# Supplementary material for: An open source multistep model to predict mutagenicity from statistical analysis and relevant structural alerts
Source: Chem Cent J. 2010 Jul 29;4(Suppl 1):S2. doi: 10.1186/1752-153X-4-S1-S2 (PMC2913329; doi:10.1186/1752-153X-4-S1-S2)
Supplement: Additional file 1 — The pruned Bursi Mutagenicity Dataset. A collection of 4204 chemical structures with the relative Ames test result. [file 1752-153X-4-S1-S2-S1.csv]

Mol_ID	CAS_RN	Chemical_Name	Ames_test_categorisation
1	1728-95-6	2-(4-Methoxyphenyl)-4,5-diphenyl-1H-imidazole	mutagen
2	91-08-7	2,6-Diisocyanatotoluene	mutagen
3	89786-04-9	Tazobactam	nonmutagen
4	2439-35-2	2-Propenoic acid, 2-(dimethylamino)ethyl ester	nonmutagen
5	95-94-3	1,2,4,5-Tetrachlorobenzene	nonmutagen
6	120314-14-9	1-Nitrosotryptophol	mutagen
7	146795-42-8	3-Thiophenecarboxamide, N-(3-bromophenyl)-5-nitro-	mutagen
8	119-41-5	Efloxate	nonmutagen
9	614-00-6	N-Methyl-N-nitrosoaniline	mutagen
10	77996-03-3	Rutacridone epoxide	mutagen
11	123-01-3	Dodecylbenzene	nonmutagen
12	53478-38-9	4'-(9-Acridinylamino)methanesulfonanilide	mutagen
13	1836-75-5	Nitrofen	mutagen
14	329-71-5	2,5-Dinitrophenol	mutagen
15	108-64-5	Ethyl isovalerate	nonmutagen
16	146177-59-5	3H-Imidazo(4,5-f)quinoxalin-2-amine, 3,4,5-trimethyl-	mutagen
17	106264-79-3	1,3-Benzenediamine, 2(or 4)-methyl-4,6(or 2,6)-bis(methylthio)-	mutagen
18	88488-97-5	Benzo(b)triphenylen-3-ol	mutagen
19	61203-01-8	3-Buten-2-one, 3-bromo-	mutagen
20	112-24-3	Trientine	mutagen
21	2849-98-1	Pentyl methacrylate	nonmutagen
22	16423-19-1	Geosmin	nonmutagen
23	97-90-5	Ethylene dimethacrylate	nonmutagen
24	50438-75-0	4-(Dimethylamino)benzeneethanol	mutagen
25	126983-60-6	1H-Pyrido(3',4':4,5)pyrrolo(3,2-c)quinoline-1,4(11H)-dione, 3-methoxy-	mutagen
26	89-98-5	2-Chlorobenzaldehyde	nonmutagen
27	82-62-2	3,4,6-Trichloro-2-nitrophenol	nonmutagen
28	97606-15-0	1H-Dithieno(3',4':3,4;3',4':5,6)benz(1,2-b)azirine, 1a,7b-dihydro-	mutagen
29	91-53-2	Ethoxyquin	nonmutagen
30	117-81-7	Diethylhexyl phthalate	nonmutagen
31	1928-43-4	2-Ethylhexyl 2,4-dichlorophenoxyacetate	nonmutagen
32	129927-33-9	Temiverine	nonmutagen
33	4513-36-4	Neopentyl acrylate	nonmutagen
34	507-55-1	1,3-Dichloro-1,1,2,2,3-pentafluoropropane	nonmutagen
35	5042-54-6	1,3-Benzenediamine, 4-methyl-6-(phenylazo)-	mutagen
36	396-01-0	Triamterene	nonmutagen
37	120-61-6	Dimethyl 4-phthalate	nonmutagen
39	3807-77-0	Acenaphthene, 3-nitro-	mutagen
40	612-59-9	3-Chloroquinoline	nonmutagen
41	13675-34-8	2-Propenoic acid, 2-methyl-, 1,5-pentanediyl ester	nonmutagen
42	71628-96-1	Menogaril	mutagen
43	4629-58-7	Benzenamine, 4-(2-(4-nitrophenyl)ethenyl)-	mutagen
44	142438-73-1	1-Carbamoyl-2,4-dimethyl-1,2-epoxy-3-hydroxy-1-(methoxycarbonyl)pentane	mutagen
45	500-38-9	Nordihydroguaiaretic acid	nonmutagen
46	97-24-5	Fenticlor	nonmutagen
47	5634-39-9	1,3-Dioxolane-4-methanol, 2-(1-iodoethyl)-	mutagen
48	93-68-5	Butanamide, N-(2-methylphenyl)-3-oxo-	nonmutagen
49	109-99-9	Tetrahydrofuran	nonmutagen
50	88133-11-3	Bemitradine	nonmutagen
51	103942-97-8	1-Phenazinecarboxamide, N-(2-(dimethylamino)ethyl)-	mutagen
52	60-23-1	Cysteamine	nonmutagen
53	119169-78-7	Epristeride	nonmutagen
54	92-88-6	4,4'-Dihydroxybiphenyl	nonmutagen
56	106-38-7	4-Bromotoluene	nonmutagen
57	4985-70-0	1-Chloroanthracene	nonmutagen
58	482-27-9	Isopimpinellin	nonmutagen
59	86-73-7	Fluorene	nonmutagen
60	17924-92-4	Zearalenone	nonmutagen
61	95-64-7	3,4-Xylidine	mutagen
63	486-84-0	1-Methyl-9H-pyrido(3,4-b)indole	mutagen
64	67587-52-4	N-Nitroso-2-hydroxymorpholine	mutagen
65	610-14-0	Benzoyl chloride, 2-nitro-	mutagen
66	17341-40-1	1,1-Dimethyl-1-(2-hydroxypropylamine)methacrylimide	nonmutagen
67	105-58-8	Ethyl carbonate	nonmutagen
68	100757-60-6	Benzo(a)pyrene, 1-(chloromethyl)-	nonmutagen
69	16069-36-6	Dicyclohexyl-18-crown-6	nonmutagen
70	140-08-9	Tris(2-chloroethyl) phosphite	mutagen
71	6066-82-6	N-Hydroxysuccinimide	nonmutagen
72	10605-21-7	Mecarzole	mutagen
73	68743-68-0	4-(Carbethoxynitrosamino)-1-(3-pyridyl)-1-butanone	mutagen
74	505-29-3	1,4-Dithiane	mutagen
75	135-68-2	4-Amino-4'-chlorodiphenyl	mutagen
76	484-23-1	Dihydralazine	mutagen
77	114460-39-8	1H-Phenanthro(3,4-d)imidazol-10-ol, 1,2-dimethyl-	mutagen
78	104-78-9	N,N-Diethyltrimethylenediamine	nonmutagen
79	39720-27-9	Phenol, 4-(chloromethyl)-, acetate	mutagen
80	6149-33-3	4-Amino-4'-nitrodiphenyl ether	mutagen
81	123-92-2	Isoamyl acetate	nonmutagen
82	36712-34-2	1,1'-Biphenyl, 2,4,4'-trinitro-	mutagen
83	54827-17-7	3,3',5,5'-Tetramethylbenzidine	nonmutagen
84	91-23-6	2-Nitroanisole	mutagen
85	218-19-9	Naphtho(1,2-h)quinoline	mutagen
86	111-14-8	Heptanoic acid	nonmutagen
87	115664-50-1	Benzo(e)pyren-3-ol, 8-nitro-	mutagen
88	6449-35-0	1-Naphthalenesulfonic acid, 3-((4'-((6-amino-1-hydroxy-3-sulfo-2-naphthalenyl)azo)-3,3'-dimethoxy(1,1'-biphenyl)-4-yl)azo)-4-hydroxy-	mutagen
89	88-88-0	Picryl chloride	mutagen
90	68140-48-7	Ethanone, 1-(2,3-dihydro-1,1,2,6-tetramethyl-3-(1-methylethyl)-1H-indeb-5-yl-	nonmutagen
91	77-92-9	Citric acid	nonmutagen
92	51640-90-5	4-Nitro-6H-dibenzo(b,d)pyran-6-one	mutagen
93	75-11-6	Methylene iodide	nonmutagen
94	568-75-2	7-Hydroxymethyl-12-methylbenz(a)anthracene	mutagen
95	2541-69-7	7-Methylbenzanthracene	mutagen
96	4450-68-4	Benzenemethanol, 4-nitro-, 4-methylbenzenesulfonate (ester)	mutagen
97	5000-65-7	Bromomethyl 3-methoxyphenyl ketone	nonmutagen
98	77121-90-5	4'-O-Methyldoxorubicin	mutagen
99	138580-48-0	1H-Indolo(3,2-c)quinoline-1,4(11H)-dione, 6-methyl-2-(4-methyl-1-piperazinyl)-	mutagen
100	6268-09-3	1-Hydroxy-2-methylanthraquinone	mutagen
101	96563-10-9	9H-Fluorene, 2,7-difluoro-9-methyl-	mutagen
102	2508-20-5	2-Nitrosofluorene	mutagen
103	100-37-8	2-Diethylaminoethanol	nonmutagen
104	4825-86-9	Ochratoxin B	nonmutagen
105	1436-34-6	1,2-Epoxyhexane	nonmutagen
106	105579-74-6	Altertoxin III	mutagen
107	96-99-1	4-Chloro-3-nitrobenzoic acid	mutagen
108	74-31-7	N,N'-Diphenyl-4-phenylenediamine	mutagen
109	142044-37-9	Oxireno(f)quinolinium, 1a,7b-dihydro-4-methyl-, cis-(+-)-	mutagen
110	462-95-3	Ethane, 1,1'-(methylenebis(oxy))bis-	nonmutagen
112	868-77-9	Hydroxyethyl methacrylate	nonmutagen
113	491-80-5	Biochanin A	nonmutagen
114	82389-38-6	Acetamide, N-(4-((3-phenyloxiranyl)carbonyl)phenyl)-, trans-	mutagen
116	99-75-2	Methyl 4-methylbenzoate	nonmutagen
117	108-70-3	1,3,5-Trichlorobenzene	nonmutagen
136	1953-02-2	Tiopronin	nonmutagen
137	3442-62-4	Phenazine, 2-nitro-	mutagen
138	2012-00-2	Epn oxon	mutagen
139	102822-04-8	4,5-Pyrenedione, 1-nitro-	mutagen
140	10147-37-2	Isopropylsulphonyl chloride	mutagen
141	111-69-3	Adiponitrile	nonmutagen
118	146177-65-3	3H-Imidazo(4,5-f)quinoxalin-2-amine, 3,5-dimethyl-7-phenyl-	mutagen
119	57-13-6	Urea	nonmutagen
120	29916-56-1	Cyclopentane, nitro-, ion(1-)	mutagen
121	109-69-3	Butyl chloride	nonmutagen
122	109143-20-6	4-Benzofuranamine, N,N-bis(2-chloroethyl)-7-methoxy-2-nitro-	mutagen
123	98-95-3	Nitrobenzene	nonmutagen
124	125239-64-7	2,7-Phenazinediamine, 3,8-dimethoxy-	mutagen
125	156215-58-6	1H-Imidazo(4,5-b)quinolin-2-amine, 1-methyl-	mutagen
126	83-67-0	Theobromine	nonmutagen
128	108-89-4	4-Methylpyridine	nonmutagen
129	93780-96-2	Benz(c)oxireno(5,6)benz(1,2-h)acridine-2,3-diol, 1a,2,3,13c-tetrahydro-, (1aR-(1a-alpha,2-beta,3-alpha,13c-alpha))-	mutagen
130	830-96-6	Indolepropionic acid	nonmutagen
131	578-06-3	1-Acridinamine (9CI)	mutagen
132	42200-33-9	Nadolol	nonmutagen
133	484-78-6	3-Hydroxykynurenine	nonmutagen
134	590-88-5	1,3-Butanediamine	nonmutagen
135	117929-13-2	Pyrene, 4,5,9,10-tetrahydro-2,7-dinitro-	mutagen
142	62450-07-1	1-Methyl-9H-pyrido(4,3-b)indol-3-amine	mutagen
143	33037-07-9	Propane, 1-bromo-2,3-dichloro-	mutagen
144	161697-03-6	6-Quinoxalinamine, 2,3,5-trimethyl-	mutagen
145	15299-08-8	Dibenz(a,e)aceanthrylene, 7-methyl-	mutagen
146	5466-77-3	Octinoxate	nonmutagen
147	4098-71-9	Isophorone diisocyanate	nonmutagen
148	99-09-2	3-Nitroaniline	mutagen
149	5470-37-1	1-Methyl-1,2,3,4-tetrahydro-beta-carboline-3-carboxylic acid	nonmutagen
150	41533-75-9	1,2-Benzisothiazole, 3-chloro-7-nitro-	mutagen
151	110419-21-1	Fluoranthene, 1,3-dinitro-	mutagen
152	133831-60-4	Disulfide, 2-nitrophenyl 1,2,2-trichloroethenyl	mutagen
153	13593-03-8	Quinalphos	nonmutagen
154	78-42-2	Tris(2-ethylhexyl)phosphate	nonmutagen
155	6884-87-3	Acetamide, N-(4-((methylamino)sulfonyl)phenyl)-	nonmutagen
156	116374-65-3	,3-Propanediamine, N,N-dimethyl-N'-(4-chloro-1-nitro-9-acridinyl)-	mutagen
157	113698-18-3	1H-Indolo(3,2-c)quinoline-1,4(7H)-dione, 8,9,10,11-tetrahydro-3-methoxy-6-methyl-	mutagen
158	123-73-9	(E)-Crotonaldehyde	mutagen
159	3930-19-6	Streptonigrin	mutagen
160	4430-25-5	Phenol, 4,4'-(4,5,6,7-tetrabromo-1,1-dioxido-3H-2,1-benzoxathiol-3-ylidene)bis(2,6-dibromo-	nonmutagen
161	609-19-8	3,4,5-Trichlorophenol	nonmutagen
162	23045-44-5	Acridinium, 2-amino-10-methyl-	mutagen
163	69177-41-9	Bleomycin bapp	mutagen
164	4792-83-0	Diazene, bis(4-ethoxyphenyl)-, 1-oxide	nonmutagen
165	116505-02-3	Acetamide, N-(acetyloxy)-N-(4-(phenylthio)phenyl)-	mutagen
166	96910-73-5	9-Hydroxyvelleral	mutagen
167	92-94-4	1,1':4',1'-Terphenyl	nonmutagen
168	50-32-8	Benzo(a)pyrene	mutagen
169	90-13-1	1-Chloronaphthalene	mutagen
170	212-54-4	13H-Indeno(1,2-c)phenanthrene	mutagen
171	26530-20-1	Octhilinone	nonmutagen
172	321-14-2	5-Chlorosalicylic acid	nonmutagen
173	95-70-5	2,5-Diaminotoluene	mutagen
174	3397-62-4	2-Chloro-4,6-diamino-s-triazine	nonmutagen
175	6358-53-8	1-((2,5-Dimethoxyphenyl)azo)-2-naphthol	mutagen
176	607-59-0	Aniline, N,N-dimethyl-p-(1-naphthylazo)-	mutagen
177	96-69-5	4,4'-Thiobis(6-tert-butyl-3-cresol)	nonmutagen
178	512-56-1	Trimethyl phosphate	mutagen
179	525-03-1	9-Aminofluorene	nonmutagen
180	598-55-0	Methyl carbamate	nonmutagen
181	17902-23-7	Tegafur	nonmutagen
182	87-08-1	Penicillin V	nonmutagen
183	3018-12-0	Dichloroacetonitrile	mutagen
184	32692-19-6	Indoline, 5-nitro-	mutagen
185	146795-37-1	3-Thiophenecarboxamide, N-(2-fluorophenyl)-5-nitro-	mutagen
187	104445-28-5	4,4-Oxazolidinedimethanol, 2-(1-methyl-5-nitro-1H-imidazol-2-yl)-	mutagen
188	637-69-4	4-Vinylanisole	nonmutagen
189	106063-42-7	Phenol, 4-(9-acridinylamino)-3-methoxy-	mutagen
190	93-08-3	Ethanone, 1-(2-naphthalenyl)-	nonmutagen
191	119-36-8	Methyl salicylate	mutagen
192	15131-84-7	Chrysene-5,6-oxide	mutagen
193	610-39-9	3,4-Dinitrotoluene	mutagen
194	112575-91-4	Benzo(k)fluoranthene-2,3-dione	mutagen
195	111712-47-1	Phosphoric acid, tris(2,3-dibromobutyl)-	mutagen
196	106449-56-3	Adenosine, 1,2-dihydro-2'-deoxy-2-oxo-	nonmutagen
197	1672-88-4	Furagin	mutagen
198	105650-23-5	2-Amino-1-methyl-6-phenylimidazo(4,5-b)pyridine	mutagen
199	479-13-0	Coumestrol	nonmutagen
200	14925-39-4	2-Bromoacrolein	mutagen
201	27113-22-0	6-Paradol	nonmutagen
202	118-56-9	Homosalate	nonmutagen
203	111-20-6	Sebacic acid	nonmutagen
204	89784-39-4	N-Acetyl-S-pentachloro-1,3-butadienylcysteine	mutagen
205	22608-53-3	O,S,S-Trimethyl phosphorodithioate	nonmutagen
206	617-48-1	Malic acid	nonmutagen
207	2397-76-4	Neopentyl methacrylate	nonmutagen
208	13655-52-2	Alprenolol	nonmutagen
209	602-38-0	Naphthalene, 1,8-dinitro-	mutagen
210	33089-36-0	1,4,7,10,13,16,19-Heptaoxacyclohenicosane	nonmutagen
211	100-43-6	4-Vinylpyridine	nonmutagen
212	299-88-7	Bentiamine	nonmutagen
213	61740-00-9	Cyclopenta(c)furo(3',2':4,5)furo(2,3-h)(1)benzopyran-11(1H)-one, 2,3,6a,9a-tetrahydro-1-hydroxy-4-methoxy-, (1R-(1-alpha,6a-alpha,9a-alpha))-	mutagen
214	1928-38-7	2,4-Dichlorophenoxyacetic acid methyl ester	nonmutagen
215	85-33-6	Lactaroviolin	mutagen
216	75-36-5	Acetyl chloride	nonmutagen
217	621-52-3	3-Nitrophenetole	nonmutagen
218	693-98-1	2-Methylimidazole	nonmutagen
219	67730-11-4	2-Amino-6-methyldipyrido(1,2-a:3',2'-d)imidazole	mutagen
220	565-20-8	Monoacetyldapsone	nonmutagen
221	15088-70-7	N-(Bromoacetyl)glycine, ethyl ester	nonmutagen
223	24496-65-9	Benzo(h)thebenidine	mutagen
224	346-18-9	Polythiazide	nonmutagen
225	1761-71-3	1,4-Bis(aminocyclohexyl)methane	nonmutagen
226	110-59-8	n-Valeronitrile	nonmutagen
227	68162-37-8	2-Propenoic acid, 2-nitro-3-(5-nitro-2-furanyl)-, methyl ester	mutagen
228	6257-64-3	Benzenamine, 4,4'-azobis(N,N-dimethyl-	nonmutagen
229	103393-72-2	Fluoranthene, 8-(chloromethyl)-	mutagen
230	97-00-7	Dinitrochlorobenzene	mutagen
231	57309-27-0	1H-Indol-1-yloxy, 2,3-dihydro-2-methyl-3-oxo-2-phenyl-	nonmutagen
232	836-37-3	2-Furanacrylic acid, alpha-cyano-5-nitro-, methyl ester	mutagen
233	123-32-0	2,5-Dimethylpyrazine	nonmutagen
234	64188-64-3	1H-Phenanthro(9,10-b)azirine, 1a,9b-dihydro-1-benzyl-	mutagen
235	29590-42-9	Isooctyl acrylate	nonmutagen
236	118-92-3	Anthranilic acid	nonmutagen
238	114454-59-0	Benzo(e)pyrene-4,5-diol, 4,5-dihydro-1-nitro-, trans-	mutagen
239	51325-91-8	4-(Dicyanomethylene)-2-methyl-6-(4-(dimethylamino)styryl)-4H-pyran	mutagen
240	2426-08-6	n-Butyl glycidyl ether	mutagen
241	603-54-3	Urea, N,N-diphenyl-	nonmutagen
242	555-68-0	m-Nitrocinnamic acid	mutagen
243	112-55-0	Dodecylmercaptan	nonmutagen
244	693-13-0	1,3-Diisopropylcarbodiimide	nonmutagen
245	127-07-1	Hydroxyurea	mutagen
246	503-09-3	Oxirane, (fluoromethyl)-	mutagen
247	27946-19-6	Acetamide, N-benzyl-2-chloro-2-phenyl-	mutagen
248	2226-96-2	2,2,6,6-Tetramethyl-4-piperidinol-N-oxyl	mutagen
249	54818-87-0	Acetamide, N-(4-(phenylthio)phenyl)-	mutagen
250	6358-23-2	Phenol, o-(2,4-dinitroanilino)-	mutagen
251	80115-73-7	Propanamide, N-(1,1'-biphenyl)-4-yl-N-hydroxy-	mutagen
252	501-30-4	4H-Pyran-4-one, 5-hydroxy-2-(hydroxymethyl)-	mutagen
253	2224-15-9	Bis(1,2-epoxypropylether)ethanediol	mutagen
254	91-84-9	Pyrilamine	nonmutagen
255	126-27-2	Oxethazaine	nonmutagen
256	151-56-4	Aziridine	mutagen
257	1522-92-5	1-Propanol, 3-bromo-2,2-bis(bromoethyl)-	mutagen
258	2921-88-2	Chlorpyrifos	nonmutagen
259	108-10-1	Methyl isobutyl ketone	nonmutagen
260	52898-98-3	Octadecanoic acid, (6,7-dihydro-4-methyl-7-(1-methylethenyl)-1-azulenyl)methyl ester	mutagen
261	139953-77-8	Benzoic acid, 4-(((4,5-dihydro-4-oxo-3H-1,2,3-triazino(5,4-b)indol-3-yl)imino)methyl)-	mutagen
262	21229-99-2	Hydroxylamine, N-(p-(phenylthio)phenyl)-	mutagen
263	104-54-1	Cinnamyl alcohol	nonmutagen
276	106-50-3	4-Phenylenediamine	mutagen
277	159092-71-4	Phenanthrene, 2,10-dinitro-	mutagen
278	33611-88-0	Fluoranthene, 1,2-dinitro-	mutagen
280	100-13-0	Benzene, 1-ethenyl-4-nitro-	mutagen
281	1116-40-1	1-Propanamine, 2-methyl-N,N-bis(2-methylpropyl)-	nonmutagen
282	50567-35-6	Metamizol	mutagen
264	626-43-7	3,5-Dichloroaniline	nonmutagen
265	73341-53-4	2-Hydroxyamino-6-methyldipyrido(1,2-a-3',2'-d)imidazole	mutagen
266	129-03-3	Cyproheptadine	nonmutagen
267	119-06-2	Ditridecyl phthalate	nonmutagen
268	109-09-1	2-Chloropyridine	mutagen
269	396-32-7	Quinoline, 7-fluoro-	mutagen
270	150-76-5	Mequinol	nonmutagen
271	58-54-8	Ethacrynic acid	nonmutagen
272	112022-06-7	1-Anthracenecarboxamide, 9,10-dihydro-N-(2-(dimethylamino)ethyl)-9,10-dioxo-	mutagen
273	67-71-0	Dimethyl sulfone	nonmutagen
274	78-67-1	Azobis(isobutyronitrile)	nonmutagen
275	2562-38-1	Cyclopentane, nitro-	mutagen
283	87-84-3	1,2,3,4,5-Pentabromo-6-chlorocyclohexane	nonmutagen
284	132335-20-7	Benzo(g)chrysene-9,10-imine	mutagen
285	3688-53-7	Furylfuramide	mutagen
286	548-83-4	Galangin	nonmutagen
287	148193-30-0	1,2-Benzisothiazol-5-amine, 3-chloro-	mutagen
288	96839-34-8	2,6-Dinitrobenzyl alcohol	nonmutagen
289	60-33-3	Linoleic acid	nonmutagen
290	129176-05-2	2-Chloro-3-(bromomethyl)oxirane	mutagen
291	116-66-5	Moskene	nonmutagen
292	502-65-8	Lycopene	nonmutagen
293	578-67-6	Quinolin-5-ol	mutagen
294	35898-87-4	Dilazep	nonmutagen
295	28124-29-0	1,7-Phenazinediamine	mutagen
296	83905-01-5	Azithromycin (anhydrous)	nonmutagen
297	146795-43-9	3-Thiophenecarboxamide, N-(2-bromophenyl)-5-nitro-	mutagen
298	2855-19-8	1,2-Epoxydodecane	nonmutagen
299	115-86-6	Triphenyl phosphate	nonmutagen
300	58-90-2	2,3,4,6-Tetrachlorophenol	nonmutagen
301	68299-98-9	Acetamide, N-(4-chlorophenyl)-N,2-dihydroxy-	nonmutagen
302	581-47-5	2,4'-Dipyridyl	mutagen
303	89-80-5	Menthone	mutagen
304	1635-63-8	Hexa(methylamino)cyclotriphosphazene	nonmutagen
305	62-50-0	Ethyl methanesulfonate	mutagen
306	59-89-2	N-Nitrosomorpholine	mutagen
307	3333-52-6	Tetramethylsuccinonitrile	nonmutagen
308	159394-73-7	Benzonitrile, 4-(2-(4-nitrophenyl)ethenyl)-, (Z)-	mutagen
309	1982-67-8	Methionine sulfoximine	nonmutagen
310	18829-55-5	2-Heptenal, (2E)-	mutagen
311	820-75-7	N-Diazoacetylglycine hydrazide	mutagen
312	41044-12-6	2H-1-Benzopyran-2-one, 7-(diethylamino)-3-(1-methyl-1H-benzimidazol-2-yl)-	nonmutagen
313	19600-63-6	Oxirane, 5-hexenyl-	mutagen
314	102-28-3	Acetamide, N-(3-aminophenyl)-	mutagen
316	4350-09-8	Oxitriptan	nonmutagen
317	13345-23-8	1-Hydroxybenzo(a)pyrene	mutagen
318	133-18-6	Benzoic acid, 2-amino-, 2-phenylethyl ester	nonmutagen
319	2531-84-2	2-Methylphenanthrene	mutagen
320	28166-06-5	4-Fluoro-3-nitrophenyl azide	mutagen
321	126983-61-7	1H-Pyrido(3',4':4,5)pyrrolo(3,2-c)quinoline-1,4(11H)-dione, 3-methoxy-6-methyl-	mutagen
322	91423-46-0	(S-(all-E))-3-(1,3,4,7,9-Dodecapentaenyloxy)-1,2-propanediol	mutagen
323	81424-67-1	Caracemide	mutagen
324	709-49-9	1-Iodo-2,4-dinitrobenzene	mutagen
325	316-14-3	6-Methylbenz(a)anthracene	mutagen
326	96-09-3	Styrene oxide	mutagen
327	74367-78-5	Benzene, 1-(chloromethyl)-3,5-dinitro-	mutagen
328	1013-96-3	o-Nitrocinnamic acid	nonmutagen
329	16430-32-3	9-Anthracenemethanol, acetate	mutagen
330	2851-80-1	2,7-Dimethylfluorene	nonmutagen
331	542-75-6	1,3-Dichloropropene	mutagen
332	1516-21-8	Anisole, p-nitroso-	mutagen
334	628-94-4	Adipamide	nonmutagen
335	65-45-2	Salicylamide	nonmutagen
336	115453-71-9	L-Alanine, 3-((2-chloroethenyl)thio)-	nonmutagen
337	33448-25-8	1H-Phenalen-2-amine, 2,3-dihydro-N-methyl-	mutagen
338	142129-81-5	Bisoxireno(f,h)quinoline, 1a,1b,2a,6b-tetrahydro-, (1a-alpha,1b-beta,2a-beta,6b-alpha)-(+-)-	nonmutagen
345	102234-07-1	Spirohydantoin aziridine	mutagen
346	525-64-4	2,7-Fluorenediamine	mutagen
347	644-21-3	Hydrazine, 1-ethyl-1-phenyl-	mutagen
348	102059-18-7	Acetamide, N-(4-(3-oxo-3-phenyl-1-propenyl)phenyl)-, trans-	mutagen
349	621-77-2	1-Pentanamine, N,N-dipentyl-	nonmutagen
350	89930-59-6	Ergoline, 8,9-didehydro-6,8-dimethyl-1-propyl-	mutagen
339	166664-83-1	1H-Imidazo(4,5-b)(1,8)naphthyridin-2-amine, 1-methyl-	nonmutagen
340	18234-46-3	Baldrinal	mutagen
341	4812-40-2	1-(2-Hydroxyethyl)-2-hydroxymethyl-5-nitroimidazole	mutagen
342	14698-29-4	Oxolinic acid	mutagen
343	529-20-4	o-Tolualdehyde	nonmutagen
344	519-23-3	Ellipticine	mutagen
351	116169-87-0	1-Methyl-2-nitrosoimidazole	mutagen
352	2942-42-9	7-Nitroindazole	mutagen
353	2598-29-0	8-Quinolinol, acetate (ester)	nonmutagen
354	92-70-6	3-Hydroxy-2-naphthoic acid	nonmutagen
355	94500-54-6	11-Chloromethylbenzo(a)pyrene	mutagen
356	52411-33-3	Cyanacure	mutagen
357	106-20-7	Di-(2-ethylhexyl)amine	nonmutagen
358	6190-65-4	4-Deethylatrazine	nonmutagen
359	288-32-4	Imidazole	nonmutagen
360	202-33-5	Benz(j)aceanthrylene	mutagen
361	35144-55-9	Aspartic acid, N-((2,4-dichlorophenoxy)acetyl)-, L-	nonmutagen
362	144561-63-7	Benz(a)anthracene, 5,6,8,9,10,11-hexahydro-3-nitro-	mutagen
369	17804-35-2	Benomyl	nonmutagen
370	16683-64-0	Cyclopenta(de)naphthacene	mutagen
371	101-84-8	Phenyl ether	nonmutagen
372	789-47-9	2-Aminochrysene	mutagen
373	134998-76-8	3-Nitroso-7,8,9,10-tetrahydrobenzo(a)pyrene	mutagen
374	2303-16-4	Di-allate	mutagen
363	607-35-2	8-Nitroquinoline	mutagen
364	60-24-2	Mercaptoethanol	nonmutagen
365	126-33-0	Sulfolane	nonmutagen
366	96-45-7	Ethylenethiourea	mutagen
367	51630-58-1	Fenvalerate	nonmutagen
368	13952-84-6	sec-Butylamine	nonmutagen
455	161697-04-7	6-Quinoxalinamine, N,N,2,3,5-pentamethyl-	mutagen
456	98-11-3	Benzenesulfonic acid	nonmutagen
457	107097-80-3	(+-)-4-(3,4-Dichlorobenzamido)-N-(3-methoxypropyl)-N-pentylglutaramic acid	nonmutagen
458	1070-70-8	Butanediol diacrylate	nonmutagen
459	496-72-0	3,4-Toluenediamine	mutagen
460	103-50-4	Dibenzyl ether	nonmutagen
614	96563-06-3	9H-Fluorene, 2,3,9-trimethyl-	mutagen
615	86470-99-7	2-Pyrenemethanol, alpha-methyl-	mutagen
616	2984-50-1	Octene-1,2-oxide	nonmutagen
617	146795-44-0	3-Thiophenecarboxamide, 5-nitro-N-(4-nitrophenyl)-	mutagen
618	113779-16-1	Naphtho(1,2,3-mno)acephenanthrylene	mutagen
619	138542-40-2	Benzo(a)pyrene, 2-nitro-	mutagen
731	17564-64-6	1H-Isoindole-1,3(2H)-dione, 2-(chloromethyl)-	mutagen
732	6358-85-6	Pigment Yellow 12	nonmutagen
733	7390-81-0	1,2-Epoxyoctadecane	nonmutagen
734	21829-25-4	Nifedipine	nonmutagen
735	838-95-9	4-Stilbenamine, N,N-dimethyl-, (E)-	mutagen
736	215-62-3	Dibenz(a,c)acridine	mutagen
1064	53-96-3	2-Acetylaminofluorene	mutagen
1065	105361-86-2	3-Nitrosobiphenyl	mutagen
1066	106589-49-5	3,4-Dihydrodibenz(a,j)acridine	mutagen
1067	82-05-3	Benzanthrone	mutagen
1068	76629-87-3	Carbizocaine	nonmutagen
1069	104-94-9	p-Anisidine	mutagen
1296	108-38-3	3-Xylene	nonmutagen
1297	101-02-0	Triphenyl phosphite	nonmutagen
1298	156-59-2	cis-1,2-Dichloroethylene	nonmutagen
1299	155379-82-1	1,4-Benzenediamine, 2-methyl-6-nitro-	mutagen
1300	2066-93-5	1,2-naphthoquinone-4-sulphonate	mutagen
1301	14064-58-5	Benzene, 1-methoxy-3-(2-(4-nitrophenyl)ethenyl)-, (E)-	mutagen
1625	497-56-3	o-Cresol, 3,5-dinitro-	nonmutagen
1626	120-72-9	Indole	nonmutagen
1627	4457-41-4	Benzenemethanol, 4-nitro-, benzoate (ester)	mutagen
1628	5875-25-2	Propanamide, 2-bromo-	mutagen
1629	102791-32-2	4,5-Pyrenedione, 3-nitro-	mutagen
1630	85-68-7	Butylbenzyl phthalate	nonmutagen
1712	27758-60-7	N,N-Di(p-tolyl)hydrazine	mutagen
1713	104-40-5	4-Nonylphenol	nonmutagen
1714	74512-12-2	1H-Imidazole, 1-(2-(2-(4-chlorophenoxy)ethoxy)-2-(2,4-dichlorophenyl)-1-methylethenyl)-, (Z)-	nonmutagen
1715	14667-55-1	Pyrazine, trimethyl-	nonmutagen
1716	823-86-9	4-Chlorophenylhydroxylamine	nonmutagen
1717	79455-30-4	(+-)-N,N'-Propylenebis(nicotinamide)	nonmutagen
375	27729-95-9	Propiophenone, 2,3-epoxy-3-(p-methoxyphenyl)-, trans-	mutagen
376	34866-47-2	Urea, 1-(5-((2'-t-butylamino-1'-hydroxy)ethyl)-2-hydroxyphenyl)-	nonmutagen
377	141-91-3	2,6-Dimethylmorpholine	mutagen
378	7364-09-2	2-Chloro-3,3-dimethylacrolein	mutagen
379	22316-47-8	Clobazam	nonmutagen
380	105-59-9	N-Methyldiethanolamine	nonmutagen
381	2835-97-4	Phenol, 2-amino-3-methyl-	nonmutagen
382	101688-02-2	Naphtho(2,1-b)furan-7-amine, N,N-bis(2-chloroethyl)-2-nitro-	mutagen
383	609-31-4	1-Butanol, 2-nitro-	nonmutagen
384	2106-54-9	3,5,6-Trichloro-2,2,3,4,4,5,6,6-octafluorohexanoic acid	nonmutagen
385	103-80-0	Benzeneacetyl chloride	mutagen
386	951-80-4	Acridine, 3,9-diamino-	mutagen
387	224-42-0	Dibenzacridine	mutagen
388	63019-38-5	1-Chrysenol	mutagen
389	218-01-9	Chrysene	mutagen
390	14064-55-2	Benzene, 1-chloro-4-(2-(4-nitrophenyl)ethenyl)-, (E)-	mutagen
392	6149-34-4	1,4-Benzenediamine, N-(4-nitrophenyl)-	mutagen
393	965-52-6	Nifuroxazide	mutagen
394	82-33-7	9,10-Anthracenedione, 1,4-diamino-5-nitro-	mutagen
395	36712-35-3	1,1'-Biphenyl, 2,2',4-trinitro-	mutagen
396	24424-99-5	Bis(tert-butoxycarbonyl)oxide	nonmutagen
397	87-90-1	Symclosene	nonmutagen
398	101-18-8	Phenol, 3-(phenylamino)-	nonmutagen
399	5806-00-8	Diazene, bis(2-methyl-3-nitrophenyl)-, 1-oxide	nonmutagen
400	115664-51-2	Benzo(e)pyren-1-ol, 8-nitro-	mutagen
401	3118-97-6	Sudan red	mutagen
402	88-89-1	Picric acid	mutagen
403	206-44-0	Fluoranthene	mutagen
404	75-12-7	Formamide	nonmutagen
405	96563-11-0	9H-Fluorene, 2-fluoro-9-methyl-	mutagen
406	64920-31-6	1,2-Chrysenediol, 1,2-dihydro-, (E)-	mutagen
407	55-18-5	Diethylnitrosamine	mutagen
408	90-44-8	Anthrone	mutagen
409	120-32-1	Clorophene	nonmutagen
410	42397-64-8	1,6-Dinitropyrene	mutagen
411	758-17-8	N-Methyl-N-formylhydrazine	nonmutagen
412	97576-08-4	3-Nitrobenzo(a)pyrene-trans-7,8-dihydrodiol	mutagen
413	54954-12-0	Norswertianolin	mutagen
414	136-85-6	1H-Benzotriazole, 5-methyl-	nonmutagen
415	22089-22-1	Trofosfamide	mutagen
416	3531-19-9	6-Chloro-2,4-dinitroaniline	mutagen
417	96383-86-7	9-Hydroxy-1,2-dihydro-1,2-dihydroxychrysene	mutagen
418	124-07-2	Octanoic acid	nonmutagen
419	27451-21-4	N-(4-Methylphenyl)acetohydroxamic acid	nonmutagen
420	5307-00-6	Toluene-2,5-diamine, 4-methoxy-	nonmutagen
421	99-76-3	Methylparaben	nonmutagen
422	60129-67-1	2,2'-((4-((2,4-Dinitrophenyl)azo)phenyl)imino)bisethanol	mutagen
423	7269-57-0	2-Amino-N(6)-hydroxyadenine	mutagen
424	57-14-7	Dimazine	mutagen
425	885-11-0	4-Nitrosoantipyrine	mutagen
426	154-93-8	Carmustine	mutagen
427	499-12-7	Aconitic acid	nonmutagen
428	202-03-9	Aceanthrylene	mutagen
429	24463-15-8	1-Hydroxymethylpyrene	mutagen
430	63018-94-0	Anthracene, 2,9,10-trimethyl-	mutagen
431	98-96-4	Pyrazinamide	nonmutagen
432	125239-65-8	2,7-Phenazinediamine, 3-methoxy-	mutagen
433	3132-64-7	alpha-Epibromohydrin	mutagen
434	62-75-9	Dimethylnitrosamine	mutagen
435	92-59-1	N-Ethyl-N-benzylaniline	nonmutagen
436	528-29-0	1,2-Dinitrobenzene	mutagen
437	52101-49-2	Ethanone, 1-(3,4-diphenyl-5-nitro-2-furanyl)-	mutagen
438	116-06-3	Aldicarb	nonmutagen
439	642-31-9	9-Anthraldehyde	nonmutagen
440	26651-23-0	1-Pyrenesulfonic acid	mutagen
441	1464-53-5	1,2:3,4-Diepoxybutane	mutagen
442	584-48-5	1-Bromo-2,4-dinitrobenzene	mutagen
443	26196-45-2	1,4-Benzenediamine, 2-chloro-5-nitro-	mutagen
444	117929-14-3	Pyrene, 4,5-dihydro-2-nitro-	mutagen
445	100593-23-5	1-Nitro-8-nitrosopyrene	mutagen
446	47367-75-9	Phenoxazin-5-ium, 3,7-bis(diethylamino)-,	mutagen
447	646-06-0	1,3-Dioxolane	nonmutagen
448	100-74-3	N-Ethylmorpholine	mutagen
449	10443-65-9	2-Bromoacrylic acid	nonmutagen
450	627-18-9	1-Propanol, 3-bromo-	mutagen
451	615-05-4	2,4-Diaminoanisole	mutagen
452	230-27-3	Benzo(h)quinoline	mutagen
454	4569-77-1	2-Amino-3-hydroxyphenazine	mutagen
461	632-79-1	Tetrabromophthalic anhydride	nonmutagen
462	102000-59-9	Benzoic acid, 2,6-diamino-	mutagen
463	25057-89-0	Bentazone	nonmutagen
464	6281-23-8	Nitrofurylacrylic acid	mutagen
465	133831-61-5	Disulfide, 2,2-dichloro-1-fluoroethenyl 2-nitrophenyl	mutagen
466	53-94-1	N-Hydroxy-2-aminofluorene	mutagen
467	134785-76-5	Flubendazole oxime	mutagen
468	2310-17-0	Phosalone	nonmutagen
469	313-80-4	Naphtho(2,1,8-def)quinoline	mutagen
470	619-17-0	4-Nitroanthranilic acid	mutagen
471	116374-66-4	1,3-Propanediamine, N,N-dimethyl-N'-(4-fluoro-1-nitro-9-acridinyl)-	mutagen
472	102-70-5	Triallylamine	nonmutagen
473	71711-58-5	Benz(c)acridin-7-amine, 5,6-dimethyl-	mutagen
474	103-69-5	N-Ethylbenzenamine	nonmutagen
475	5869-25-0	8-Fluoranthenamine	mutagen
476	120693-41-6	r-4,t-3-Dihydroxy-t-1,2-epoxy-7-ethyl-1,2,3,4-tetrahydrobenz(a)anthracene	mutagen
477	84736-60-7	N-Formyl-4-nitrophenylhydroxylamine	mutagen
478	603-85-0	2-Amino-3-nitrophenol	nonmutagen
479	7417-67-6	N-Methyl-N-nitrosoacetamide	mutagen
480	3032-55-1	1,3-Propanediol, 2-methyl-2-((nitrooxy)methyl)-, dinitrate (ester)	nonmutagen
481	42017-89-0	Fenofibric acid	nonmutagen
482	55804-66-5	1H,5H,11H-(1)Benzopyrano(6,7,8-ij)quinolizine-10-carboxylic acid, 2,3,6,7-tetrahydro-11-oxo-, ethyl ester	nonmutagen
483	109460-96-0	Acrylic acid, 2-cyano-3-(2-bromophenyl)-, methyl ester	nonmutagen
484	5443-49-2	alpha-Bromocinnamaldehyde	mutagen
485	101-90-6	Diglycidyl resorcinol ether	mutagen
486	50-33-9	Phenylbutazone	nonmutagen
487	584-84-9	Toluene 2,4-diisocyanate	mutagen
488	110-05-4	Di-tert-butyl peroxide	nonmutagen
489	132335-15-0	Chrysene-5,6-imine	mutagen
490	527-85-5	o-Toluamide	nonmutagen
491	80-43-3	Dicumyl peroxide	nonmutagen
492	109-21-7	n-Butyl n-butyrate	nonmutagen
493	305-03-3	Chlorambucil	mutagen
494	142-96-1	Dibutyl ether	nonmutagen
495	4067-16-7	Pentaethylenehexamine	mutagen
496	600-24-8	2-Nitrobutane	nonmutagen
497	24305-27-9	Protirelin	nonmutagen
498	21738-42-1	Oxamniquine	mutagen
499	146795-38-2	3-Thiophenecarboxamide, N-(4-chlorophenyl)-5-nitro-	mutagen
500	17683-09-9	1-(4-Nitrobenzyl)-3-(4-tolyl)triazene	mutagen
501	63-25-2	Carbaril	mutagen
502	645-62-5	2-Ethylhex-2-en-1-al	nonmutagen
503	104-85-8	p-Tolunitrile	nonmutagen
504	687-48-9	N,N-Dimethylurethane	mutagen
505	89-75-8	Benzoyl chloride, 2,4-dichloro-	mutagen
506	253-52-1	Phthalazine	nonmutagen
507	125676-80-4	Hypoloside B	mutagen
508	83-38-5	Benzaldehyde, 2,6-dichloro-	nonmutagen
509	498-02-2	Acetovanillone	nonmutagen
510	28995-89-3	Naphthalene, 1,3,6,8-tetranitro-	mutagen
511	333-27-7	Methyl triflate	mutagen
512	70853-94-0	2,4-Dimethylphenylhydroxylamine	mutagen
513	88-95-9	1,2-Phthaloyl dichloride	mutagen
514	78-98-8	Pyruvaldehyde	mutagen
515	97-86-9	2-Methylpropyl methacrylate	nonmutagen
516	71432-00-3	5H-Chryseno(4,5-bcd)pyran-5-one	mutagen
517	1948-33-0	2-tert-Butylhydroquinone	nonmutagen
518	100-44-7	Benzyl chloride	mutagen
519	92180-79-5	2-Amino-3,7,8-trimethylimidazo(4,5-f)quinoxaline	mutagen
520	3626-28-6	2,7-Naphthalenedisulfonic acid, 4-amino-5-hydroxy-3-((4'-((4-hydroxyphenyl)azo)(1,1'-biphenyl)-4-yl)azo)-6-(phenylazo)-	mutagen
521	3385-21-5	1,3-Cyclohexanediamine	nonmutagen
522	51483-40-0	Propane, 2-chloro-1,3-dibromo-	mutagen
523	94-25-7	Butamben	nonmutagen
524	99217-04-6	1-Pyrenol, 3-nitro-, acetate (ester)	mutagen
525	96287-03-5	3-Amino-4,6-dimethyldipyrido(1,2-a:3',2'-d)imidazole	mutagen
526	482-89-3	Indigo	mutagen
527	3319-31-1	Tri-(2-ethylhexyl)trimellitate	nonmutagen
528	99-82-1	1-Isopropyl-4-methylcyclohexane	nonmutagen
529	2564-65-0	7,12-Dihydroxymethylbenz(a)anthracene	mutagen
530	4106-66-5	3-Aminodibenzofuran	mutagen
531	6111-78-0	Benz(a)anthracene, 11-methyl-	mutagen
532	109-76-2	Trimethylenediamine	nonmutagen
533	84-54-8	2-Methylanthraquinone	nonmutagen
534	93-45-8	Phenol, 4-(2-naphthalenylamino)-	nonmutagen
535	64188-65-4	1H-Phenanthro(9,10-b)azirine, 1a,9b-dihydro-1-cyclohexyl-	mutagen
536	149-57-5	2-Ethylhexanoic acid	nonmutagen
537	760-23-6	3,4-Dichloro-1-butene	nonmutagen
539	659-70-1	Isoamyl isovalerate	nonmutagen
540	56-40-6	Glycine	nonmutagen
541	6810-26-0	N-Hydroxy-4-aminobiphenyl	mutagen
542	52517-34-7	Ergoline, 8-(bromomethyl)-6-methyl-, (8-beta)-	mutagen
543	479-50-5	Lucanthone	mutagen
544	21247-98-3	6-(Hydroxymethyl)benzo(a)pyrene	mutagen
545	459-56-3	4-Fluorobenzylic alcohol	nonmutagen
546	198-55-0	Perylene	mutagen
547	112-56-1	Lethane	nonmutagen
548	95896-78-9	3,4,8-Trimethylimidazo(4,5-f)quinoxalin-2-amine	mutagen
549	17796-82-6	N-(Cyclohexylthio)phthalimide	nonmutagen
551	137-05-3	Mecrylate	mutagen
552	28911-01-5	Triazolam	nonmutagen
553	2746-81-8	Fluphenazine enanthate	nonmutagen
554	18463-85-9	N,N-Dimethyl-4-(6-benzothiazolylazo)aniline	mutagen
555	86-50-0	Azinphosmethyl	mutagen
556	92134-93-5	Thiazolidine-2-methanol, 3-nitroso-	mutagen
557	606-31-5	2,6-Dinitrobenzaldehyde	mutagen
558	54755-20-3	Naphthalene, 6-methyl-1-nitro-	mutagen
559	66-56-8	2,3-Dinitrophenol	mutagen
560	118244-44-3	Prednisolone farnesylate	nonmutagen
561	20426-12-4	4-Hydroxychalcone	nonmutagen
562	31335-69-0	Formohydroxamic acid, N-phenyl-	nonmutagen
563	577-33-3	Anthrarobin	mutagen
564	121-73-3	1-Chloronitrobenzene	nonmutagen
565	93673-39-3	Benz(j)aceanthrylen-10-ol	mutagen
566	146-22-5	Nitrazepam	nonmutagen
568	1622-62-4	Flunitrazepam	mutagen
569	25317-45-7	C.I. Acid Red 114	mutagen
570	5466-84-2	1,3-Isobenzofurandione, 5-nitro-	mutagen
571	3680-02-2	Methyl vinyl sulfone	nonmutagen
572	108-11-2	Isobutylmethylcarbinol	nonmutagen
573	139953-78-9	Benzoic acid, 4-(((4,5-dihydro-4-oxo-3H-1,2,3-triazino(5,4-b)indol-3-yl)imino)methyl)-, methyl ester	mutagen
574	104-55-2	Cinnamaldehyde	nonmutagen
575	86803-19-2	Benzo(a)pyrene, 10-(chloromethyl)-	mutagen
576	110-96-3	N,N-Bis(2-methylpropyl)amine	nonmutagen
589	142713-63-1	Propanamide, 2-bromo-N-((4-methoxyphenyl)methyl)-, (+-)-	mutagen
590	120209-97-4	2,7-Diaminophenazine	mutagen
591	67-72-1	Hexachloroethane	nonmutagen
592	5447-11-0	N-((2,4,5-Trichlorophenoxy)acetyl)-L-methionine	nonmutagen
593	120302-30-9	6-Nitrotryptophol	mutagen
594	97-56-3	o-Aminoazotoluene	mutagen
577	2052-07-5	1,1'-Biphenyl, 2-bromo-	nonmutagen
578	141-86-6	2,6-Diaminopyridine	mutagen
579	37962-27-9	2-Furanacrylic acid, 5-nitro-, 2-(5-nitrofurfurylidene)hydrazide	mutagen
580	771-29-9	Tetralin hydroperoxide	mutagen
581	97919-22-7	Chlorsulfaquinoxaline	nonmutagen
582	58-55-9	Theophylline	nonmutagen
583	30747-87-6	1,2-Benzisothiazole, 3-chloro-5-nitro-	mutagen
584	107-31-3	Methyl formate	nonmutagen
585	619-23-8	alpha-Chloro-m-nitrotoluene	mutagen
586	546-88-3	Acetohydroxamic acid	mutagen
587	112022-07-8	9H-Thioxanthene-4-carboxamide, N-(2-(dimethylamino)ethyl)-9-oxo-	mutagen
588	144-62-7	Oxalic acid	nonmutagen
595	82-28-0	1-Amino-2-methylanthraquinone	mutagen
596	112-92-5	Stearyl alcohol	nonmutagen
597	159092-72-5	Phenanthrene, 3,5-dinitro-	mutagen
598	91-19-0	Quinoxaline	mutagen
599	100-14-1	4-Nitrobenzyl chloride	mutagen
600	64894-89-9	Benzoic acid, 4-((3-azido-9-acridinyl)amino)-	mutagen
601	35142-05-3	Aristolic acid	mutagen
603	23696-28-8	Olaquindox	mutagen
604	759-94-4	Carbamic acid, dipropylthio-, S-ethyl ester	nonmutagen
605	3602-55-9	2-tert-Butyl-4-quinone	mutagen
606	6237-22-5	N,N-Dimethyl-N'-(2-nitro-9-acridinyl)-1,3-propanediamine	mutagen
607	114882-46-1	Benzo(a)pyrene, 1-nitroso-	mutagen
608	55302-96-0	5-((2-Hydroxyethyl)amino)-2-methylphenol	nonmutagen
609	2085-88-3	Cumene, alpha,beta-epoxy- (6CI,7CI,8CI)	mutagen
610	75-07-0	Acetaldehyde	nonmutagen
611	148193-31-1	1,2-Benzisothiazol-7-amine, 3-chloro-	mutagen
612	2154-67-8	2,2,5,5-Tetramethyl-1-oxy-3-pyrroline-3-carboxylic acid	nonmutagen
613	?463-79-6	Carbonic acid	nonmutagen
620	99-52-5	4-Nitro-o-toludine	mutagen
621	84-24-2	Physodic acid	nonmutagen
622	104-91-6	4-Nitrosophenol	mutagen
623	53473-85-1	1,2-Benzisothiazol-5-amine	mutagen
624	93-15-2	Methyleugenol	nonmutagen
625	932-97-8	4-Diazoquinone	mutagen
626	26444-49-5	Diphenylcresyl phosphate	nonmutagen
627	6628-97-3	2-Anilino-1,4-naphthoquinone	mutagen
628	1836-77-7	2,4,6-Trichlorophenyl 4-nitrophenyl ether	nonmutagen
629	523-50-2	Angelicin	nonmutagen
630	2478-38-8	Acetosyringone	nonmutagen
631	109143-16-0	5-Benzofuranamine, N,N-bis(2-chloroethyl)-2-nitro-	mutagen
632	488-11-9	Mucobromic acid	mutagen
633	13395-02-3	Aristololactam	mutagen
634	21362-69-6	Mepitiostane	nonmutagen
635	7227-92-1	1-(4-Nitrophenyl)-3,3-dimethyltriazene	mutagen
636	194-69-4	Benzo(c)chrysene	mutagen
637	57-03-4	Glycerophosphoric acid	nonmutagen
638	143-16-8	1-Hexanamine, N-hexyl-	nonmutagen
639	2872-48-2	1,4-Diamino-2-methoxyanthraquinone	mutagen
640	6264-66-0	1,2-Benzenediamine, 4-(4-aminophenoxy)-	mutagen
641	3268-49-3	Methional	nonmutagen
642	94740-40-6	N-(N-Acetylprolyl)-N-nitrosoglycine	mutagen
643	514-78-3	Canthaxanthin	nonmutagen
644	53940-49-1	Phenol, 2-methoxy-4-(oxiranylmethyl)-	mutagen
645	13365-37-2	1,3-Propanediamine, N'-9-acridinyl-N,N-dimethyl-	mutagen
646	56600-58-9	9,10-Anthracenedione, 2-ethyl-1-nitro-	mutagen
647	111-46-6	Diethylene glycol	nonmutagen
648	151378-32-4	11H-Benzo(7,8)fluorantheno(1,10b-b)oxirene-11,12-diol, 12,12a-dihydro-, (11S-(1aS*,11-alpha,12-beta,12a-beta))-	mutagen
649	133502-50-8	Benzenamine, 4-((4-(dimethylamino)phenyl)(4-imino-2,5-cyclohexadien-1-ylidene)methyl)-N,N-dimethyl-	nonmutagen
650	115453-72-0	L-Alanine, 3-((1,2,3,3,3-pentachloro-1-propenyl)thio)-	mutagen
651	85-40-5	1,2,3,6-Tetrahydrophthalimide	nonmutagen
652	872-50-4	1-Methyl-2-pyrrolidinone	nonmutagen
653	61166-04-9	9H-Carbazol-3-amine, 9-methyl-	mutagen
654	100-69-6	2-Vinylpyridine	nonmutagen
655	14861-17-7	Benzenamine, 4-(2,4-dichlorophenoxy)-	mutagen
656	53-70-3	1,2:5,6-Dibenzanthracene	mutagen
657	1241-94-7	Octicizer	nonmutagen
658	84-60-6	2,6-Dihydroxyanthraquinone	nonmutagen
659	103302-38-1	3,5-Cyclohexadiene-1,2-diol, trans-(+-)-	mutagen
660	98114-60-4	Diazene, ethylhydroxy- (Z)-	mutagen
661	239-35-0	11-Thiabenzo(a)fluorene	mutagen
662	63521-85-7	Esorubicin	mutagen
663	37797-31-2	Benzenemethanol, 4,4'-azobis-, diacetate (ester)	mutagen
664	16234-96-1	Aklavinone	mutagen
665	98151-91-8	Benzo(a)pyrene-9,10-diol, 9,10-dihydro-3-nitro-, trans-	mutagen
666	17455-23-1	Dibenz(b,n)(1,4,7,10,13,16,19,22)octaoxacyclotetracosin,tetracosahydro-	nonmutagen
667	830-07-9	Nitrofurilene	mutagen
668	52-90-4	Cysteine	mutagen
671	835-64-3	Phenol, 2-(2-benzoxazolyl)-	nonmutagen
672	78-38-6	Diethyl ethylphosphonate	nonmutagen
673	84-79-7	Lapachol	nonmutagen
674	589-15-1	p-Bromobenzyl bromide	nonmutagen
675	119613-62-6	Chryseno(3,4-b)oxirene-1,2-diol, 1,2,2a,3a-tetrahydro-4-ethyl-, (1-alpha,2-beta,2a-alpha,3a-alpha)-	mutagen
676	4424-06-0	Bisbenzimidazo(2,1-b:2',1'-i)benzo(lmn)(3,8)phenanthroline-8,17-dione	mutagen
677	627-30-5	3-Chloro-1-propanol	mutagen
678	527-61-7	2,6-Dimethyl-1,4-benzoquinone	nonmutagen
679	1083-57-4	Bucetin	mutagen
680	22603-58-3	Benzenamine, 3-methyl-2,4,6-trinitro-	mutagen
681	106-89-8	Epichlorohydrin	mutagen
682	584-79-2	Bioallethrin	mutagen
683	52671-42-8	4-Nitrosodiphenyl ether	mutagen
684	58152-03-7	Isepamicin	nonmutagen
685	134998-77-9	Benzo(e)pyrene, 4-nitro-	mutagen
686	122367-97-9	Ergoline, 13-bromo-1-(cyclopropylmethyl)-6,8-dimethyl-, (8-beta)-	nonmutagen
687	2303-17-5	Triallate	mutagen
688	109-16-0	Triethylene glycol dimethacrylate	nonmutagen
689	55566-30-8	Tetrakis(hydroxymethyl)phosphonium	nonmutagen
690	13684-63-4	Phenmedipham	mutagen
691	129286-36-8	4-Fluorobenzo(j)fluoranthene	mutagen
692	28920-43-6	1-(9-Fluorenyl)methyl chloroformate	mutagen
693	118-32-1	2-Naphthol-6,8-disulfonic acid	nonmutagen
694	114656-95-0	1H-Indolo(3,2-c)quinoline-1,4(11H)-dione, 2-methoxy-6-methyl-	mutagen
695	2835-98-5	2-Amino-5-methylphenol	mutagen
696	42509-80-8	Isazophos	mutagen
697	141511-28-6	Benzo(a)pyrene, 4,5,7,8,9,10,11,12-octahydro-2-nitro-	mutagen
698	105149-00-6	2-Oxapregna-4,6-diene-3,20-dione, 17-(acetyloxy)-6-chloro-	nonmutagen
699	52-24-4	Thiotepa	mutagen
700	218-02-0	Naphth(2,1-f)isoquinoline	mutagen
701	112022-13-6	10H-Phenoxazine-1-carboxamide, N-(2-(dimethylamino)ethyl)-	mutagen
702	111990-49-9	Oxirane, 2-(2-(4-methylphenyl)ethyl)-	mutagen
703	63019-39-6	3-Hydroxychrysene	mutagen
704	4261-14-7	9-Benzyladenine	mutagen
705	554-10-9	Glyceryl iodide	mutagen
706	193-40-8	Dibenz(c,f)indeno(1,2,3-ij)(2,7)naphthyridine	nonmutagen
707	3198-41-2	Acridine, 1,2,3,4-tetrahydro-5-amino-	mutagen
708	6756-41-8	1-((4-Methylphenyl)azo)-2-naphthalenol	nonmutagen
709	114231-14-0	4(1H)-Pyridinone, 1-(2-chloro-3,5-dimethoxyphenyl)-2-(4-fluorophenyl)-3-methyl-6-phenyl-	nonmutagen
710	115550-35-1	Marbofloxacin	mutagen
711	4196-86-5	1,3-Propanediol, 2,2-bis((benzoyloxy)methyl)-, dibenzoate	nonmutagen
713	25003-82-1	Naphth(1,2-g)isoquinoline	mutagen
714	569-57-3	Chlorotrianisene	nonmutagen
715	612-12-4	Benzene, 1,2-bis(chloromethyl)-	nonmutagen
716	522-40-7	Diethylstilbestrol diphosphate	nonmutagen
717	86831-65-4	1,1-Diethyl-2-hydroxy-2-nitrosohydrazine	mutagen
718	83287-02-9	Menisporphine	mutagen
719	100-20-9	Terephthaloyl chloride	mutagen
720	153-78-6	2-Aminofluorene	mutagen
721	5401-94-5	1H-Indazole, 5-nitro-	mutagen
722	111955-14-7	D-Ribopyranosylamine, N-(p-nitrophenyl)-N-nitroso-	mutagen
723	78865-83-5	1H-Imidazolium, 1-((decylthio)methyl)-3-methyl-	mutagen
724	64920-32-7	Chrysene-3,4-diol, 3,4-dihydro-, trans-	mutagen
725	611-32-5	8-Methylquinoline	mutagen
726	81-54-9	1,2,4-Trihydroxy-9,10-anthracenedione	mutagen
727	127-69-5	Sulfisoxazole	nonmutagen
728	90-45-9	Aminoacridine	mutagen
729	42397-65-9	1,8-Dinitropyrene	mutagen
730	100-39-0	Benzyl bromide	mutagen
737	957-52-8	Fluoranthene, 3-(chloromethyl)-	mutagen
738	501-92-8	4-Allylphenol	nonmutagen
739	541-73-1	1,3-Dichlorobenzene	nonmutagen
740	95860-07-4	Benzenamine, N-hydroxy-2-methyl-5-nitro-	nonmutagen
741	92072-09-8	Perylene, 1,9-dinitro-	mutagen
742	70403-81-5	7H-Dibenzo(de,g)quinolin-7-one1,2,9-trimethoxy-	mutagen
743	88-05-1	2,4,6-Trimethylaniline	mutagen
744	779-02-2	9-Methylanthracene	mutagen
745	298-00-0	Parathion-methyl	mutagen
746	77784-21-5	5H-Benzo(g)-1,3-benzodioxolo(6,5,4-de)quinoline-5,6(7H)-dione,9,10-	mutagen
747	434-07-1	Oxymetholone	nonmutagen
748	65089-17-0	Pirinixil	nonmutagen
749	123-28-4	Propanoic acid 3,3'-thiobis(didodecyl) ester	nonmutagen
750	87-25-2	Ethyl anthranilate	nonmutagen
751	107-92-6	Butyric acid	nonmutagen
752	88847-89-6	8-Oxo-7-hydrodeoxyguanosine	nonmutagen
753	105-11-3	1,4-Benzoquinone dioxime	mutagen
754	479-45-8	Nitramine	mutagen
755	613-47-8	N-Hydroxy-2-naphthylamine	mutagen
756	76150-91-9	1,4-Bis(2-(3,5-dichloropyridyloxy))benzene	nonmutagen
757	89021-88-5	S-(1,2,3,4,4-Pentachloro-1,3-butadienyl)glutathione	mutagen
758	122-48-5	2-Butanone, 4-(4-hydroxy-3-methoxyphenyl)-	nonmutagen
759	117929-15-4	Pyrene, 2,7-dinitro-	mutagen
760	7220-81-7	Aflatoxin B2	mutagen
761	616-23-9	2,3-Dichloro-1-propanol	mutagen
762	80-08-0	Aniline, 4,4'-sulfonyldi-	nonmutagen
763	100-75-4	N-Nitrosopiperidine	mutagen
764	366-18-7	2,2'-Dipyridyl	mutagen
765	105802-11-7	6-Nitro-5-methylchrysene	mutagen
766	2835-68-9	4-Aminobenzamide	nonmutagen
773	133831-62-6	1,2-Dichloro-3,3,3-trifluropropenyl 2-nitrophenyl disulfide	mutagen
774	53-95-2	Hydroxyacetylaminofluorene	mutagen
775	78-44-4	2-Methyl-2-propyl-1,3-propanediol carbamate isopropylcarbamate	nonmutagen
776	97-32-5	Benzamide, 4-methoxy-3-nitro-N-phenyl-	mutagen
777	42924-53-8	2-Butanone, 4-(6-methoxy-2-naphthalenyl)-	nonmutagen
778	93-76-5	2,4,5-Trichlorophenoxyacetic acid	nonmutagen
767	79-24-3	Nitroethane	nonmutagen
768	1622-57-7	1H-Benzimidazol-2-amine, 1-methyl-	mutagen
769	7319-59-7	1-Acetoxy-3-methylcholanthrene	mutagen
770	106671-89-0	6-(4-Chlorophenyl)-5-nitroimidazo(2,1-b)thiazole	mutagen
771	17722-71-3	N-(3,4-Dichlorophenyl)-succinamide	nonmutagen
772	17948-33-3	Rutacridone	mutagen
779	116374-67-5	4,9-Acridinediamine, N(sup 4),N(sup 4)-dimethyl-N(sup 9)-(3-(dimethylamino)propyl)-1-nitro-	mutagen
780	102-71-6	2,2',2'-Nitrilotriethanol	nonmutagen
781	14088-71-2	Benzenemethanol, 4-chloro-alpha-(4-chlorophenyl)-alpha-cyclopropyl-	nonmutagen
783	17135-78-3	Anthracene, 2-chloro-	mutagen
784	1503-91-9	N-Hydroxy-4-chloroacetanilide	nonmutagen
785	126572-80-3	2-Butenedioic acid,2-chloro-3-(dichloromethyl)-, (E)-	mutagen
786	87-61-6	1,2,3-Trichlorobenzene	nonmutagen
787	298-50-0	Propantheline	nonmutagen
788	83463-62-1	Bromochloroacetonitrile	mutagen
789	954-46-1	9-Nitrophenanthrene	mutagen
790	26306-61-6	2,4,6-Trichlorophenyl-4'-aminophenyl ether	mutagen
791	106-46-7	Paradichlorobenzene	nonmutagen
792	159092-67-8	Phenanthrene, 1,6-dinitro-	mutagen
793	394-68-3	Quinoline, 8-fluoro-	mutagen
795	1135-24-6	Ferulic acid	nonmutagen
796	41122-70-7	(1,1'-Biphenyl)-4-carbonitrile, 4'-hexyl-	nonmutagen
797	600-25-9	1-Chloro-1-nitropropane	mutagen
798	26761-45-5	1-Propanol, 2,3-epoxy-, neodecanoate	mutagen
799	100325-51-7	3-Quinolinecarboxylic acid, 1,4-dihydro-6,8-difluoro-1-ethyl-4-oxo-7-(4-pyridinyl)-	nonmutagen
800	126222-34-2	Remikiren	nonmutagen
801	114-83-0	N(1)-Acetylphenylhydrazine	mutagen
802	146795-39-3	3-Thiophenecarboxamide N-(3-chlorophenyl)-5-nitro-	mutagen
803	534-22-5	2-Methylfuran	nonmutagen
804	550-60-7	1-Nitro-2-naphthol	mutagen
805	13171-21-6	Phosphamidon	mutagen
806	101901-06-8	Pyrano(3,4-b)indole-1-acetic acid 1,3,4,9-tetrahydro-1,8-diethyl-6-hydroxy	mutagen
807	90301-59-0	5-(2-Chloroethyl)-2'-deoxyuridine	nonmutagen
808	56-05-3	2-Amino-4,6-dichloropyrimidine	nonmutagen
809	109897-79-2	1,2-Anthracenediol, 1,2-dihydro-6-nitro-,trans- (9CI)	mutagen
810	4309-66-4	Benzenamine, 4-(2-phenylethenyl)-, (E)-(9CI)	mutagen
811	118-58-1	Benzyl salicylate	nonmutagen
812	930-37-0	(Methoxymethyl)oxirane	mutagen
813	253-53-2	Pyrido(3,4-d)pyridazine	nonmutagen
814	1608-51-1	2-Propen-1-one 3-(4-fluorophenyl)-1-phenyl- (9CI)	nonmutagen
815	16543-55-8	N-Nitrosonornicotine	mutagen
816	88-96-0	Phthalamide	nonmutagen
817	24367-94-0	N-Acetyl-4,4'-diaminodiphenylmethane	nonmutagen
818	3271-05-4	N-Methyl-4-methoxynaphthalimide	nonmutagen
819	95-06-7	Carbamic acid, diethyldithio-, 2-chloroallyl ester	mutagen
820	557-11-9	2-Propenylurea	mutagen
821	141-32-2	n-Butyl acrylate	nonmutagen
822	497-23-4	Butenolide	nonmutagen
823	15961-88-3	2-Azoxyfluorene	nonmutagen
824	84850-16-8	Benzo(11,12)chryseno(5,6-b)oxirene 1a,13c-dihydro-	mutagen
825	4802-20-4	Limonene dimercaptan	nonmutagen
826	771-03-9	Dehydroacetic acid	nonmutagen
827	140460-98-6	11R,10S-Dihydroxy-9S,8R-epoxide-8,9,10,11-tetrahydrobenz(a,h)acridine	mutagen
828	928-73-4	((Aminocarbonyl)hydrazono)acetic acid	nonmutagen
829	3626-29-7	C.I. Direct Brown 101	mutagen
830	95741-56-3	Benzo(k)fluoranthene, 7,12-dimethyl-	mutagen
831	61422-45-5	1(2H)-Pyrimidinecarboxamide, 3,4-dihydro-2,4-dioxo-5-fluoro-N-hexyl-	nonmutagen
832	542-78-9	Malondialdehyde	mutagen
833	109-77-3	Dicyanmethane	nonmutagen
834	97-02-9	2,4-Dinitroaniline	mutagen
835	24340-76-9	3-Methylisothiazol-5-amine	mutagen
836	93-46-9	Diafen	mutagen
837	64188-66-5	1H-Phenanthro(9,10-b)azirine,1a,9b-dihydro-1-butyl-	mutagen
838	434-13-9	Lithocholic acid	nonmutagen
839	384-22-5	2-Nitro-alpha,alpha,alpha-trifluorotoluene	nonmutagen
840	2438-88-2	2,3,5,6-Tetrachloro-4-nitroanisole	nonmutagen
841	7422-80-2	Hydrazine, 1,1-dibutyl-	nonmutagen
842	113600-15-0	Benzo(k)fluoranthene, 9-fluoro-	mutagen
843	619-90-9	Benzenemethanol, 4-nitro-, acetate (ester)	mutagen
844	83-75-0	Quinine ethylcarbonate	nonmutagen
845	92-66-0	4-Bromobiphenyl	nonmutagen
846	101-61-1	4,4'-Methylenebis(N,N-dimethylbenzenamine)	mutagen
848	112-57-2	Tetraethylenepentamine	mutagen
849	599-07-5	2-beta,3-beta-Dihydroxyolean-12-ene-23,28-dioic acid	nonmutagen
850	78113-36-7	Romurtide	nonmutagen
851	3228-99-7	1,3-Dichloro-2,2-bis(chloromethyl)propane	nonmutagen
852	1141-35-1	Benzoxazole, 2-(p-chlorophenyl)-	nonmutagen
853	3096-52-4	2-Nitro-9-fluorenone	mutagen
854	422-56-0	1,1-Dichloro-2,2,3,3,3-pentafluoropropane	nonmutagen
855	95331-48-9	Acetamide, N-hydroxy-N-1-pyrenyl-	mutagen
856	91-79-2	Thenyldiamine	nonmutagen
857	67151-57-9	Diazene, bis(2-methyl-5-nitrophenyl)-1-oxide	nonmutagen
858	94-62-2	Piperine	nonmutagen
859	125279-82-5	Oxirane, ((4-nitrophenoxy)methyl)-, (S)-	mutagen
860	5234-06-0	Naphthalene, 2-(2,3-expoxypropoxy)-	mutagen
861	3074-03-1	11H-Benzo(b)fluoren-11-one	mutagen
862	621-90-9	N-Methyl-4-aminoazobenzene	mutagen
863	63104-32-5	Benzo(a)pyrene, 10-methyl-	mutagen
864	110-97-4	Diisopropanolamine	nonmutagen
865	25953-06-4	Phenol,5-(diethylamino)-2-nitroso-	nonmutagen
866	150-78-7	1,4-Dimethoxybenzene	nonmutagen
867	6201-87-2	5-Amino-3-sulphosalicylic acid	nonmutagen
868	2402-77-9	Pyridine, 2,3-dichloro-	mutagen
869	98-37-3	Benzenesulfonic acid, 3-amino-4-hydroxy-	nonmutagen
870	22224-92-6	Fenamiphos	nonmutagen
871	399-10-0	2-Propen-1-one,1-(4-fluorophenyl)-3-phenyl-	nonmutagen
872	619-24-9	3-Nitrobenzonitrile	mutagen
873	585-71-7	(1-Bromoethyl)benzene	nonmutagen
874	103-76-4	1-Piperazineethanol	nonmutagen
875	78967-07-4	3,4-bis(p-Methoxyphenyl)-5-isoxazoleacetic acid	nonmutagen
876	112022-08-9	9H-Xanthene-4-carboxamide, N-(2-(dimethylamino)ethyl)-9-oxo-	mutagen
877	13674-87-8	Tris(1,3-dichloro-2-propyl)phosphate	mutagen
878	107210-39-9	2,2'-((9-((3-(Dimethylamino)propyl)amino)-1-nitro-4-acridinyl)imino)bisethanol, diacetate (ester)	mutagen
879	142713-64-2	Propanamide 2-bromo-N-((4-hydroxy-3-methoxyphenyl)methyl)-	mutagen
880	2277-92-1	Oxyclozanide	nonmutagen
881	7473-93-0	Chalcone, 2-nitro-	nonmutagen
882	51940-44-4	Pipemidic acid	mutagen
884	2255-17-6	Fenitrooxone	mutagen
885	1212-29-9	N,N'-Dicyclohexylthiourea	nonmutagen
886	159092-73-6	Phenanthrene, 3,10-dinitro-	mutagen
887	102-96-5	beta-Nitrostyrene	mutagen
888	1689-84-5	Bromoxynil	nonmutagen
889	35142-06-4	Methyl aristolate	mutagen
890	148193-32-2	1,2-Benzisothiazole, 3-methoxy-6-nitro-	mutagen
891	84987-77-9	3-(2-Chloroethoxy)-1,2-dichloropropene	mutagen
892	2154-68-9	2,2,5,5-Tetramethyl-1-pyrrolidinyloxy-3-carboxylic acid	nonmutagen
893	81-49-2	1-Amino-2,4-dibromoanthraquinone	mutagen
894	700-00-5	9-Methyladenine	mutagen
895	933-78-8	2,3,5-Trichlorophenol	nonmutagen
896	14692-41-2	3H-Imidazo(4,5-f)quinoline, 3-methyl-	mutagen
897	96563-07-4	9H-Fluorene, 3,9-dimethyl-	mutagen
898	67392-87-4	Drospirenone [INN]	nonmutagen
899	110417-88-4	Dolastatin 10	nonmutagen
900	19331-27-2	1,2-Benzisothiazole, 3-chloro-6-nitro-	mutagen
901	146795-45-1	3-Thiophenecarboxamide,5-nitro-N-(3-nitrophenyl)-	mutagen
902	716-53-0	Anthracene, 9-chloro-	mutagen
903	2675-77-6	Chloroneb	mutagen
904	135086-91-8	3,5-Dihydro-3-(((4-nitrophenyl)methylene)amino)-4H-1,2,3-triazino(5,4-b)indol-4-one	mutagen
905	439-14-5	Diazepam	nonmutagen
906	38965-71-8	8-Hydroxy-6-nitrophenanthro(3,4-d)-1,3-dioxolo-5-carboxylic acid	mutagen
907	13523-75-6	L-Glutamic acid, 5-(2-phenylhydrazide)	mutagen
908	940-14-7	(4-Nitrophenyl)vinyl ether	mutagen
909	1679-02-3	2,9-Dimethylpicene	nonmutagen
910	2998-23-4	2-Propenoic acid, pentyl ester	nonmutagen
911	18774-09-9	9-Hydroperoxy-9-methylfluorene	mutagen
912	159394-72-6	Benzonitrile, 3-(2-(4-nitrophenyl)ethenyl)-, (Z)-	mutagen
913	10549-22-1	Pyrene, 4,5,9,10-tetrahydro-2-nitro-	mutagen
915	83053-60-5	17H-Cyclopenta(a)phenanthren-17-one,15,16-dihydro-11-butoxy-	nonmutagen
916	7433-46-7	N-Hydroxy-N'-methylurea	nonmutagen
917	2381-31-9	8-Methylbenzanthracene	mutagen
918	92-36-4	Dehydrothio-4-toluidine	mutagen
919	7156-07-2	Acenaphth(1,2-b)azirine, 6b,7a-dihydro-	mutagen
920	108-67-8	Mesitylene	nonmutagen
921	108283-47-2	Alanine, 3-azido-, tert-butyl ester, DL-	mutagen
922	109143-17-1	6-Benzofuranamine,N,N-bis(2-chloroethyl)-2-nitro-	mutagen
924	118745-11-2	Formamide,N-hydroxy-N-(4-(2-phenylethenyl)phenyl)-, (E)-	mutagen
925	833-50-1	Benzoxazole, 2-phenyl-	nonmutagen
926	51-75-2	Chlormethine	mutagen
927	117-84-0	Di-n-octyl phthalate	nonmutagen
928	4075-79-0	4-Acetylaminobiphenyl	mutagen
929	66-27-3	Methyl methanesulfonate	mutagen
930	4514-19-6	Benzo(a)pyrene, 12-methyl-	mutagen
931	55268-74-1	2-(Cyclohexylcarbonyl)-1,2,3,6,7,11b-hexahydro-4H-pyrazino(2,1-a)isoquinolin-4-one	nonmutagen
932	61064-66-2	9H-Fluoren-2-amine, N-chloro-	mutagen
933	100-51-6	Benzyl alcohol	nonmutagen
934	22433-76-7	Acetamide, N-6-quinolyl-	mutagen
935	2519-30-4	Black PN	nonmutagen
936	121-44-8	Triethylamine	nonmutagen
937	81316-80-5	Benzo(k)fluoranthene, 3-nitro	mutagen
938	2403-27-2	2-Propen-1-one,1-(4-bromophenyl)-3-phenyl-	nonmutagen
939	30378-58-6	Xanthylium, 3,6-diamino-9-(2-carboxyphenyl)-,	nonmutagen
940	23703-14-2	Biphenyl, 4-(2,3-epoxypropyl)-	mutagen
941	626-15-3	Benzene, 1,3-bis(bromomethyl)-	nonmutagen
942	61166-05-0	9H-Carbazole, 9-methyl-3-nitro-	mutagen
943	576-24-9	2,3-Dichlorophenol	nonmutagen
944	5926-90-9	Oxirane, ((hexyloxy)methyl)- (9CI)	mutagen
945	24471-48-5	2-Pyrenemethanol	mutagen
946	109-83-1	N-Methylaminoethanol	nonmutagen
947	84-61-7	Dicyclohexyl phthalate	nonmutagen
948	64-67-5	Diethyl sulfate	mutagen
949	93-52-7	1,2-Dibromo-1-phenylethane	mutagen
950	98114-61-5	Diazene, hydroxypropyl-	mutagen
951	99593-25-6	Rilmazafone	nonmutagen
952	575-44-0	1,6-Naphthalenediol	mutagen
953	68006-83-7	2-Amino-3-methyl-9H-pyrido(2,3-b)indole	mutagen
954	37393-11-6	Lucidin 3-primveroside	mutagen
955	37515-51-8	6-Chrysenol	mutagen
956	98-07-7	(Trichloromethyl)benzene	mutagen
957	107-02-8	Acrolein	mutagen
958	75464-10-7	1-Propanone, 1-(4,5,10-trihydroxyanthracen-9-yl)-	mutagen
959	98151-92-9	Benzo(a)pyren-3-amine	mutagen
960	86451-37-8	N-Nitrosomethyl-2,3-dihydroxypropylamine	mutagen
961	6606-59-3	1,6-Hexanediol dimethacrylate	nonmutagen
962	56715-28-7	Oxirane, ((1-naphthalenyloxy)methyl)-, (R)-	mutagen
963	122-60-1	2,3-Epoxypropyl phenyl ether	mutagen
964	38716-10-8	5-Hydroperoxymethyl-2'-deoxyuridine	mutagen
965	106-22-9	3,7-Dimethyl-6-octen-1-ol	nonmutagen
966	97166-13-7	Butane, 3-chloro-1,2-dibromo-	mutagen
967	89795-79-9	1,2-Benzisothiazol-7-amine	mutagen
968	1609-93-4	cis-3-Chloroacrylic acid	mutagen
969	100527-20-6	Phenanthrene, 3,6-dinitro-	mutagen
970	21490-63-1	Butane, 2,3-epoxy-, trans-	mutagen
971	2941-64-2	S-Ethyl chlorothiolformate	nonmutagen
972	106871-13-0	((3-(Bis(2-chloroethyl)amino)-4-methylphenyl)hydroxymethylene)bisphosphonic acid	mutagen
973	527-62-8	2-Amino-4,6-dichlorophenol	nonmutagen
975	87-56-9	2-Butenoic acid, 2,3-dichloro-4-oxo-, (2Z)-	mutagen
976	76144-81-5	3-(2,2,2-Trimethylhydrazine)propionate	nonmutagen
977	113124-69-9	1H-Indole(3,2-c)quinoline-1,4(7H)-dione,8,9,10,11-tetrahydro-3-	mutagen
978	50-29-3	1,1,1-Trichloro-2,2-bis(p-chlorophenyl)ethane	nonmutagen
980	492-27-3	2-Quinolinecarboxylic acid, 4-hydroxy-	nonmutagen
981	134998-78-0	Benzo(e)pyrene-4,5-diol, 3-nitro-, diacetate	mutagen
982	1794-84-9	Chloronitromethane	mutagen
983	5329-15-7	2-Acetylamino-5-aminoanisole	mutagen
984	109621-20-7	Alanine, N-acetyl-3-((2-bromopropyl)thio)-,methyl ester, L-	mutagen
985	33213-65-9	5-Norbornene-2,3-dimethanol, 1,4,5,6,7,7-hexachloro-, cyclic sulfite,exo	nonmutagen
986	2564-06-9	Acetamide, N-benzyl-2-chloro-	mutagen
987	580-20-1	7-Quinolinol	nonmutagen
988	577-59-3	Ethanone, 1-(2-nitrophenyl)-	nonmutagen
989	80-39-7	N-Ethyl-4-toluenesulfonamide	nonmutagen
990	129286-37-9	10-Fluorobenzo(j)fluoranthene	mutagen
991	114656-96-1	1H-Indolo(3,2-c)quinoline-1,4(11H)-dione,2-(1-aziridinyl)-6-methyl-	mutagen
992	75-99-0	Propanoic acid, 2,2-dichloro-	nonmutagen
993	91687-67-1	Propionamide,2-bromo-N-(p-chlorobenzyl)-	mutagen
994	85723-20-2	Acetamide N-(1,3-dimethyl-4-(o-fluorobenzoyl)-5-pyrazolyl)-2-((3-(2-methylpiperidino)propyl)amino)-	mutagen
995	141511-29-7	Chrysene, 1,2,3,4,5,6-hexahydro-8-nitro-	mutagen
996	108618-28-6	Benzonitrile, 3-(2-(4-aminophenyl)ethenyl)-	mutagen
997	30039-44-2	Benzenemethanol, 4-nitro-, propanoate	mutagen
998	134-72-5	Ephedrine	nonmutagen
999	92-06-8	1,1':3',1'-Terphenyl	nonmutagen
1000	1918-00-9	Benzoic acid, 3,6-dichloro-2-methoxy-	nonmutagen
1001	78-75-1	1,2-Dibromopropane	mutagen
1002	97-63-2	Ethyl methacrylate monomer	nonmutagen
1003	51-45-6	Histamine	nonmutagen
1004	4196-87-6	1,3-Propanediol, 2-((benzoyloxy)methyl)-2-methyl-, dibenzoate	nonmutagen
1005	100-21-0	Terephthalic acid	nonmutagen
1006	121-14-2	2,4-Dinitrotoluene	mutagen
1007	29743-15-5	4-Butyloxybenzal-4'-ethylaniline	mutagen
1008	4836-66-2	2,4-Dinitrobenzyl alcohol	mutagen
1009	111955-18-1	N-Nitroso-N-p-nitrophenyl-D-xylosylamine	mutagen
1010	937-40-6	Nitrosobenzylmethylamine	mutagen
1011	36050-09-6	5-Nitro-3-thiophenecarboxamide	mutagen
1012	81-55-0	1,8-Dihydroxy-4,5-dinitroanthraquinone	mutagen
1013	90-46-0	Xanthydrol	mutagen
1014	50-65-7	5-chloro-N-(2-chloro-4-nitrophenyl)-2-hydroxy-Benzamide	mutagen
1015	611-33-6	8-Chloroquinoline	mutagen
1016	521-61-9	1,8-Dihydroxy-3-methoxy-6-methylanthraquinone	mutagen
1017	118174-26-8	Hydrazinecarboxylic acid, 2-(2-quinoxalinylmethylene)-, 1,1-	mutagen
1018	2508-23-8	N-Hydroxy-N-2-naphthalenylacetamide	mutagen
1019	24260-08-0	2-Acetamido-5-ethoxy-1,4-benzoquinone	mutagen
1020	1421-85-8	Dibenz(a,h)anthracene 5,6-epoxide	mutagen
1021	110520-17-7	Phenanthro(9,10-g)isoquinoline	mutagen
1022	18458-01-0	p-Methylphenylpropylene oxide	mutagen
1023	1204-60-0	(1,1'-Biphenyl)-3-carboxaldehyde	nonmutagen
1024	124-09-4	1,6-Diaminohexane	nonmutagen
1025	3740-52-1	2-nitro-Benzeneacetic acid	mutagen
1026	107-97-1	Glycine, N-methyl-	nonmutagen
1027	5307-02-8	2-Methoxy-1,4-benzenediamine	mutagen
1028	108-73-6	1,3,5-Benzenetriol	nonmutagen
1029	779-03-3	9-Anthramine	mutagen
1030	77784-22-6	Dehydrocrebanine	mutagen
1031	72492-12-7	5-Acetylspiro(benzofuran-2(3H),1'-cyclopropan)-3-one	nonmutagen
1032	1985-51-9	2,2-Dimethyl-1,3-propanediyl bismethacrylate	nonmutagen
1033	82-71-3	Styphnic acid	nonmutagen
1034	91-62-3	6-Methylquinoline	mutagen
1035	132898-07-8	2-Amino-3,4,7,8-tetramethylimidazo(4,5-f)quinoxaline	mutagen
1036	504-88-1	3-Nitropropionic acid	mutagen
1037	533-73-3	Hydroxyhydroquinone	mutagen
1038	113163-21-6	Benzo(h)quinoline-7,8-dihydrodiol	mutagen
1039	96-17-3	2-Methylbutanal	nonmutagen
1040	121-50-6	4-Chloro-3-aminobenzotrifluoride	nonmutagen
1041	23214-92-8	Doxorubicin	mutagen
1042	23740-25-2	Lanuginosine	mutagen
1043	97055-37-3	3-(Dichloromethyl)-2,4,4-trichloro-2-butenoic acid	mutagen
1044	95152-79-7	2-Methyl-5-nitro-6-(4-nitrophenyl)imidazo(2,1-b)thiazole	mutagen
1045	3722-54-1	1,3,7-Trimethoxyxanthone	mutagen
1046	75-50-3	Trimethylamine	nonmutagen
1047	1734-79-8	4-Nitrocinnamaldehyde	mutagen
1048	768-52-5	N-Isopropylaniline	nonmutagen
1049	64896-26-0	Salicylazobenzoic acid	nonmutagen
1050	80-09-1	4,4'-Sulphonyldiphenol	nonmutagen
1052	7570-36-7	4-Amino-4'-chlorostilbene	mutagen
1053	121-69-7	N,N-Dimethylaniline	nonmutagen
1054	3366-65-2	2-Aminophenanthrene	mutagen
1055	626-61-9	Pyridine, 4-chloro-	nonmutagen
1056	75-69-4	Trichloromonofluoromethane	nonmutagen
1057	98911-07-0	N-Hydroxy-N-(4-(4-chlorophenoxy)phenyl)acetamide	mutagen
1059	816-57-9	Propylnitrosourea	mutagen
1060	82017-48-9	4R)-Tetrahydro-7,7-dimethyl-6-oxo-3H-1,2,5-dithiazepine-4-	nonmutagen
1061	214-17-5	Benzo(b)chrysene	nonmutagen
1062	3365-85-3	4,4'-Diaminoterphenyl	mutagen
1063	835-71-2	2-(4-Methylphenyl)benzoxazole	nonmutagen
1070	2757-90-6	Agaritine	mutagen
1071	13014-18-1	2,4-Dichloro-1-(trichloromethyl)benzene	mutagen
1072	128-13-2	Ursodeoxycholic acid	nonmutagen
1073	56-72-4	Coumaphos	nonmutagen
1074	1198-61-4	1,3-Dichloro-2,4,5,6-tetrafluorobenzene	nonmutagen
1075	824-94-2	p-(Chloromethyl)anisole	nonmutagen
1076	603-87-2	2-Nitro-6-aminophenol	nonmutagen
1077	50-35-1	Thalidomide	nonmutagen
1078	618-39-3	Benzamidine	nonmutagen
1079	2244-16-8	Carvone	nonmutagen
1080	70021-98-6	3-Nitrobenzo(a)pyrene	mutagen
1081	97851-14-4	3,3'-dinitro-4-Biphenylol	mutagen
1082	89811-25-6	N-(2-methylpropyl)-3-(5-nitro-2-furanyl)-2-Propenamide	mutagen
1083	156-25-2	4'-N,N-Dimethylamino-1'-phenylazo-3-pyridine	nonmutagen
1084	106-47-8	4-Chloroaniline	mutagen
1085	532-27-4	omega-Chloroacetophenone	nonmutagen
1086	18810-04-3	N(6)-(2-Amino-2-carboxyethyl)-L-lysine	nonmutagen
1087	394-69-4	5-Fluoroquinoline	mutagen
1088	18296-44-1	,7a-Dihydro-1,6-dihydroxyspiro(cyclopenta(c)pyran-7-(6H),2'-oxirane)-4-methanol 4-acetate 1,6-diisovalerate	mutagen
1089	1694-20-8	(E)-4-nitro-Stilbene	mutagen
1090	20702-77-6	1-(4-((2-O-(6-Deoxy-alpha-L-mannopyranosyl)-beta-D-glucopyranosyl)oxy)-2,6-dihydroxyphenyl)-3-(3-hydroxy-4-methoxyphenyl)propan-1-one	nonmutagen
1091	69866-21-3	###############################################################################################################################################################################################################################################################	nonmutagen
1092	110-15-6	Succinic acid	nonmutagen
1093	89641-97-4	7-nitro-1,2-Benzisothiazole	mutagen
1095	80657-17-6	Estra-4,9,11-trien-3-one, 17-hydroxy-, (17-alpha)-	nonmutagen
1096	59-67-6	Nicotinic acid	nonmutagen
1097	1155-38-0	7-Methylbenzanthracene 5,6-oxide	mutagen
1098	603-02-1	2,4-dinitro-m-Xylene	mutagen
1099	104-87-0	4-Methylbenzaldehyde	nonmutagen
1100	73-24-5	1H-Purin-6-amine	mutagen
1101	99-48-9	2-Cyclohexen-1-ol, 2-methyl-5-(1-methylethenyl)-	nonmutagen
1102	148-24-3	8-Hydroxyquinoline	mutagen
1103	286-99-7	1,2-Epoxycyclododecane	nonmutagen
1104	555-16-8	4-Nitrobenzaldehyde	mutagen
1105	102-06-7	1,3-Diphenylguanidine	mutagen
1106	78-81-9	Isobutylamine	nonmutagen
1107	101901-07-9	Pyrano(3,4-b)indole-1-acetic acid, 1,3,4,9-tetrahydro-1,8-diethyl-7-hydroxy-	mutagen
1108	623-15-4	3-Buten-2-one, 4-(2-furanyl)-	nonmutagen
1109	303-45-7	(2,2'-Binaphthalene)-8,8'-dicarboxaldehyde, 1,1',6,6',7,7'-hexahyd	nonmutagen
1110	41340-36-7	1H-Indole-3-ethanol, 7-ethyl-	nonmutagen
1111	1506-02-1	1-(5,6,7,8-Tetrahydro-3,5,5,6,8,8-hexamethyl-2-naphthalenyl)ethan- one	nonmutagen
1112	81-61-8	1,2,5,8-Tetrahydroxyanthraquinone	mutagen
1126	29852-26-4	Benzo(a)pyrene, 5-(chloromethyl)-	mutagen
1127	20927-95-1	Dibenzofuran, 2-nitro	mutagen
1128	3764-01-0	Pyrimidine, 2,4,6-trichloro-	nonmutagen
1129	84-56-0	Naphtho(2,3-h)quinoline	mutagen
1130	119-75-5	Benzenamine, 2-nitro-N-phenyl-	nonmutagen
1131	82789-18-2	1-Phenyl-tetrahydro-beta-carboline-3-carboxylic acid	nonmutagen
1113	42978-43-8	6-Acetoxymethylbenzo(a)pyrene	mutagen
1114	117-79-3	2-Amino-9,10-anthracenedione	mutagen
1116	61499-28-3	N-Nitroso(2-hydroxypropyl)(2-oxopropyl)amine	mutagen
1117	130933-91-4	Indeno(7',1':6,7,8)phenanthro(3,4-b)oxirene-2,3-diol, 1a,2,3,11c-tetrahydro-, (1a-alpha,2-beta,3-alpha,11c-alpha)-	mutagen
1118	63358-49-6	(2S,5R,6R)-6-((2R)-2-((2R)-2-Amino-3-(methylcarbamoyl)propionamido)-2-(p-hydroxyphenyl)acetamido)-3,3-dimethyl-7-oxo-4-thia-1-azabicyclo(3.2.0)heptane-2-carboxylic acid	nonmutagen
1119	52315-07-8	(RS)-alpha-Cyano-3-phenoxybenzyl (1RS,3RS)-(1RS,3RS)-3-(2,2-dichlorovinyl)-2,2-dimethylcyclopropanecarboxylate	nonmutagen
1120	1904-98-9	2,6-Diaminopurine	nonmutagen
1121	16051-77-7	D-Glucitol, 1,4:3,6-dianhydro-, 5-nitrate	nonmutagen
1122	2835-39-4	Butanoic acid, 3-methyl-, 2-propenyl ester	nonmutagen
1123	1551-44-6	Butanoic acid, cyclohexyl ester	nonmutagen
1124	95741-57-4	Benzo(k)fluoranthene, 2-methyl-	mutagen
1125	23452-05-3	6H-Dibenzo(b,d)pyran-6-one, 3,7-dihydroxy-9-methoxy-1-methyl-	nonmutagen
1132	109-78-4	Hydracrylonitrile	nonmutagen
1133	66789-78-4	N-((2,4,5-Trichlorophenoxy)acetyl)-L-leucine	nonmutagen
1134	771-97-1	2,3-Diaminonaphthalene	mutagen
1135	133-32-4	1H-Indole-3-butanoic acid	nonmutagen
1136	635-27-8	5-Chloroquinoline	mutagen
1137	152-20-5	O,O,S-Trimethyl phosphorothioate	nonmutagen
1138	3648-20-2	1,2-Benzenedicarboxylic acid, diundecyl ester	nonmutagen
1139	31431-39-7	2-Benzimidazolecarbamic acid, 5-benzoyl-, methyl ester (8CI)	mutagen
1140	17241-59-7	2-(Hydroxymethyl)anthraquinone	nonmutagen
1141	96-23-1	1,3-Dichloro-2-propanol	mutagen
1142	74014-51-0	###############################################################################################################################################################################################################################################################	nonmutagen
1143	7226-23-5	2(1H)-Pyrimidinone, tetrahydro-1,3-dimethyl-	nonmutagen
1144	52-86-8	1-(3-p-Fluorobenzoylpropyl)-4-p-chlorophenyl-4-hydroxypiperidine	nonmutagen
1145	92-67-1	4-Biphenylamine	mutagen
1146	874-42-0	Benzaldehyde, 2,4-dichloro-	nonmutagen
1147	117823-31-1	2-Butenoic acid, 3-formyl-2,4,4-trichloro-, (Z)-	mutagen
1148	7496-02-8	6-Nitrochrysene	mutagen
1149	732-11-6	O,O-Dimethyl phthalimidomethyl phosphorodithioate	mutagen
1150	106807-80-1	Acetamide, N-hydroxy-N-((methylamino)carbonyl)-	mutagen
1151	65734-38-5	N'-Acetyl-N'-(4-hydroxymethyl)phenylhydrazine	mutagen
1153	148-79-8	1H-Benzimidazole, 2-(4-thiazolyl)-	mutagen
1154	464-43-7	Bicyclo(2.2.1)heptan-2-ol, 1,7,7-trimethyl-, (1R-endo)- (9CI)	nonmutagen
1155	1774-66-9	4-Bromochalcone	nonmutagen
1156	4016-11-9	Ethyl glycidyl ether	mutagen
1157	999-55-3	2-Propenoic acid, 2-propenyl ester	nonmutagen
1158	646-14-0	1-Nitrohexane	nonmutagen
1159	33804-48-7	N'-Acetyl-N'-methyl-4'-amino-N,N-dimethyl-4-aminoazobenzene	mutagen
1160	121-75-5	Butanedioic acid, ((dimethoxyphosphinothioyl)thio)-,diethyl ester	nonmutagen
1161	80-15-9	Hydroperoxide, 1-methyl-1-phenylethyl	mutagen
1162	150-60-7	Bis(phenylmethyl) disulfide	mutagen
1163	4437-51-8	3,4-Hexanedione	mutagen
1164	75-75-2	Methanesulfonate	nonmutagen
1165	4332-51-8	Sulfide, benzyl 2-chloroethyl	mutagen
1166	2051-10-7	5,6-Chrysenedione	nonmutagen
1167	38915-58-1	1,3-Propanediamine, N-benzo(b)(1,10)phenanthrolin-7-yl-N'-(2-chloroethyl)-	mutagen
1168	10453-89-1	2,2-Dimethyl-3-(2-methylpropenyl)cyclopropanecarboxylic acid	nonmutagen
1169	55256-53-6	5H-Furo(3',2':4,5)furo(3,2-b)xanthen-5-one, 3a,12a-dihydro-3a,4,6-trihydroxy-9-(3-hydroxy-3-methylbutyl)-, (3aR,12aR)-	mutagen
1170	461-58-5	Cyanoguanidine	mutagen
1171	580-15-4	6-Aminoquinoline	nonmutagen
1172	78-51-3	Tris(2-butoxyethyl) phosphate	nonmutagen
1173	2657-25-2	2-Propen-1-one, 1-(4-hydroxyphenyl)-3-phenyl- (9CI)	nonmutagen
1174	74-95-3	Methylene bromide	mutagen
1175	619-25-0	3-Nitrobenzenemethanol	nonmutagen
1176	72-14-0	Benzenesulfonamide, 4-amino-N-2-thiazolyl-	nonmutagen
1177	7203-89-6	1-(4-Methylphenyl)-3,3-dimethyltriazine	mutagen
1178	112022-09-0	11H-Pyrido(2,1-b)quinazoline-6-carboxamide, N-(2-(dimethylamino)ethyl)-11-oxo-	mutagen
1179	51410-45-8	Anisole, p-(2,3-epoxypropyl)-	mutagen
1180	1769-41-1	Acetamide, 2-(hydroxyimino)-N-phenyl-	nonmutagen
1181	142713-65-3	Propanamide, 2-bromo-N-((3,4-dimethoxyphenyl)methyl)-, (+-)-	mutagen
1182	13014-24-9	Benzene, 1,2-dichloro-4-(trichloromethyl)-	mutagen
1183	1107-26-2	2,4,6,8,10,12,14,16-Heptadecaoctaenal, 2,6,11,15-tetramethyl-17-(2,6,6-trimethyl-1-cyclohexen-1-yl)-,	nonmutagen
1184	1594-56-5	2,4-Dinitrothiocyanatobenzene	mutagen
1185	499-75-2	Phenol, 2-methyl-5-(1-methylethyl)-	nonmutagen
1186	553-26-4	4,4'-Bipyridyl	mutagen
1187	37364-66-2	Bleomycinic acid	nonmutagen
1188	110-13-4	2,5-Hexanedione	nonmutagen
1189	100-16-3	(4-Nitrophenyl)hydrazine	mutagen
1190	54-16-0	Hydroxyindoleacetic acid	nonmutagen
1191	125974-06-3	2(5H)-Furanone, 4-chloromethyl-5-hydroxy-	mutagen
1192	6197-30-4	2-Ethylhexyl 2-cyano-3,3-diphenylacrylate	nonmutagen
1193	2475-45-8	1,4,5,8-Tetraaminoanthraquinone	mutagen
1194	6237-24-7	Acridine, 9-((3-(dimethylamino)propyl)amino)-3-nitro-	mutagen
1195	1162-65-8	2,3,6aalpha,9aalpha-Tetrahydro-4-methoxycyclopenta(c)furo(2',3':4,5)furo(2,3-h)chromene-1,11-dione	mutagen
1196	148193-33-3	1,2-Benzisothiazol-6-amine, 3-methoxy-	mutagen
1197	75-09-2	methylene chloride	mutagen
1198	577-71-9	Phenol, 3,4-dinitro-	mutagen
1199	51568-18-4	Heptanoic acid, 4,6-dioxo-	nonmutagen
1200	420-12-2	Ethylene sulfide	mutagen
1201	496-14-0	1,3-Dihydroisobenzofuran	mutagen
1202	65271-80-9	9,10-Anthracenedione, 1,4-dihydroxy-5,8-bis((2-((2-hydroxyethyl)amino)ethyl)amino)- (9CI)	mutagen
1203	96563-08-5	9H-Fluorene, 4,9-dimethyl-	mutagen
1204	331-39-5	2-Propenoic acid, 3-(3,4-dihydroxyphenyl)- (9CI)	nonmutagen
1205	130-26-7	8-Quinolinol, 5-chloro-7-iodo-	nonmutagen
1206	146795-46-2	3-Thiophenecarboxamide, 5-nitro-N-(2-nitrophenyl)-	mutagen
1207	99-54-7	1,2-Dichloro-4-nitrobenzene	mutagen
1208	135086-92-9	3-Benzylidenamino-5H-1,2,3-triazin(5,4b)indol-4-one	mutagen
1209	38083-17-9	1-(p-Chlorophenoxy)-1-imidazol-1-yl-3,3-dimethyl-2-butanone	nonmutagen
1210	963-89-3	7,9-Dimethylbenz(c)acridine	mutagen
1211	610-48-0	1-Methylanthracene	nonmutagen
1212	149-29-1	4,6-Dihydro-4-hydroxy-2H-furo(3,2-c)pyran-2-one	nonmutagen
1213	215-58-7	Benzotriphenylene	mutagen
1214	58086-32-1	7H-Furo(3',2':4,5)furo(2,3-c)xanthen-7-one, 3-alpha,12-dihydro-8-acetoxy-6-methoxy-	mutagen
1215	641-38-3	3,4,4'-Trihydroxy-6'-methyl-2-biphenylcarboxylic acid,gamma lactone	nonmutagen
1216	27532-75-8	Anthracene, 2,9-dimethyl-	mutagen
1217	2358-84-1	Diethylene glycol dimethacrylate monomer	nonmutagen
1218	123-05-7	2-Ethylhexanal	nonmutagen
1219	15176-29-1	2'-Deoxy-5-ethyluridine	nonmutagen
1220	58-93-5	Hydrochlorothiazide	nonmutagen
1221	89-83-8	Phenol, 5-methyl-2-(1-methylethyl)-	nonmutagen
1222	2457-47-8	Pyridine, 3,5-dichloro-	nonmutagen
1223	129018-59-3	2-Nitro-1-methyl-6-phenylimidazo(4,5-b)pyridine	mutagen
1224	73-49-4	6-Quinazolinesulfonamide, 1,2,3,4-tetrahydro-7-chloro-2-ethyl-4-oxo-	nonmutagen
1225	655-86-7	2,3-Diaminophenazine	mutagen
1226	109143-18-2	7-Benzofuranamine, N,N-bis(2-chloroethyl)-4-methoxy-2-nitro-	mutagen
1227	6203-18-5	4-Dimethylaminocinnamaldehyde	nonmutagen
1228	525-66-6	Propranolol	nonmutagen
1229	286-20-4	Cyclohexene oxide	mutagen
1230	100-52-7	Benzaldehyde	nonmutagen
1231	56355-17-0	(+-)-p-(2-Thiazolyloxy)hydratropic acid	nonmutagen
1232	20020-02-4	1,2,3,4-Tetrachloronaphthalene	nonmutagen
1233	151378-34-6	(1aS-(1aalpha,2alpha,3beta,11dalpha))-1a,2,3,11d-tetrahydroacenaphtho(1',2':7,8)naphth(1,2-b)oxirene-2,3-diol	mutagen
1234	129927-37-3	(+-)-4-Ethylamino-1,1-dimethylbut-2-yn-1-yl2-cyclohexyl-2-hydroxy-2-phenylacetate	nonmutagen
1235	2403-28-3	4-Phenylchalcone	nonmutagen
1236	130-95-0	Quinine	nonmutagen
1237	626-16-4	Benzene, 1,3-bis(chloromethyl)-	nonmutagen
1238	542-85-8	Ethyl isothiocyanate	nonmutagen
1239	3114-70-3	1,4-Diaminocyclohexane	nonmutagen
1240	120404-26-4	Ethanol, 2,2'-azobis(4,1-phenyleneimino)bis-	mutagen
1241	1806-29-7	2,2'-Biphenol	nonmutagen
1242	3671-78-1	N-2-Fluorenylbenzamide	mutagen
1243	58-27-5	1,4-Naphthalenedione, 2-methyl-	mutagen
1244	811-97-2	1,1,1,2-Tetrafluoroethane	nonmutagen
1245	26002-80-2	3-Phenoxybenzyl 2-dimethyl-3-(methylpropenyl)cyclopropanecarboxylate	mutagen
1246	113393-59-2	4-Methyl-7-(1-methylethenyl)-1-azulenemethanol	mutagen
1247	6051-98-5	7H-Benzo(c)fluoren-7-one	mutagen
1248	66194-68-1	Methanesulfonic acid, 1-methylpropyl ester, (R)-	mutagen
1249	98-08-8	Benzotrifluoride	nonmutagen
1250	75464-11-8	10-Butyryl-1,8-dihydroxyanthrone	mutagen
1251	66267-19-4	Dibenz(a,h)anthracene, 3,4-dihydro-3,4-dihydroxy-, (E)-	mutagen
1252	35287-69-5	(7,7'-Bi-4aH-xanthene)-4a,4'a-dicarboxylic acid, 2,2',3,3',4,4',9,9'-octahydro-1,1',4,4',8,8'-hexahydroxy-3,3'-dimethyl-9,9'-dioxo-,dimethyl ester, (3S-(3-alpha,4-beta,4a-beta,7(3'R,4'S,4'aS)))	nonmutagen
1253	5859-11-0	6-Hydroxy-5-((4-sulphophenyl)azo)naphthalene-2-sulphonic acid	nonmutagen
1254	16048-40-1	1-Anthracenediazonium, 9,10-dihydro-9,10-dioxo-	mutagen
1255	2461-43-0	Oxirane, 2-((2-(phenylmethyl)phenoxy)methyl)-	mutagen
1256	2693-46-1	3-Aminofluoranthene	mutagen
1257	5422-34-4	N-(2-Hydroxyethyl)lactamide	mutagen
1258	106-23-0	3,7-Dimethyl-6-octenal	nonmutagen
1260	555-77-1	2,2',2'-Trichlorotriethylamine	nonmutagen
1261	13345-62-5	7-Chloromethyl-12-methylbenz(a)anthracene	mutagen
1262	589-17-3	p-Bromobenzyl chloride	nonmutagen
1263	522-06-5	1,3-Dioxolo(4,5-g)furo(2,3-b)quinoline, 4,9-dimethoxy-	mutagen
1264	1768-31-6	1,1,1,3,3-Pentachloroacetone	mutagen
1265	153954-29-1	2-Amino-4-hydroxymethyl-3,8-dimethylimidazo(4,5-f)quinoxaline	mutagen
1266	2404-44-6	1,2-Epoxydecane	nonmutagen
1267	91-93-0	3,3'-Dimethoxybenzidine-4,4'-diisocyanate	mutagen
1268	40568-90-9	Benzo(a)pyrene, 1-methyl-	mutagen
1269	96-48-0	2(3H)-Furanone, dihydro-	nonmutagen
1270	3268-87-9	Dibenzo(b,e)(1,4)dioxin, octachloro- (9CI)	nonmutagen
1271	82486-82-6	Ethanol, 2-(butylnitroamino)-, nitrate (ester)	mutagen
1272	617-35-6	Ethyl pyruvate	nonmutagen
1273	683-51-2	2-Chloroacrolein	mutagen
1274	111-84-2	nonane	nonmutagen
1275	517-66-8	5H-Benzo(g)-1,3-benzodioxolo(6,5,4-de)quinoline, 6,7,7a,8-tetrahydro-10,11-dimethoxy-7-methyl-, (S)- (9CI)	mutagen
1276	13676-54-5	1H-Pyrrole-2,5-dione, 1,1'-(methylenedi-4,1-phenylene)bis-	nonmutagen
1277	71708-92-4	Acetamide, N-hydroxy-N-(4-phenoxyphenyl)-	mutagen
1278	552-16-9	Benzoic acid, 2-nitro-	mutagen
1279	134998-79-1	Benzo(e)pyrene, 9,10,11,12-tetrahydro-4-nitro-	mutagen
1280	90147-21-0	2-Propenoic acid, 3-(5-nitro-2-furanyl)-, 1-methylethyl ester	mutagen
1281	1732-29-2	1-Nitropyrene-8-ol	mutagen
1282	95-68-1	2,4-Dimethylaniline	mutagen
1283	27729-98-2	Methanone, (3-(4-fluorophenyl)oxiranyl)phenyl-, trans-	nonmutagen
1284	119-15-3	Phenol, 4-((2,4-dinitrophenyl)amino)-	mutagen
1285	622-96-8	4-Ethyltoluene	nonmutagen
1286	286-75-9	Cyclooctane, 1,2:5,6-diepoxy-	nonmutagen
1287	881-03-8	Naphthalene, 2-methyl-1-nitro-	mutagen
1288	100310-95-0	Benzo(k)fluoranthene-8,9-diol, 8,9-dihydro-	mutagen
1289	591-17-3	3-Bromotoluene	nonmutagen
1290	1466-88-2	2-Nitrocinnamaldehyde	mutagen
1291	2212-67-1	1H-Azepine-1-carbothioic acid, hexahydro-, S-ethyl ester	nonmutagen
1292	103-83-3	N-Benzyl-N,N-dimethylamine	nonmutagen
1293	108618-29-7	Benzonitrile, 4-(2-(4-aminophenyl)ethenyl)-	mutagen
1294	62-23-7	4-Nitrobenzoic acid	mutagen
1295	98736-49-3	m-Tolunitrile, alpha-(methylnitrosamino)-	mutagen
1302	2687-41-4	Acetanilide, 4'-(p-aminophenoxy)-	mutagen
1303	518-82-1	1,3,8-Trihydroxy-6-methylanthraquinone	mutagen
1304	624-92-0	Dimethyl disulfide	nonmutagen
1305	5667-20-9	6-N-Hydroxylaminopurine	mutagen
1306	159092-80-5	Phenanthrene, 2,5,10-trinitro-	mutagen
1307	764-42-1	Fumaronitrile	nonmutagen
1308	28657-80-9	(1,3)Dioxolo(4,5-g)cinnoline-3-carboxylic acid, 1,4-dihydro-1-ethyl-4-oxo-	mutagen
1309	100-22-1	Tetramethyl-p-phenylenediamine	mutagen
1310	67-99-2	10H-3,10a-Epidithiopyrazino(1,2-a)indole-1,4-dione,2,3,5a,6-hydroxy-3- (hydroxymethyl)-2-methyl-, (3R-(3-alpha,5a-beta,6-beta,10a-alpha))-	nonmutagen
1311	102873-32-5	1,1'-Biphenyl, 2,4,3'-trinitro-	mutagen
1312	505-70-4	Hexa-2,4-dienedioic acid	nonmutagen
1313	126-72-7	Tris(2,3-dibromopropyl)phosphate	mutagen
1314	621-31-8	3-Ethylaminophenol	mutagen
1315	26946-33-8	Aniline, 4,4'-methylenebis(3-nitro-	mutagen
1316	611-34-7	5-Aminoquinoline	mutagen
1317	16650-32-1	5,8-Difluoroquinoline	mutagen
1318	1214-32-0	Fluoren-2-amine, 7-nitro-	mutagen
1319	78111-17-8	Acanthifolicin, 9,10-deepithio-9,10-didehydro-	nonmutagen
1320	107673-63-2	Benz(j)aceanthrylene, 2-nitro-	mutagen
1321	50935-04-1	5,12-Naphthacenedione, 8-acetyl-10-((3-amino-2,3,6-trideoxy-alpha-L-lyxo-hexopyranosyl)oxy)-7,8,9,10-tetrahydro-1,6,8,11-tetrahydroxy-, (8S-cis)-	mutagen
1322	129401-88-3	N-Acryloyl-N'-phenylpiperazine	nonmutagen
1323	123-11-5	Benzaldehyde, 4-methoxy-	nonmutagen
1324	103-17-3	Benzene, 1-chloro-4-(((4-chlorophenyl)methyl)thio)-	nonmutagen
1325	319-84-6	alpha-Hexachlorocyclohexane	nonmutagen
1326	5234-68-4	1,4-Oxathiin-3-carboxamide, 5,6-dihydro-2-methyl-N-phenyl-	nonmutagen
1327	2597-03-7	Acetic acid, mercaptophenyl-, ethyl ester, S-ester with O,O-dimethyl phosphorodithioate	nonmutagen
1328	333-41-5	O,O-Diethyl 2-isopropyl-6-methyl-4-pyrimidinylphosphorothioate	nonmutagen
1329	59804-37-4	2H-Thieno(2,3-e)-1,2-thiazine-3-carboxamide, 4-hydroxy-2-methyl-N-2-pyridinyl-, 1,1-dioxide	nonmutagen
1330	56438-59-6	Oxirane, 2-(2-(4-methoxyphenyl)ethyl)-	mutagen
1331	298-02-2	Phorate	nonmutagen
1332	96014-36-7	9H-Carbazol-3-amine, 4-nitro-	mutagen
1333	112-34-5	Butyl carbitol	nonmutagen
1335	129117-54-0	9H-Carbazol-3-amine, 1,4-dimethyl-6-methoxy-	mutagen
1336	21711-71-7	1,1'-Biphenyl, 2-nitroso-	mutagen
1337	91-63-4	2-Methylquinoline	mutagen
1338	113163-22-7	Oxireno(3,4)benzo(1,2-h)quinoline-2,3-diol, 1a,2,3,9c-tetrahydro-,(1a-alpha,2-beta,3-alpha,9c-alpha)-	mutagen
1339	96-18-4	1,2,3-Trichloropropane	mutagen
1340	105-13-5	Benzenemethanol, 4-methoxy-	nonmutagen
1341	97055-38-4	2(5H)-Furanone, 3-chloro-4-(dichloromethyl)-5-methoxy-	mutagen
1342	1711-06-4	Benzoyl chloride, 3-methyl-	mutagen
1343	106636-46-8	Imidazo(2,1-b)thiazole, 2-methyl-6-(p-nitrophenyl)-5-nitroso-	mutagen
1344	120-71-8	5-Methyl-o-anisidine	mutagen
1345	7570-37-8	Benzenamine, 4-(2-(4-methoxyphenyl)ethenyl)-	mutagen
1346	22788-18-7	Carboxyphosphamide	mutagen
1347	551-06-4	1-Naphthylisothiocyanate	mutagen
1348	480-22-8	1,8,9-Trihydroxyanthracene	nonmutagen
1349	5711-40-0	2-Butenoic acid, 3-bromo-4-(4-methoxyphenyl)-4-oxo-, (E)-	mutagen
1350	5862-77-1	2,4-Diaminoethoxybenzene	mutagen
1351	1591-56-6	Acetamide, N-(4-((4-(dimethylamino)phenyl)azo)phenyl)-	mutagen
1352	98911-08-1	Acetamide, N-(4-(2,4-dichlorophenoxy)phenyl)-N-hydroxy-	mutagen
1353	108354-48-9	3H-Imidazo(4,5-f)quinoxalin-2-amine, 3,4-dimethyl-	mutagen
1354	145-39-1	1-tert-Butyl-3,4,5-trimethyl-2,6-dinitrobenzene	nonmutagen
1355	464-10-8	Methane, tribromonitro-	mutagen
1356	33372-39-3	Quinazoline, 4-bis(2-hydroxyethyl)amino-2-(5-nitro-2-thienyl)-	mutagen
1357	109883-99-0	3H,6H-3a,8b-Methano-1H-indeno(4,5-c)furan-4-carboxaldehyde, 5a,7,8,8a-tetrahydro-3,4a-dihydroxy-7,7-dimethyl-1-oxo-	mutagen
1358	123-66-0	Ethyl hexanoate	nonmutagen
1359	16582-03-9	1,6-Phenazinediamine	mutagen
1360	134109-03-8	Benz(a)anthracene-3,4-diol, 3,4-dihydro-7-chloro-, trans-	mutagen
1361	60768-66-3	1,2-Benzisothiazole, 5-nitro-	mutagen
1362	57404-88-3	Benzo(a)pyrene, 7,8-dihydro-7,8-dihydroxy-, (E)-	mutagen
1363	96-54-8	N-Methylpyrrole	nonmutagen
1364	159092-69-0	Phenanthrene, 2,6-dinitro-	mutagen
1365	70021-99-7	1-Nitrobenzo(a)pyrene	mutagen
1366	532-28-5	Benzeneacetonitrile, alpha-hydroxy-	nonmutagen
1367	14191-22-1	Carbazole, 2-nitro-	mutagen
1368	122547-49-3	(5R,6S)-6-(1(R)-Hydroxyethyl)-2-(2(R)-tetrahydrofuryl)penem-3-carboxylic acid	nonmutagen
1369	99-30-9	2,6-Dichloro-4-nitroaniline	mutagen
1370	80-46-6	4-(1,1-Dimethylpropyl)phenol	nonmutagen
1371	50-70-4	D-Glucitol	nonmutagen
1372	108-44-1	3-Toluidine	nonmutagen
1373	2257-09-2	Phenethyl isothiocyanate	mutagen
1374	104-88-1	4-Chlorobenzaldehyde	nonmutagen
1375	344-07-0	Chloropentafluorobenzene	nonmutagen
1376	27730-03-6	4-Nitrochalcone oxide	nonmutagen
1377	127128-50-1	1,2-Propanediol, 3-(1,3,5,7-decatetraenyloxy)-, (all-E)-	mutagen
1378	102-07-8	1,3-Diphenylurea	nonmutagen
1379	809-73-4	3,3',5,5'-Tetrabis(tert-butyl)stilbenequinone	nonmutagen
1380	101901-08-0	Pyrano(3,4-b)indole-1-acetic acid, 1,3,4,9-tetrahydro-1-ethyl-8-(1-hydroxyethyl)-	nonmutagen
1381	132742-01-9	Benzo(a)pyrene, 9,10-dihydro-3-nitro-	mutagen
1382	120812-50-2	Benzo(e)pyrene, 9,10,11,12-tetrahydro-1,3-dinitro-	mutagen
1383	699-18-3	Furan, 2-(2-nitrovinyl)-	nonmutagen
1384	523-47-7	Cadina-3,9-diene (8CI)	nonmutagen
1385	3958-60-9	alpha-Bromo-2-nitrotoluene	nonmutagen
1386	18172-67-3	Bicyclo(3.1.1)heptane, 6,6-dimethyl-2-methylene-, (1S,5S)-	nonmutagen
1387	75-21-8	Ethylene oxide	mutagen
1389	1088-56-8	7,8,10-Trimethylbenzo(g)pteridine-2,4(3H,10H)-dione	mutagen
1390	104-03-0	p-Nitrophenylacetic acid	mutagen
1391	63017-87-8	Naphthalene, 1-methyl-2-nitro-	mutagen
1392	100-47-0	Benzonitrile	nonmutagen
1393	26541-56-0	N-Acetoxy-4-acetylaminobiphenyl	mutagen
1394	130933-92-5	Indeno(7',1':6,7,8)phenanthro(1,2-b)oxirene, 1a,11-dihydro-	mutagen
1395	80-82-0	2-Nitrobenzenesulphonic acid	nonmutagen
1396	21919-05-1	5-Aziridino-2,4-dinitrobenzamide	mutagen
1397	3234-02-4	Dibromobutenediol	mutagen
1398	2980-32-7	9H-Xanthen-9-one, 1,3,5,8-tetrahydroxy- (9CI)	mutagen
1399	71400-33-4	Dibenzo(b,e)(1,4)dioxin, 2,7-dinitro-	mutagen
1400	121153-49-9	7-Oxabicyclo(4.1.0)hept-4-ene-2,3-diol, (1S-(1-alpha,2-beta,3-alpha,6-alpha))-	mutagen
1401	103-23-1	Hexanedioic acid, bis(2-ethylhexyl) ester	nonmutagen
1402	18699-02-0	(p-Acetamidophenyl)acetic acid	nonmutagen
1403	123447-62-1	(+-)-7-(4-((Z)-2,3-Dihydroxy-2-butenyl)-1-piperazinyl)-6-fluoro-1-methyl-4-oxo-1H,4H-(1,3)thiazeto(3,2-a)quinoline-3-carboxylic acid, cyclic carbonate	nonmutagen
1404	57781-14-3	17,21-Bis(acetyloxy)-2-bromo-6beta,9-difluoro-11beta-hydroxypregna-1,4-diene-3,20-dione	nonmutagen
1405	115314-17-5	Benzenesulfonic acid, 3-nitro-, oxiranylmethyl ester, (R)-	mutagen
1406	67-20-9	2,4-Imidazolidenedione, 1-(((5-nitro-2-furanyl)methylene)amino)-	mutagen
1407	2493-84-7	Benzoic acid, 4-(octyloxy)-	nonmutagen
1408	129-73-7	Aniline, 4,4'-benzylidenebis(N,N-dimethyl- (8CI)	nonmutagen
1409	670-54-2	Tetracyanoethylene	nonmutagen
1410	104953-00-6	Benzonitrile, 4-(2-methyloxiranyl)-	mutagen
1411	113600-17-2	Benzo(k)fluoranthene, 8-fluoro-	mutagen
1412	60827-45-4	1,2-Propanediol, 3-chloro-, (S)-	mutagen
1413	118-96-7	Trinitrotoluene	mutagen
1414	108-99-6	3-Methylpyridine	nonmutagen
1415	33685-60-8	9,10-Dinitroanthracene	nonmutagen
1416	50-06-6	2,4,6(1H,3H,5H)-Pyrimidinetrione, 5-ethyl-5-phenyl-	mutagen
1417	55-63-0	1,2,3-Propanetriol, trinitrate	mutagen
1418	3066-70-4	Methacrylic acid, 2,3-dibromopropyl ester	mutagen
1419	106626-55-5	1-Acridinecarboxamide, N-(2-(dimethylamino)ethyl)-	mutagen
1420	79305-82-1	Benzenamine, 3-(2-(4-aminophenyl)ethenyl)-	mutagen
1421	24325-70-0	Benzene, 1-methyl-4-(2-(4-nitrophenyl)ethenyl)-, (E)-	mutagen
1422	38915-40-1	1,3-Propanediamine, N-(2-butoxy-7-chlorobenzo(b)-1,5-naphthyridin-10-yl)-N'-(2-chloroethyl)-N'-ethyl-	mutagen
1423	4643-05-4	cis-3-Chloroallyl alcohol	mutagen
1424	92134-96-8	1,2,3,4,5-Pentanepentol, 1-(3-nitroso-2-thiazolidinyl)-	mutagen
1426	110-80-5	2-Ethoxyethanol	nonmutagen
1427	90421-79-7	1,2-Benzisothiazole, 3-(oxiranylmethoxy)-	mutagen
1428	35077-51-1	Acetanilide, N,N'-dimethyl-4,4'-azodi-	nonmutagen
1429	5296-38-8	Oxirane, 2-((4-(phenylmethyl)phenoxy)methyl)-	mutagen
1430	31464-26-3	Propionitrile, 3-(N-methyl-p-(phenylazo)anilino)-	mutagen
1431	131-73-7	Dipicrylamine	mutagen
1432	29964-84-9	Isodecyl methacrylate	nonmutagen
1433	17573-23-8	7,8-Dihydrobenzo(a)pyrene	mutagen
1434	7696-62-0	Ether, butyl p-nitrosophenyl	mutagen
1435	5447-99-4	3-Nitropentan-2-ol	nonmutagen
1436	7665-72-7	tert-Butyl glycidyl ether	mutagen
1437	74339-98-3	Dibenz(a,e)aceanthrylene-1,2-diol, 1,2-dihydro-, trans-	mutagen
1438	117467-28-4	5-Thia-1-azabicyclo(4.2.0)oct-2-ene-2-carboxylic acid, 7-(((2-amino-4-thiazolyl)(methoxyimino)acetyl)amino)-3-((1Z)-2-(4-methyl-5-thiazolyl)ethenyl)-8-oxo-,2,2-dimethyl-1-oxopropoxy)methyl ester, (6R,7R)	nonmutagen
1439	797-63-7	18,19-Dinor-17-alpha-pregn-4-en-20-yn-3-one, 13-ethyl-17-hydroxy-	nonmutagen
1440	6281-32-9	4-Quinolylmethanol	nonmutagen
1441	580-16-5	6-Hydroxyquinoline	nonmutagen
1442	2498-75-1	Benz(a)anthracene, 3-methyl-	mutagen
1443	3244-54-0	3,6-Dinitro-9H-carbazole	mutagen
1444	17075-03-5	4-Pyrenamine	mutagen
1445	74-96-4	Bromoethane	mutagen
1446	503-30-0	Oxetane	mutagen
1447	57835-92-4	4-Nitropyrene	mutagen
1448	61396-61-0	Oxirane, 2-(2-(1,1'-biphenyl-4-yl)ethyl)-	mutagen
1449	7493-63-2	Benzoic acid, 2-amino-, 2-propenyl ester	nonmutagen
1450	504-29-0	2-Aminopyridine	nonmutagen
1451	123-72-8	Butyraldehyde	nonmutagen
1452	2873-97-4	Diacetone acrylamide	nonmutagen
1453	24934-91-6	Phosphorodithioic acid, S-(chloromethyl) O,O-diethyl ester	nonmutagen
1454	618-46-2	Benzoyl chloride, 3-chloro-	mutagen
1455	58775-50-1	5H-Furo(3',2':4,5)furo(3,2-b)xanthen-5-one, 3a,12a-dihydro-3a,4,6-trihydroxy-9-(3-methyl-2-butenyl)-, (3aR-cis)-	mutagen
1456	6334-18-5	Benzaldehyde, 2,3-dichloro-	nonmutagen
1457	112-95-8	Eicosane	nonmutagen
1458	127-47-9	Retinol, acetate	nonmutagen
1459	100-17-4	4-Nitroanisole	mutagen
1460	68053-32-7	Cycloprop(f)indene-1a,2(1H)-dicarboxaldehyde, 3,4,5,5a,6,6a-hexahydro-6-hydroxy-4,4,6a-trimethyl-, (1aR,5aR,6S,6aR)-	mutagen
1461	141-04-8	Adipic acid, diisobutyl ester	nonmutagen
1462	105836-99-5	Phenazine, 1,7-dinitro-	mutagen
1463	95-80-7	2,4-Diaminotoluene	mutagen
1464	74-11-3	4-Chlorobenzoic acid	nonmutagen
1465	610-30-0	2,4-Dinitrobenzoic acid	mutagen
1466	80-52-4	p-Menthane-1,8-diyldiamine	nonmutagen
1467	2475-46-9	9,10-Anthracenedione, 1,4-diamino-, N,N'-mixed 2-hydroxyethyl and Me derivs.	mutagen
1468	115664-49-8	Benzo(e)pyrene, 4,5-dihydro-4,5-epoxy-1-nitro-	mutagen
1469	148193-34-4	1,2-Benzisothiazole, 3-methoxy-5-(oxiranylmethoxy)-	mutagen
1470	105-74-8	Dilauroyl peroxide	nonmutagen
1471	1070-13-9	2-Methylenevaleraldehyde	mutagen
1472	226-36-8	Dibenz(a,h)acridine	mutagen
1473	1817-73-8	2-Bromo-4,6-dinitroaniline	mutagen
1474	556-52-5	1-Propanol, 2,3-epoxy-	mutagen
1475	4548-53-2	1-Naphthalenesulfonic acid, 3-((2,4-dimethyl-5-sulfophenyl)azo)-4-hydroxy-	nonmutagen
1476	135086-93-0	4H-1,2,3-Triazino(5,4-b)indol-4-one, 3,5-dihydro-3-(((4-chlorophenyl)methylene)amino)-	mutagen
1477	7119-89-3	Methane, dichloronitro-	mutagen
1478	817-99-2	Acetamide, N-(2-amino-2-oxoethyl)-2-diazo- (9CI)	mutagen
1479	73-31-4	Acetamide, N-(2-(5-methoxy-1H-indol-3-yl)ethyl)- (9CI)	nonmutagen
1480	139-40-2	1,3,5-Triazine-2,4-diamine, 6-chloro-N,N'-bis(1-methylethyl)-	nonmutagen
1481	129-43-1	1-Hydroxyanthraquinone	mutagen
1482	99-55-8	5-Nitro-2-toluidine	mutagen
1483	108-50-9	Pyrazine, 2,6-dimethyl-	mutagen
1485	610-49-1	1-Aminoanthracene	mutagen
1486	102-13-6	Benzeneacetic acid, 2-methylpropyl ester	nonmutagen
1487	63390-11-4	3,5-Dichlorobenzidine	mutagen
1488	585-07-9	2-Propenoic acid, 2-methyl-, 1,1-dimethylethyl ester	nonmutagen
1489	19660-16-3	2-Propenoic acid, 2,3-dibromopropyl ester	mutagen
1490	83504-80-7	Benzene, 1-nitroso-4-(phenylthio)-	mutagen
1511	626-17-5	1,3-Dicyanobenzene	nonmutagen
1512	28322-02-3	4-Acetylaminofluorene	mutagen
1513	22181-94-8	Ethyl N-(1-oxo-5-(1H-purin-6-ylthio)pentyl)glycinate	nonmutagen
1514	104-28-9	2-Ethoxyethyl-p-methoxycinnamate	nonmutagen
1515	6341-85-1	2,2'-Bioxirane, 2-methyl- (9CI)	mutagen
1516	821-95-4	1-Undecene	nonmutagen
1491	107-70-0	4-Methoxy-4-methyl-2-pentanone	nonmutagen
1492	609-65-4	2-Chlorobenzoyl chloride	mutagen
1493	78415-72-2	(3,4'-Bipyridine)-5-carbonitrile, 1,6-dihydro-2-methyl-6-oxo-	nonmutagen
1494	139-59-3	4-Aminodiphenyl ether	mutagen
1495	111-30-8	Pentanedial	mutagen
1496	33399-00-7	Phosphoric acid, 2-bromo-1-(2,4-dichlorophenyl)vinyl diethyl ester	nonmutagen
1497	109143-19-3	4-Benzofuranamine, N,N-bis(2-chloroethyl)-5-methoxy-2-nitro-	mutagen
1498	84174-20-9	Benzylamine, p-methoxy-N-methyl-N-nitroso-	nonmutagen
1499	106-90-1	2,3-Epoxypropyl acrylate	mutagen
1500	13071-79-9	Phosphorodithioic acid, O,O-diethyl S-(((1,1- dimethylethyl)thio)methyl) ester	nonmutagen
1501	95-14-7	1H-Benzotriazole	mutagen
1502	321-60-8	1,1'-Biphenyl, 2-fluoro-	nonmutagen
1503	91-58-7	2-Chloronaphthalene	nonmutagen
1504	34592-47-7	4-Thiazolidinecarboxylic acid, L-	nonmutagen
1505	2634-33-5	1,2-Benzisothiazoline-3-one	nonmutagen
1508	97509-27-8	3,4-Dihydroxy-9-nitro-3,4-dihydroanthracene	mutagen
1509	5355-16-8	2,4-Pyrimidinediamine, 5-((3,4-dimethoxyphenyl)methyl)-	mutagen
1510	98451-51-5	2-Amino-6-nitrobenzyl alcohol	nonmutagen
1517	5694-00-8	Glycidamide	mutagen
1518	539-21-9	1,4-Benzoquinone guanylhydrazone thiosemicarbazone	mutagen
1519	123-42-2	2-Hydroxy-2-methyl-4-pentanone	nonmutagen
1520	2912-62-1	Chloro(phenyl)acetyl chloride	mutagen
1521	538-41-0	4,4'-Diaminoazobenzene	mutagen
1522	67-45-8	2-Oxazolidinone, 3-(((5-nitro-2-furanyl)methylene)amino)-	mutagen
1523	1007-28-9	1,3,5-Triazine-2,4-diamine, 6-chloro-N-ethyl- (9CI)	nonmutagen
1524	105596-42-7	1-Nitropyrene-4,5-oxide	mutagen
1525	72848-48-7	Phenazine, 2,7-dinitro-	mutagen
1526	106-24-1	2,6-Octadien-1-ol, 3,7-dimethyl-, (2E)-	nonmutagen
1527	122-62-3	Decanedioic acid, bis(2-ethylhexyl) ester	nonmutagen
1528	21314-05-6	9H-Purin-6-amine, 9-(4-nitrophenyl)-	mutagen
1529	589-18-4	4-Methylbenzyl alcohol	nonmutagen
1530	994-05-8	tertiary-Amyl methyl ether	nonmutagen
1531	95-50-1	1,2-Dichlorobenzene	nonmutagen
1532	1148-79-4	2,2',2'-Terpyridine	mutagen
1533	91-94-1	3,3'-Dichlorobenzidine	mutagen
1534	114451-08-0	2-Nitro-3-methylimidazo(4,5-f)quinoline	mutagen
1535	51042-51-4	Benzene, 1-nitro-3-(2-(4-nitrophenyl)ethenyl)-, (E)-	mutagen
1536	34331-95-8	Anthracene, 9-(bromomethyl)-10-methyl-	mutagen
1537	65-85-0	Benzoic acid	nonmutagen
1538	94-70-2	Benzenamine, 2-ethoxy-	nonmutagen
1539	1520-21-4	Benzenamine, 4-ethenyl-	mutagen
1540	95-69-2	4-Chloro-2-toluidine	mutagen
1559	4651-67-6	(3alpha,5beta)-3-Hydroxy-7-oxocholan-24-oic acid	nonmutagen
1560	159092-81-6	Phenanthrene, 2,6,9-trinitro-	mutagen
1561	98644-23-6	7,12-Dihydroxymethylbenz(a)anthracene 7-sulfate	mutagen
1562	68641-49-6	Bis(2-oxo-3-oxazolidinyl)phosphinic chloride	mutagen
1563	107534-94-1	17-Hydroxy-4-aza-A-nor-5-androsten-3-one (4-N,N-bis(2-chloroethylamino)phenyl)butyrate	mutagen
1564	142-09-6	2-Propenoic acid, 2-methyl-, hexyl ester	nonmutagen
1541	88020-91-1	2-Fluoranthenemethanol	nonmutagen
1542	98025-31-1	L-Cysteine, S-(trichloroethenyl)-	mutagen
1543	67411-86-3	5-Hydroxymethylchrysene	mutagen
1544	71422-67-8	Benzamide, N-(((3,5-dichloro-4-((3-chloro-5-(trifluoromethyl)-2-pyridinyl)oxy)phenyl)amino)carbonyl)-	nonmutagen
1545	580-22-3	2-Quinolinamine	mutagen
1546	69304-47-8	(E)-5-(2-Bromovinyl)-2'-deoxyuridine	nonmutagen
1547	2747-04-8	4-Bromomethyl-7-acetoxycoumarin	nonmutagen
1548	85-98-3	1,3-Diethyldiphenylurea	nonmutagen
1549	103-84-4	Acetamide, N-phenyl-	nonmutagen
1550	544-16-1	n-Butyl nitrite	mutagen
1551	563-04-2	Phosphoric acid, tris(3-methylphenyl) ester	nonmutagen
1552	586-78-7	Benzene, 1-bromo-4-nitro-	mutagen
1553	42373-04-6	Thiazolium, 3-methyl-2-((1-methyl-2-phenyl-1H-indol-3-yl)azo)-	mutagen
1554	155379-83-2	1,4-Benzenediamine, 2,5-dimethyl-3-nitro-	mutagen
1555	57470-96-9	Urea, N'-(3-acetyl-4-(3-((1,1-dimethylethyl)amino)-2- hydroxypropoxy)phenyl)-N-ethyl-	nonmutagen
1556	518-83-2	9,10-Anthracenedione, 1,3-dihydroxy- (9CI)	mutagen
1557	3524-68-3	2-(Hydroxymethyl)-2-(((1-oxoallyl)oxy)methyl)-1,3-propanediyl diacrylate	nonmutagen
1558	634-90-2	1,2,3,5-Tetrachlorobenzene	nonmutagen
1565	5405-53-8	2,7-Dinitrofluorene	mutagen
1566	6943-00-6	2,5-Pyrrolidinedione, 1-(4-chlorophenyl)- (9CI)	nonmutagen
1567	928-51-8	1-Butanol, 4-chloro-	mutagen
1568	548-93-6	3-Hydroxyanthranilic acid	nonmutagen
1569	19406-51-0	4-Amino-2,6-dinitrotoluene	mutagen
1570	126-73-8	Tributyl phosphate	nonmutagen
1571	542-56-3	Isobutyl nitrite	mutagen
1572	611-35-8	4-Chloroquinoline	mutagen
1573	48134-75-4	1-Methyl-4-phenylpyridinium	nonmutagen
1574	120-36-5	Propanoic acid, 2-(2,4-dichlorophenoxy)-	nonmutagen
1575	1937-35-5	1-Naphthalenesulfonic acid, 4-amino-3-((4'-((2-amino-8-hydroxy-6-sulfo- 1-naphthalenyl)azo)(1,1'-biphenyl)-4-yl)azo)-,	mutagen
1576	105837-00-1	Phenazine, 2,8-dinitro-	mutagen
1577	191-07-1	Coronene	mutagen
1578	19246-18-5	Glycine, N-L-cysteinyl-	mutagen
1579	99-61-6	3-Nitrobenzaldehyde	mutagen
1580	3048-12-2	Benzene, 1-nitro-4-(phenoxymethyl)-	nonmutagen
1581	124489-20-9	2-Hydroxyamino-1-methyl-6-phenylimidazo(4,5-b)pyridine	mutagen
1582	2880-58-2	2-Methoxy-p-benzoquinone	nonmutagen
1583	107673-64-3	Benz(e)aceanthrylene, 6-nitro-	mutagen
1584	6548-29-4	2,7-Naphthalenedisulfonic acid, 4,4'-((3,3'-dichloro(1,1'- biphenyl)-4,4'-diyl)bis(azo))bis(3-amino-	nonmutagen
1585	109-55-7	3-Dimethylaminopropylamine	nonmutagen
1586	6483-86-9	6-Anthracenesulfonic acid, 9,10-dihydro-9,10-dioxo-1-nitro-	mutagen
1587	334-22-5	Bis(2-chloroethyl)amine	mutagen
1588	696-54-8	Pyridine-4-aldoxime	nonmutagen
1589	1877-73-2	Acetic acid, (m-nitrophenyl)-	nonmutagen
1590	24961-39-5	7-Bromomethylbenzanthracene	mutagen
1591	1675-54-3	2,2-Bis(4-glycidyloxyphenyl)propane	mutagen
1592	140-49-8	4'-Chloroacetyl(acetanilide)	mutagen
1593	54779-53-2	6H-Pyrido(4,3-b)carbazol-9-amine, 5,11-dimethyl-	mutagen
1594	139-65-1	4,4'-Diaminodiphenylsulfide	mutagen
1595	2371-42-8	2-Methylisoborneol	nonmutagen
1596	603-34-9	Triphenylamine	nonmutagen
1597	88741-67-7	7H-Dibenzo(de,h)quinolin-7-one, 5,10-dimethoxy-6-hydroxy-	mutagen
1598	10474-14-3	1,2-Dibromo-3-chloro-2-methylpropane	nonmutagen
1599	14691-88-4	1-Piperidinyloxy, 4-amino-2,2,6,6-tetramethyl-	mutagen
1600	121-00-6	3-tert-Butyl-4-hydroxyanisole	nonmutagen
1601	24463-19-2	9-Chloromethylanthracene	mutagen
1602	105735-71-5	3,7-Dinitrofluoranthene	mutagen
1603	52819-96-2	Aflatoxin Q1	mutagen
1604	1874-12-0	Acrylic acid, 3-(5-nitro-2-furyl)-, ethyl ester	mutagen
1605	111119-29-0	1-(2-Hydroxy-3-methyoxypropyl)-2-chloro-4-nitroimidazole	mutagen
1606	59363-17-6	Oxirane, 2-(2-(4-chlorophenyl)ethyl)-	mutagen
1607	2050-92-2	1-Pentanamine, N-pentyl-	nonmutagen
1608	2892-51-5	3,4-Dihydroxy-3-cyclobutene-1,2-dione	nonmutagen
1609	349-95-1	4-(Trifluoromethyl)benzyl alcohol	nonmutagen
1610	29128-55-0	1-Naphthalenesulfonic acid, 2-((2-hydroxy-1-naphthalenyl)azo)-	nonmutagen
1611	627-03-2	Ethoxyacetic acid	nonmutagen
1612	91-64-5	2H-1-Benzopyran-2-one	mutagen
1613	18868-66-1	Benz(a)anthracene, 12-ethyl-	nonmutagen
1614	65954-42-9	1-(1-Pyrenyl)ethanol	mutagen
1615	115-11-7	Isobutylene	nonmutagen
1616	573-56-8	2,6-Dinitrophenol	nonmutagen
1617	126-07-8	Griseofulvin	nonmutagen
1618	193-98-6	Naphth(2,1,8-def)isoquinoline	mutagen
1619	25148-26-9	9-Methyl-10-chloromethylanthracene	mutagen
1620	75-52-5	Nitromethane	nonmutagen
1621	4444-68-2	Diethylbutylamine	nonmutagen
1622	113058-38-1	Benzo(b)triphenylen-2-ol	mutagen
1623	7300-59-6	gamma-Glutamine-4-nitroanilide	nonmutagen
1624	597-25-1	Dimethyl morpholinophosphoramidate	nonmutagen
1631	98-15-7	Benzene, 1-chloro-3-(trifluoromethyl)-	nonmutagen
1632	78411-56-0	1H-Imidazo(4,5-f)quinoxaline, 2-amino-3,7-dimethyl-	mutagen
1633	55256-49-0	5H-Furo(3',2':4,5)furo(3,2-b)xanthen-5-one, 3a,12a-dihydro-4,6-dihydroxy-, (3aS-cis)-	nonmutagen
1634	68247-85-8	Peplomycin	mutagen
1635	108-09-8	2-Pentanamine, 4-methyl-	nonmutagen
1636	13177-25-8	1-Fluoranthenamine	mutagen
1637	3375-84-6	Kipa-oxazolidinone	nonmutagen
1638	6850-22-2	2H-Indazole, 2-methyl-6-nitro-	mutagen
1639	555-84-0	Nifuradene	mutagen
1640	88-44-8	Benzenesulfonic acid, 2-amino-5-methyl-	nonmutagen
1641	5343-65-7	2-Bromo-N-(4-methylphenyl)acetamide	nonmutagen
1642	86853-97-6	7H-Dibenzo(c,g)fluoren-7-one	mutagen
1643	84-88-8	8-Hydroxy-5-quinolinesulfonic acid	mutagen
1644	51-17-2	Benzimidazole	nonmutagen
1645	106-30-9	Ethyl oenanthate	nonmutagen
1646	529-49-7	1,3,7-trihydroxy- Xanthen-9-one	mutagen
1647	64091-91-4	4-(Methyl-N-nitrosamino)-1-(3-pyridyl)-1-butanone	mutagen
1648	66-71-7	1,10-Phenanthroline	nonmutagen
1649	112892-80-5	Phenalen-2-amine, 2,3-dihydro-N,N-dimethyl-	mutagen
1650	3351-30-2	4-methyl-Chrysene	mutagen
1651	759-73-9	Ethylnitrosourea	mutagen
1652	17309-86-3	5-Dimethylaminophenylazoindazole	mutagen
1653	32588-76-4	Ethylene bis(tetrabromophthalimide)	nonmutagen
1654	2719-05-3	N,N'-Diacetyl-4,4'-diaminodiphenylmethane	nonmutagen
1655	620-22-4	3-methyl-Benzonitrile	nonmutagen
1656	530-50-7	1,1-Diphenylhydrazine	nonmutagen
1657	1030-27-9	Dimethylaminochalcone	nonmutagen
1658	13394-86-0	2',3-Dimethyl-4-aminobiphenyl	mutagen
1660	148193-29-7	7-(oxiranylmethoxy)-1,2-Benzisothiazole	mutagen
1661	29761-21-5	Isodecyl diphenyl phosphate	nonmutagen
1662	16169-16-7	4-Nitrophenylhydroxylamine	mutagen
1663	25917-90-2	2-methoxy-5-nitro-1,4-Benzenediamine	mutagen
1664	98-51-1	4-tert-Butyltoluene	nonmutagen
1665	47165-04-8	2-(4-(Aminoiminomethyl)phenyl)-1H-indole-6-carboximidamide	nonmutagen
1666	3475-63-6	Trimethylnitrosourea	mutagen
1667	14129-84-1	Acrolein, 3,3-dichloro-2-(dichloromethyl)-	mutagen
1668	4376-20-9	Mono-(2-ethylhexyl)phthalate	nonmutagen
1669	108-45-2	3-Phenylenediamine	mutagen
1670	51787-42-9	Benz(c)acridine, 7,9,11-trimethyl-	mutagen
1671	56980-93-9	Urea, N'-(3-acetyl-4-(3-((1,1-dimethylethyl)amino)-2-hydroxypropoxy)phenyl)-N,N-diethyl-	nonmutagen
1672	91575-28-9	N-Acetyl-4,4'-methylenebis(2-chloroaniline)	mutagen
1673	2437-56-1	1-Tridecene	nonmutagen
1674	102-08-9	1,3-Diphenyl-2-thiourea	nonmutagen
1675	60516-11-2	Acetamide, N-(4-((4-nitrophenyl)amino)phenyl)-	mutagen
1676	19881-18-6	Benzene, 1-isothiocyanato-4-(4-nitrophenoxy)-	mutagen
1677	3077-12-1	2,2'-((4-Methylphenyl)imino)bisethanol	mutagen
1678	83053-57-0	17-Cyclopenta(a)phenanthren-17-one, 15,16-dihydro-11-ethoxy-	nonmutagen
1679	97136-66-8	Benzenamine, 4-(2-(4-methylphenyl)ethenyl)-	mutagen
1680	120812-51-3	Benzo(e)pyrene, 9,10,11,12-tetrahydro-1,6-dinitro-	mutagen
1681	623-17-6	2-Furanmethanol, acetate	mutagen
1682	13360-61-7	1-Pentadecene	nonmutagen
1683	96-91-3	2,4-Dinitro-6-aminophenol	mutagen
1684	88-99-3	1,2-Benzenedicarboxylic acid	nonmutagen
1685	81-63-0	9,10-Anthracenedione, 1,4-diamino-2,3-dihydro-	mutagen
1686	1192-62-7	2-Acetylfuran	mutagen
1687	684-93-5	Methylnitrosourea	mutagen
1688	202-98-2	4H-Cyclopenta(def)chrysene	mutagen
1689	104-04-1	4-Nitroacetanilide	nonmutagen
1690	71400-34-5	Dibenzo(b,e)(1,4)dioxin, 2,8-dinitro-	mutagen
1691	56602-32-5	Benzotriazol-1-yloxy-tris(dimethylamino)phosphonium	nonmutagen
1692	126-98-7	Methacrylonitrile	nonmutagen
1693	67-21-0	Butyric acid, 2-amino-4-(ethylthio)-, DL-	nonmutagen
1694	1596-84-5	Butanedioic acid, mono(2,2-dimethylhydrazide)	nonmutagen
1695	1646-75-9	2-Methyl-2-(methylthio)propionaldehyde oxime	nonmutagen
1696	104775-36-2	Benzamide, 3-((2-((2-(3,4-dimethoxyphenyl)ethyl)amino)-2-oxoethyl)amino)-N-methyl-	nonmutagen
1697	88-14-2	2-Furoic acid	nonmutagen
1698	84-58-2	Dichlorodicyanobenzoquinone	nonmutagen
1699	52101-40-3	2-Furancarboxylic acid, 3,4-diphenyl-5-nitro-	mutagen
1700	529-19-1	Benzonitrile, 2-methyl-	nonmutagen
1701	58430-01-6	Benz(c)acridine, 7,9,10-trimethyl-	mutagen
1704	2782-91-4	Tetramethylthiourea	nonmutagen
1705	109875-50-5	1H-Purin-6-amine, 2-(4-nitrophenyl)-	mutagen
1706	5221-17-0	2,3-Dibromopropanal	mutagen
1707	602-60-8	9-Nitroanthracene	mutagen
1708	92-69-3	4-Phenylphenol	mutagen
1709	695-99-8	2-Chloro-1,4-benzoquinone	nonmutagen
1710	122-57-6	Benzylideneacetone	mutagen
1711	16757-80-5	Benzo(a)pyrene, 11-methyl-	mutagen
1718	606-35-9	Benzene, 2-methoxy-1,3,5-trinitro-	mutagen
1719	316-49-4	4-Methylbenz(a)anthracene	mutagen
1720	125-33-7	4,6(1H,5H)-Pyrimidinedione, 5-ethyldihydro-5-phenyl-	mutagen
1721	105-39-5	Ethyl monochloroacetate	nonmutagen
1722	583-78-8	2,5-Dichlorophenol	nonmutagen
1723	25082-33-1	Naphth(2,3-h)isoquinoline	mutagen
1724	1120-71-4	1,3-Propane sultone	mutagen
1725	4543-63-9	Hydroxylamine, N,O-bis(methylcarbamoyl)-	mutagen
1726	74339-99-4	Dibenz(a,e)aceanthrylen-7-ol	mutagen
1727	55256-55-8	5H-Furo(3',2':4,5)furo(3,2-b)xanthen-5-one, 3a,12a-dihydro-6-hydroxy-9-(3-hydroxy-3-methylbutyl)-4-methoxy-, (3aS-cis)-	mutagen
1728	13177-31-6	Fluoranthene, 7-nitro-	mutagen
1730	580-17-6	3-Quinolinamine	mutagen
1731	112965-21-6	9,10-Secochola-5,7,10(19),22-tetraene-1,3,24-triol, 24-cyclopropyl-, (1alpha,3beta,5Z,7E,22E,24S)-	nonmutagen
1732	2498-76-2	2-Methylbenz(a)anthracene	mutagen
1733	5910-89-4	Pyrazine, 2,3-dimethyl-	nonmutagen
1734	97-41-6	Cyclopropanecarboxylic acid, 2,2-dimethyl-3-(2-methyl-1-propenyl)-, ethyl ester	nonmutagen
1735	604-75-1	2H-1,4-Benzodiazepin-2-one, 7-chloro-1,3-dihydro-3-hydroxy-5-phenyl-	nonmutagen
1736	74-97-5	Bromochloromethane	mutagen
1737	3083-23-6	Trichloroepoxypropane	mutagen
1738	107-35-7	Ethanesulfonic acid, 2-amino-	nonmutagen
1739	23491-44-3	Phenol, 4-(5-(4-methyl-1-piperazinyl)(2,5'-bi-1H-benzimidazol)-2'-yl)-	nonmutagen
1740	2902-96-7	2-Nitropropan-1-ol	nonmutagen
1741	57775-29-8	1-(Carbazol-4-yloxy)-3-(isopropylamino)-2-propanol	nonmutagen
1742	818-61-1	2-Hydroxyethyl acrylate	nonmutagen
1743	2160-93-2	2,2'-((1,1-Dimethylethyl)imino)bisethanol	nonmutagen
1744	64431-93-2	1H-Indole, 6-(4,5-dihydro-1H-imidazol-2-yl)-2-(4-(4,5-dihydro-1H-imidazol-2-yl)phenyl)-	nonmutagen
1745	528-75-6	2,4-Dinitrobenzaldehyde	mutagen
1746	71-36-3	1-Butanol	nonmutagen
1747	482-44-0	7H-Furo(3,2-g)(1)benzopyran-7-one, 9-((3-methyl-2-butenyl)oxy)-	mutagen
1748	36536-46-6	(1)-4-Methyloxetan-2-one	mutagen
1749	478-08-0	9,10-Anthracenedione, 1,3-dihydroxy-2-(hydroxymethyl)- (9CI)	mutagen
1750	159092-76-9	Phenanthrene, 1,5,9-trinitro-	mutagen
1751	24140-30-5	2-Propenoic acid, 3-(4-((E)-((4-methoxyphenyl)methylene)amino)phenyl)-, (2S)-2-methylbutyl ester, (2E)-	mutagen
1752	120-12-7	Anthracene	mutagen
1753	1421-63-2	2,4,5-Trihydroxybutyrophenone	mutagen
1754	155798-37-1	9-Acridinamine, N-(5-(4-((2-chloroethyl)ethylamino)phenoxy)pentyl)-	mutagen
1755	77191-36-7	1-Pyrrolidineacetamide, N-(2,6-dimethylphenyl)-2-oxo-	nonmutagen
1756	104485-01-0	(+-)-trans-2-(1-Pyrrolidinyl)cyclohexyl m-(pentyloxy)carbanilate	nonmutagen
1757	4463-22-3	N-Hydroxy-4-acetylaminobiphenyl	mutagen
1758	537-92-8	3'-Methylacetanilide	nonmutagen
1759	96918-15-9	Pyreno(1,2-b)furan	mutagen
1760	125974-08-5	3-Chloro-4-(chloromethyl)-5-hydroxy-2(5H)-furanone	mutagen
1761	7364-25-2	1,2-Dihydro-3H-indazol-3-one	nonmutagen
1762	93535-04-7	Benzenamine, 4-(2-(3-chlorophenyl)ethenyl)-	mutagen
1763	41934-47-8	2H-1-Benzopyran-2-one, 7-(diethylamino)-4-(trifluoromethyl)-	nonmutagen
1764	535-11-5	Ethyl alpha-bromopropionate	mutagen
1765	148193-35-5	1,2-Benzisothiazole, 3-methoxy-6-(oxiranylmethoxy)-	mutagen
1766	5836-85-1	Cyclopenta(a)phenanthren-17-one, 15,16-dihydro-11-methoxy-	mutagen
1767	135086-94-1	4H-1,2,3-Triazino(5,4-b)indol-4-one, 3,5-dihydro-3-(((4-methoxyphenyl)methylene)amino)-	mutagen
1768	22008-60-2	N-Formylmethionylphenylalanine	nonmutagen
1769	96346-61-1	11beta-(p-(Dimethylamino)phenyl)-17alpha-hydroxy-17-(3-hydroxypropyl)-13alpha-estra-4,9-dien-3-one	nonmutagen
1770	1456-28-6	N-Nitroso-2,6-dimethylmorpholine	mutagen
1771	3029-19-4	Pyrene-1-aldehyde	mutagen
1772	146795-48-4	3-Thiophenecarboxamide, N-methyl-5-nitro-N-phenyl-	mutagen
1773	26328-53-0	Benzenamine, 4-isothiocyanato-N-(4-nitrophenyl)- (9CI)	nonmutagen
1774	129-44-2	9,10-Anthracenedione, 1,5-diamino-	mutagen
1775	99-56-9	1,2-Diamino-4-nitrobenzene	mutagen
1776	119-47-1	2,2'-Methylenebis(4-methyl-6-tert-butylphenol)	nonmutagen
1777	90243-66-6	L-Prolinamide, (3R,6R)-6-methyl-5-oxo-3-thiomorpholinecarbonyl-L-histidyl-	nonmutagen
1778	3070-86-8	Acetamide, N,N'-(oxydi-4,1-phenylene)bis- (9CI)	nonmutagen
1779	3060-89-7	Metobromuron	nonmutagen
1780	530-75-6	Acetylsalicylsalicylic acid	nonmutagen
1781	25155-23-1	Tri-xylenyl phosphate	nonmutagen
1782	585-08-0	9,10-Epoxy-9,10-dihydrophenanthrene	mutagen
1783	63390-12-5	3,3',5-Trichlorobenzidine	mutagen
1784	62613-82-5	1-Pyrrolidineacetamide, 4-hydroxy-2-oxo-	nonmutagen
1785	4698-96-8	1-(Biphenyl-4-yloxy)-2,3-epoxypropane	mutagen
1786	13889-92-4	Carbonochloridothioic acid, S-propyl ester	mutagen
1787	2212-99-9	Marasmic acid	mutagen
1788	62-55-5	Acetamide, thio-	nonmutagen
1789	13925-00-3	Ethylpyrazine	nonmutagen
1802	82-68-8	Pentachloronitrobenzene	nonmutagen
1803	15625-89-5	Trimethylolpropane triacrylate	mutagen
1804	587-04-2	3-Chlorobenzaldehyde	nonmutagen
1805	91-59-8	2-Naphthylamine	mutagen
1806	121-47-1	3-Aminobenzenesulphonic acid	nonmutagen
1807	543-67-9	n-Propyl nitrite	mutagen
1790	7132-67-4	9-Amino-2-hydroxyacridine	mutagen
1791	6375-16-2	4-Acetylamino-2-aminotoluene	mutagen
1792	84174-21-0	Benzylamine, p-fluoro-N-methyl-N-nitroso-	mutagen
1793	65002-17-7	L-Cysteine, N-(2-mercapto-2-methyl-1-oxopropyl)-	nonmutagen
1794	5802-60-8	Hydrazine, 1,1-bis(phenylmethyl)- (9CI)	nonmutagen
1795	114607-46-4	3'-(1H-Tetrazol-5-yl)oxanilic acid	nonmutagen
1796	839-90-7	1,3,5-Tris(2-hydroxyethyl) isocyanurate	nonmutagen
1797	106-91-2	2,3-Epoxypropyl methacrylate	mutagen
1798	5989-27-5	(R)-p-Mentha-1,8-diene	nonmutagen
1799	84434-42-4	1,3-Benzenediamine, 2-methyl-4-(phenylazo)-	mutagen
1800	82414-02-6	Toluene, 4-nitro-2-nitroso-	mutagen
1801	10387-13-0	Anthracene, 9,10-bis(chloromethyl)-	mutagen
1808	4648-33-3	Benzene, 1-methoxy-4-(2-(4-nitrophenyl)ethenyl)-, (E)-	mutagen
1809	6377-12-4	9H-Carbazol-3-amine (9CI)	mutagen
1810	645-49-8	1,2-Diphenylethylene	nonmutagen
1812	85-44-9	1,3-Isobenzofurandione	nonmutagen
1813	134-20-3	Benzoic acid, 2-amino-, methyl ester	nonmutagen
1814	114-26-1	Phenol, 2-(1-methylethoxy)-, methylcarbamate	mutagen
1815	121808-62-6	(R)-3-((S)-5-Oxoprolyl)-4-thiazolidinecarboxylic acid	nonmutagen
1816	18691-97-9	Methabenzthiazuron	nonmutagen
1817	84-64-0	1,2-Benzenedicarboxylic acid, butyl cyclohexyl ester	nonmutagen
1818	133591-33-0	9H-Carbazole, 1,4-dimethyl-3-nitro-	mutagen
1819	109-86-4	2-Methoxyethanol	nonmutagen
1820	102-50-1	2-Methyl-4-methoxyaniline	mutagen
1821	3234-28-4	1,2-Epoxytetradecane	nonmutagen
1822	205-99-2	Benzo(b)fluoranthene	mutagen
1823	107-05-1	1-Propene, 3-chloro-	mutagen
1824	16238-56-5	7-Bromomethyl-12-methylbenzanthracene	mutagen
1825	96-31-1	1,3-Dimethylurea	nonmutagen
1826	1785-51-9	1,6-Pyrenedione	mutagen
1827	918-00-3	1,1,1-Trichloroacetone	mutagen
1828	528-45-0	3,4-Dinitrobenzoic acid	mutagen
1829	101-70-2	Benzenamine, 4-methoxy-N-(4-methoxyphenyl)-	nonmutagen
1830	20268-51-3	7-Nitrobenzanthracene	nonmutagen
1831	524-89-0	1,3-Dioxolo(4,5-g)furo(2,3-b)quinoline, 9-methoxy-	mutagen
1832	105596-43-8	1-Nitropyrene-9,10-oxide	mutagen
1833	57564-91-7	Glutathione thionitrite	mutagen
1834	40277-05-2	4-Hydroxycyclophosphamide	mutagen
1835	2516-93-0	n-Butoxyacetic acid	nonmutagen
1836	27093-62-5	7H-Dibenzo(c,g)carbazole, N-methyl-	mutagen
1837	23250-39-7	9-Amino-2-chloroacridine	mutagen
1838	95-51-2	2-Chloroaniline	nonmutagen
1839	91-95-2	3,3'-Diaminobenzidine	mutagen
1840	87-59-2	Benzenamine, 2,3-dimethyl-	mutagen
1841	39081-15-7	10-Hydroxydibenz(a,c)anthracene	mutagen
1842	109-01-3	1-Methylpiperazine	nonmutagen
1843	105-45-3	Acetoacetic acid, methyl ester	nonmutagen
1844	126572-78-9	2-Butenoic acid, 2-chloro-3-(dichloromethyl)-4-hydroxy-, (Z)-	mutagen
1845	136-35-6	1,3-Diphenyltriazene	mutagen
1846	151-67-7	Ethane, 2-bromo-2-chloro-1,1,1-trifluoro-	nonmutagen
1847	145438-97-7	1H-Imidazole-5-carboxamide, N,1-dimethyl-4-(methylnitrosoamino)-N-nitroso-	mutagen
1848	75-83-2	2,2-Dimethylbutane	nonmutagen
1849	2453-44-3	4'-Phenylchalcone	nonmutagen
1850	108-21-4	Acetic acid, 1-methylethyl ester	nonmutagen
1851	39515-41-8	Cyclopropanecarboxylic acid, 2,2,3,3-tetramethyl-, cyano(3-phenoxyphenyl)methyl ester	nonmutagen
1852	13171-00-1	6-tert-Butyl-1,1-dimethylindan-4-yl methyl ketone	nonmutagen
1853	116539-70-9	2,4-Cyclohexadien-1-one, 4-(2-(butylnitrosamino)-1-hydroxyethyl)-6-diazo-	mutagen
1854	24191-98-8	5H-Benzo(g)-1,3-benzodioxolo(6,5,5-de)quinolin-5-ol,6,7,7a,8-tetrahydro-7-methyl-, (5S-trans)-	mutagen
1855	6441-91-4	2-Naphthalenesulfonic acid, 6-amino-4-hydroxy-5-((4-nitro-2-sulfophenyl)azo)-,	nonmutagen
1856	290-37-9	Pyrazine	nonmutagen
1857	98-46-4	m-(Trifluoromethyl)nitrobenzene	nonmutagen
1858	2486-04-6	2,4-Dinitrobiphenyl	mutagen
1859	6059-47-8	Codeine	nonmutagen
1860	554-14-3	Thiophene, 2-methyl-	nonmutagen
1862	475-38-7	1,4-Naphthalenedione, 5,8-dihydroxy- (9CI)	mutagen
1863	74340-04-8	Dibenz(a,e)aceanthrylene-10,11-diol, 10,11-dihydro-, trans-	mutagen
1864	484-29-7	Furo(2,3-b)quinoline, 4-methoxy-	mutagen
1865	509-93-3	10alphaH-Ambrosa-2,11(13)-dien-12-oic acid, 6beta-hydroxy-4-oxo-, gamma-lactone (8CI)	nonmutagen
1866	88-75-5	2-Nitrophenol	nonmutagen
1867	634-91-3	3,4,5-Trichloroaniline	nonmutagen
1868	90-30-2	N-Phenyl-1-naphthylamine	nonmutagen
1869	885-82-5	3-Nitro(1,1'-biphenyl)-4-ol	nonmutagen
1870	35089-70-4	Guanidine, 1-hexyl-3-nitro-1-nitroso-	mutagen
1871	110-21-4	1,2-Hydrazinedicarboxamide	nonmutagen
1872	1528-74-1	1,1'-Biphenyl, 4,4'-dinitro-	mutagen
1873	131-14-6	9,10-Anthracenedione, 2,6-diamino-	mutagen
1874	121-17-5	4-Chloro-3-nitrobenzotrifluoride	nonmutagen
1875	80214-83-1	9-(O-((2-Methoxyethoxy)methyl)oxime)erythromycin	nonmutagen
1876	92433-40-4	Acetamide, N-(3-chloro-9H-fluoren-2-yl)-	mutagen
1877	2481-94-9	4-(Diethylamino)azobenzene	nonmutagen
1878	75-17-2	Formaldehyde, oxime	nonmutagen
1879	211-91-6	Benz(l)aceanthrylene	mutagen
1880	611-36-9	4-Hydroxyquinoline	nonmutagen
1881	13132-28-0	Acenaphthylene, 1-nitro-	mutagen
1882	1805-02-3	1H-Benzimidazol-2-amine, 5-methoxy-1-methyl-	mutagen
1883	140-31-8	Aminoethylpiperazine	nonmutagen
1884	486-25-9	9H-Fluoren-9-one	nonmutagen
1886	120-37-6	Phenol, 3-(ethylamino)-4-methyl-	mutagen
1887	2223-82-7	2,2-Dimethyl-1,3-propanediyl diacrylate	nonmutagen
1888	2322-45-4	2-Bromo-2-methyl-N-phenylpropanamide	nonmutagen
1889	70951-83-6	Chryseno(1,2-b)oxirene-2,3-diol, 1a,2,3,11b-tetrahydro-, (1a-alpha,2-beta,3-alpha,11b-alpha)-	mutagen
1890	107673-65-4	Benz(l)aceanthrylene, 2-nitro-	mutagen
1891	766-40-5	3,4-(Dichloro)-5-hydroxy-2(5H)-furanone	mutagen
1892	3771-19-5	Propanoic acid, 2-methyl-2-(4-(1,2,3,4-tetrahydro-1-naphthalenyl)phenoxy)-	nonmutagen
1893	22755-15-3	Acetamide, N-1-pyrenyl-	mutagen
1894	89459-25-6	4-Acridinecarboxamide, N-(2-(dimethylamino)ethyl)-	mutagen
2113	371-40-4	4-Fluoroaniline	mutagen
2114	2319-96-2	5-Methylbenz(a)anthracene	mutagen
2115	1822-51-1	4-Chloromethylpyridine	nonmutagen
2116	2449-49-2	N,N,alpha-Trimethylbenzylamine	nonmutagen
2117	127045-41-4	7H-Pyrido(1,2,3-de)-1,4-benzoxazine-6-carboxylic acid, 10-(1-aminnocyclopropyl)-9-fluoro-2,3-dihydro-3-methyl-7-oxo-,(S)-	nonmutagen
2118	836-30-6	4-Nitro-N-phenylaniline	nonmutagen
2186	86780-90-7	3,5-Pyridinedicarboxylic acid, 1,4-dihydro-2,6-dimethyl-4-(2-nitrophenyl)-, methyl 2-oxopropyl ester	nonmutagen
2187	92071-51-7	trans-4-((4-(Aminomethyl)cyclohexyl)carbonyl)benzenepropanoic acid	nonmutagen
2188	4337-51-3	6-Nitro-1,2-benzisothiazol-3(2H)-one	mutagen
2189	88321-09-9	Ethyl (+)-(2S,3S)-2,3-epoxy-N-((S)-1-(isopentylcarbamoyl)-3-methylbutyl)succinamate	nonmutagen
2190	2107-76-8	5,7-Dihydroxy-4-methylcoumarin	nonmutagen
2191	3731-39-3	2'-Methyl-4-dimethylaminoazobenzene	nonmutagen
2359	96918-17-1	Pyreno(1,2-b)furan, 8-nitro-	mutagen
2360	94764-55-3	Dibenzothiophene, 3-nitro-	mutagen
2361	10517-47-2	Acetophenone, 4'-(hydroxyamino)-	mutagen
2362	78914-75-7	Benzenemethanol, 4-((4-(dimethylamino)phenyl)azo)-, acetate (ester)	mutagen
2363	84-11-7	9,10-Phenanthrenequinone	nonmutagen
2364	56856-83-8	Methyl(acetoxymethyl)nitrosamine	mutagen
2621	565-64-0	Propionic acid, 2,3-dichloro-	nonmutagen
2622	641-90-7	Anthraquinone, 6-methyl-1,2,3,8-tetrahydroxy-	mutagen
2623	621-96-5	4,4'-Diaminostilbene	mutagen
2624	1709-52-0	Benzenesulfonamide, 4-amino-N-methyl-	nonmutagen
2625	55256-58-1	5H-Furo(3',2':4,5)furo(3,2-b)xanthen-5-one, 3a,12a-dihydro-7-chloro-4,6-dimethoxy-, (3aS-cis)-	mutagen
2626	98033-21-7	3H-Naphth(1,2-e)indol-10-ol, 3-methyl-	mutagen
2852	121-92-6	3-Nitrobenzoic acid	mutagen
2853	24777-14-8	2-(4'-Hydroxy-3-methoxy)phenyl-4,5-diphenylimidazole	mutagen
2854	611-09-6	2,3-Dihydro-5-nitroindole-2,3-dione	mutagen
2855	64099-26-9	1,2-Benzisothiazole, 3-methoxy-5-nitro-	mutagen
2856	112725-15-2	N-Methyl-N-(1-acetoxy-2-oxopropyl)nitrosamine	mutagen
2857	55-98-1	1,4-Butanediol dimethanesulfonate	mutagen
2900	58-08-2	1,3,7-Trimethyl-2,6-dioxopurine	nonmutagen
2901	2243-78-9	2-Nitrobenzidine	mutagen
2902	6287-38-3	Benzaldehyde, 3,4-dichloro-	nonmutagen
2903	81486-22-8	8-(2-Hydroxy-3-(isopropylamino)propoxy)-3-chromanol, 3-nitrate	nonmutagen
2904	16568-02-8	Formic acid, ethylidenemethylhydrazide	nonmutagen
2905	1204-72-4	Naphthalene, 2-methyl-3-nitro-	nonmutagen
1895	710-25-8	2-Furanacrylamide, 5-nitro-	mutagen
1896	28860-95-9	Benzenepropanoic acid, alpha-hydrazino-3,4-dihydroxy-alpha-methyl-, (S)-	mutagen
1897	51483-39-7	Propane, 2-bromo-1,3-dichloro-	mutagen
1898	134-09-8	Cyclohexanol, 5-methyl-2-(1-methylethyl)-, 2-aminobenzoate	nonmutagen
1899	79-94-7	2,2',6,6'-Tetrabromo-4,4'-isopropylidenediphenol	nonmutagen
1900	2381-40-0	7,10-Dimethylbenz(c)acridine	mutagen
1901	87-10-5	3,5-Dibromo-N-(4-bromophenyl)-2-hydroxybenzamide	nonmutagen
1902	603-35-0	Phosphine, triphenyl-	nonmutagen
1903	31688-71-8	9-Acetoxymethyl-10-methylanthracene	mutagen
1904	2461-15-6	(((2-Ethylhexyl)oxy)methyl)oxirane	mutagen
1905	88741-68-8	7H-Dibenzo(de,h)quinolin-7-one, 5,6,10-trimethoxy-	mutagen
1906	43210-67-9	2-Benzimidazolecarbamic acid, 5-(phenylthio)-, methyl ester	nonmutagen
1907	19686-73-8	2-Propanol, 1-bromo-	mutagen
1908	2213-00-5	Cycloprop(e)indene-6b(1H)-carboxylic acid, 1a,2-diformyl-1a,3a,4,5,6,6a-hexahydro-5,5-dimethyl-, methyl ester, (1aS-(1a-alpha,3a-beta,6a-beta,6b-alpha))-	mutagen
1909	144280-50-2	2,8-Dinitrodibenzofuran	mutagen
1910	86-30-6	Benzenamine, N-nitroso-N-phenyl-	nonmutagen
1911	2164-08-1	1H-Cyclopentapyrimidine-2,4(3H,5H)-dione, 6,7-dihydro-3-cyclohexyl-	nonmutagen
1912	109875-45-8	2-(p-Nitrophenyl)-2'-deoxyadenosine	mutagen
1913	87-29-6	2-Propen-1-ol, 3-phenyl-, 2-aminobenzoate	nonmutagen
1914	113163-24-9	Oxireno(3,4)benzo(1,2-h)quinoline, 1a,2,3,9c-tetrahydro-	mutagen
1915	81593-13-7	Phosphonic acid, (1a,9b-dihydro-1H-phenanthro(9,10-b)azirin-1-yl)-,diethyl ester	mutagen
1916	15980-15-1	1,4-Oxathiane	nonmutagen
1917	101-59-7	4-(p-Nitrophenylthio)aniline	mutagen
1918	106636-48-0	Imidazo(2,1-b)thiazole, 2,3-dihydro-5-nitro-6-(p-nitrophenyl)-	mutagen
1919	113058-39-2	4-Hydroxydibenz(a,c)anthracene	mutagen
1920	614-47-1	2-Propen-1-one, 1,3-diphenyl-, (E)-	nonmutagen
1921	95-53-4	2-Toluidine	mutagen
1922	962-32-3	Benz(a)anthracene, 5,6-epoxy-5,6-dihydro-	mutagen
1923	71382-44-0	1H-Benz(3,4)anthra(1,2-b)azirine, 1a,11b-dihydro-	mutagen
1924	56258-32-3	3,10-Perylenedione, 1,2,11,12,12a,12b-hexahydro-1,4,9,12a-tetrahydroxy-, (1S,12aR,12bS)-	mutagen
1925	645-12-5	2-Furancarboxylic acid, 5-nitro (9CI)	mutagen
1926	7195-43-9	1,3-Benzenedicarboxylic acid, bis(oxiranylmethyl) ester (9CI)	mutagen
1927	72273-04-2	17a-Aza-D-homoandrostan-17-one, 3-(((4-(bis(2-chloroethyl)amino)phenoxy)acetyl)oxy)-, (3beta,5alpha)-	mutagen
1928	13088-34-1	5-Dichloromethylene-2-furanone	mutagen
1929	10353-98-7	Acenaphthylene, 3-nitro-	mutagen
1930	77314-23-9	2-Hydroxyamino-3-methylimidazolo(4,5-f)quinoline	mutagen
1931	520-18-3	3,4',5,7-Tetrahydroxyflavone	mutagen
1932	28164-57-0	(2,2'-Binaphthalene)-1,4,5',8'-tetrone, 1',5-dihydroxy-3',7-dimethyl-	nonmutagen
1933	3296-90-0	1,3-Propanediol, 2,2-bis(bromomethyl)-	mutagen
1934	116208-67-4	Benzo(k)fluoranthene, 3-fluoro-	mutagen
1935	4823-47-6	Acrylic acid, 2-bromoethyl ester	mutagen
1936	102791-33-3	1-Nitro-5H-phenanthro(4,5-bcd)pyran-5-one	mutagen
1938	89-25-8	2,4-Dihydro-5-methyl-2-phenyl-3H-pyrazol-3-one	nonmutagen
1939	19727-83-4	1H-Indole, 2,3-dihydro-6-nitro- (9CI)	mutagen
1940	92279-99-7	1,3-Propanediamine, N-(2-chloroethyl)-N'-(4-methoxy-9-acridinyl)-	mutagen
1941	98-16-8	3-Aminobenzotrifluoride	nonmutagen
1942	34433-31-3	1-(2-Hydroxyiminomethyl-1-pyridino)-3-(4-carbamoyl-1-pyridino)-2-oxapropane	nonmutagen
1943	107-11-9	2-Propen-1-amine	nonmutagen
1944	5709-67-1	1H-Benzimidazole, 2-nitro- (9CI)	mutagen
1945	1169-60-4	Phenanthro(3,4-d)-1,3-dioxole-5-carboxylic acid, 8-methoxy-6-nitro-, methyl ester	mutagen
1946	17526-17-9	9,10-Anthracenedione, 2-(ethoxymethyl)-1,3-dihydroxy- (9CI)	mutagen
1947	13177-26-9	2-Aminofluoranthene	mutagen
1948	5598-13-0	Phosphorothioic acid, O,O-dimethyl O-(3,5,6-trichloro-2-pyridinyl) ester	nonmutagen
1949	17070-44-9	1,3-Propanediamine, N-(2-chloroethyl)-N'-(6-chloro-2-methoxy-9-acridinyl)-	mutagen
1950	1222-05-5	1,3,4,6,7,8-Hexahydro-4,6,6,7,8,8-hexamethylindeno(5,6-c)pyran	nonmutagen
1951	88-45-9	2,5-Diaminobenzenesulfonic acid	nonmutagen
1952	51-18-3	1,3,5-Triazine, 2,4,6-tris(1-aziridinyl)-	mutagen
1953	66552-77-0	Anthracene, 2,3,9,10-tetramethyl-	mutagen
1954	90-00-6	2-Ethylphenol	nonmutagen
1955	123-68-2	Hexanoic acid, 2-propenyl ester	nonmutagen
1956	24400-01-9	1,3-Propanediamine, N,N-dimethyl-N'-(4-methyl-1-nitro-9-acridinyl)-	mutagen
1957	5679-89-0	4,4'-Dimethyl-3,3'-dinitroazoxybenzene	nonmutagen
1958	2517-98-8	Benz(a)anthracene-7-methanol, 12-methyl-, acetate	mutagen
1959	1875-48-5	1H-Isoindole-1,3(2H)-dione, 2-amino- (9CI)	nonmutagen
1960	3351-31-3	Chrysene, 3-methyl-	mutagen
1961	1122-62-9	2-Acetylpyridine	nonmutagen
1962	117760-92-6	3,4-Chrysenediol, 3,4-dihydro-12-nitro-, trans-	mutagen
1963	6795-16-0	7H-Furo(3',2':4,5)furo(2,3-c)xanthen-7-one, 1,2,3a,12c-tetrahydro-8-hydroxy-6-methoxy-, (3aR,12cS)-	nonmutagen
1964	85721-33-1	3-Quinolinecarboxylic acid, 1,4-dihydro-1-cyclopropyl-6-fluoro-4-oxo-7-(1-piperazinyl)-	mutagen
1965	34256-82-1	2-Chloro-N-(ethoxymethyl)-N-(2-ethyl-6-methylphenyl)acetamide	nonmutagen
1966	2210-79-9	0-Cresyl glycidyl ether	mutagen
1967	60-35-5	Acetamide	nonmutagen
1968	122-88-3	4-Chlorophenoxyacetic acid	nonmutagen
1969	611-06-3	2,4-Dichloro-1-nitrobenzene	mutagen
1970	90-19-7	3,3',4',5-Tetrahydroxy-7-methoxyflavone	mutagen
1971	95-76-1	3,4-Dichloroaniline	nonmutagen
1972	626-60-8	Pyridine, 3-chloro-	nonmutagen
1973	129-20-4	3,5-Pyrazolidinedione, 4-butyl-1-(4-hydroxyphenyl)-2-phenyl-(9CI)	mutagen
1974	461-72-3	2,4-Imidazolidinedione	nonmutagen
1975	53693-66-6	Terphenyldiamine, N,N,N',N'-tetraethyl-	mutagen
1976	581-28-2	2-Acridinamine (9CI)	mutagen
1977	89-61-2	2,5-Dichloronitrobenzene	mutagen
1978	16169-17-8	(1,1'-Biphenyl)-2-amine, N-hydroxy-	mutagen
1979	94-96-2	1,3-Hexanediol, 2-ethyl-	nonmutagen
1980	63655-40-3	1H-Benzimidazole-5-carbonitrile, 2-amino-	mutagen
1981	101021-43-6	7H-Dibenzo(c,g)carbazole, 3-methyl-	mutagen
1982	56980-94-0	Ethanone, 1-(5-amino-2-(3-((1,1-dimethylethyl)amino)-2-hydroxypropoxy)phenyl)-	nonmutagen
1983	931-97-5	Cyclohexanecarbonitrile, 1-hydroxy-	nonmutagen
1984	59229-75-3	2,6-Diamino-4-nitrotoluene	mutagen
1985	91575-29-0	Acetamide, N,N'-(methylenebis(2-chloro-4,1-phenylene))bis-	mutagen
1986	134-81-6	Ethanedione, diphenyl-	nonmutagen
1987	930-22-3	1,2-Epoxy-3-butene	mutagen
1988	224-53-3	Dibenz(c,h)acridine	mutagen
1989	17831-71-9	2-Propenoic acid, oxybis(2,1-ethanediyloxy-2,1-ethanediyl) ester	nonmutagen
1990	304-28-9	2,7-Bis(acetylamino)fluorene	mutagen
1991	78-84-2	Isobutyraldehyde	nonmutagen
2010	1120-36-1	1-Tetradecene	nonmutagen
2011	476-60-8	1,4,9,10-Tetrahydroxyanthracene	mutagen
2012	491-92-9	N(1),N(1)-Diethyl-N(4)-(6-methoxy-8-quinolinyl)-1,4-pentanediamine	mutagen
2013	124-18-5	n-Decane	nonmutagen
2014	1825-21-4	Pentachloroanisole	mutagen
2015	33100-27-5	1,4,7,10,13-Pentaoxacyclopentadecane (15-Crown-5)	nonmutagen
1992	132742-03-1	Benzo(a)pyrene, 7,8-dihydro-1-nitro-	mutagen
1993	86-00-0	1,1'-Biphenyl, 2-nitro- (9CI)	nonmutagen
1994	93106-60-6	3-Quinolinecarboxylic acid, 1,4-dihydro-1-cyclopropyl-7-(4-ethyl-1-piperazinyl)-6-fluoro-4-oxo-	mutagen
1995	934-73-6	Benzene, 1-chloro-4-(methylsulfinyl)-	nonmutagen
1996	52278-77-0	Cytidine, 2'-deoxy-5-hydroxy-	nonmutagen
1997	76-03-9	Acetic acid, trichloro-	nonmutagen
1998	612-22-6	1-Ethyl-2-nitrobenzene	nonmutagen
1999	114-86-3	Phenformin	nonmutagen
2000	28622-66-4	1,2-Phenanthrenediol, 1,2-dihydro-	mutagen
2001	493-52-7	2-(4-Dimethylaminophenylazo)benzoic acid	mutagen
2002	147-47-7	1,2-Dihydro-2,2,4-trimethylquinoline	nonmutagen
2003	120812-52-4	1,8-Dinitro-9,10,11,12-tetrahydrobenzo(e)pyrene	mutagen
2004	2540-82-1	Formothion	nonmutagen
2005	81-64-1	1,4-Dihydroxyanthraquinone	mutagen
2006	94-11-1	Acetic acid, (2,4-dichlorophenoxy)-, isopropyl ester	nonmutagen
[truncated: 2,205 more rows]
