# Supplementary material for: An open source multistep model to predict mutagenicity from statistical analysis and relevant structural alerts
Source: Chem Cent J. 2010 Jul 29;4(Suppl 1):S2. doi: 10.1186/1752-153X-4-S1-S2 (PMC2913329; doi:10.1186/1752-153X-4-S1-S2)
Supplement: Additional file 2 — Selected descriptors. The list and the definitions of the 25 selected molecular descriptors. Use Excel to properly view the atom-type bond representations. [file 1752-153X-4-S1-S2-S2.xls]

## Sheet: 25 selected descriptors
Symbol	Definition	Class
SsCH3_acnt	Count of all ( – CH3 ) groups in molecule	Atom-Type E-State Acnt
SdCH2_acnt	Count of all ( = CH2 ) groups in molecule	Atom-Type E-State Acnt
SssCH2_acnt	Count of all ( – CH2 – ) groups in molecule	Atom-Type E-State Acnt
SdsCH_acnt	Count of all ( = CH – ) groups in molecule	Atom-Type E-State Acnt
SaaCH_acnt	Count of all ( CH ) groups in molecule	Atom-Type E-State Acnt
SsssCH_acnt	Count of all ( > CH – ) groups in molecule	Atom-Type E-State Acnt
SdssC_acnt	Count of all ( = C < ) groups in molecule	Atom-Type E-State Acnt
SaasC_acnt	Count of all ( CH ) groups in molecule	Atom-Type E-State Acnt
SaaaC_acnt	Count of all ( CH ) groups in molecule	Atom-Type E-State Acnt
SssssC_acnt	Count of all ( > C < ) groups in molecule	Atom-Type E-State Acnt
SsNH2_acnt	Count of all ( – NH2 ) groups in molecule	Atom-Type E-State Acnt
StN_acnt	Count of all ( ≡ N ) groups in molecule	Atom-Type E-State Acnt
SdsN_acnt	Count of all ( = N – )groups in molecule	Atom-Type E-State Acnt
SaaN_acnt	Count of all ( N )groups in molecule	Atom-Type E-State Acnt
SsssN_acnt	Count of all ( > N – )groups in molecule	Atom-Type E-State Acnt
SdaaN_acnt	Count of all ( N ) groups in molecule	Atom-Type E-State Acnt
SsOH_acnt	Count of all ( – OH ) groups in molecule	Atom-Type E-State Acnt
SdO_acnt	Count of all ( = O ) groups in molecule	Atom-Type E-State Acnt
SssO_acnt	Count of all ( – O – ) groups in molecule	Atom-Type E-State Acnt
SaaO_acnt	Count of all ( O ) groups in molecule	Atom-Type E-State Acnt
SHCHnX_Acnt	Count of all Halogen on C with 1 or 2 H atoms	HE-State Acnt
Gmin	Smallest atom E-State value in molecule	HE-State Categories
idwbar	Bonchev-Trinajsti mean information content	Information Content
ALOGP (DRAGON)	Ghose-Crippen octanol water coefficient	Molecular properties
nrings	Number of rings (cyclomatic number)in a molecular graph	Molecular properties
Legend:
In atom-type counts, except for the first capital "S", each lower case letter represents a bond:
"s"	single bond to the atom
"d"	double bond to the atom
"t"	triple bond to the atom
"a"	aromatic bond to the atom
