# Supplementary material for: An open source multistep model to predict mutagenicity from statistical analysis and relevant structural alerts
Source: Chem Cent J. 2010 Jul 29;4(Suppl 1):S2. doi: 10.1186/1752-153X-4-S1-S2 (PMC2913329; doi:10.1186/1752-153X-4-S1-S2)
Supplement: Additional file 3 — Descriptors dataset. The calculated value (by the CAESAR web application) of the used descriptors for all the chemical structures in the data set. Structure with "Mol ID" #311 was not processed by the CDK library. [file 1752-153X-4-S1-S2-S3.csv]

Mol ID	CAS_RN	SsCH3_acnt	SdCH2_acnt	SssCH2_acnt	SdsCH_acnt	SaaCH_acnt	SsssCH_acnt	SdssC_acnt	SaasC_acnt	SaaaC_acnt	SssssC_acnt	SsNH2_acnt	StN_acnt	SdsN_acnt	SaaN_acnt	SsssN_acnt	SdaaN_acnt	SsOH_acnt	SdO_acnt	SssO_acnt	SaaO_acnt	SHCHnX_Acnt	Gmin	idwbar	ALOGP	nrings
1	1728-95-6	1	0	0	0	14	0	0	7	0	0	0	0	0	1	0	0	0	0	1	0	0	0.72	8.01	5.38	4
2	91-08-7	1	0	0	0	3	0	0	3	0	0	0	0	2	0	0	0	0	2	0	0	0	0.46	6.09	2.04	1
3	89786-04-9	1	0	2	0	2	2	2	0	0	1	0	0	0	2	1	1	1	4	0	0	0	-3.82	7.4	-1.11	3
4	2439-35-2	2	1	2	1	0	0	1	0	0	0	0	0	0	0	1	0	0	1	1	0	0	-0.36	5.27	0.86	0
5	95-94-3	0	0	0	0	2	0	0	4	0	0	0	0	0	0	0	0	0	0	0	0	0	0.41	5.34	4.49	1
6	120314-14-9	0	0	2	0	5	0	0	1	2	0	0	0	1	0	0	1	1	1	0	0	0	0.06	6.33	2.34	2
7	146795-42-8	0	0	0	0	6	0	1	4	0	0	0	0	0	0	0	0	0	3	0	0	0	-0.35	7.02	3.04	2
8	119-41-5	1	0	2	1	8	0	3	4	0	0	0	0	0	0	0	0	0	2	3	0	0	-0.45	7.85	3.39	3
9	614-00-6	1	0	0	0	5	0	0	1	0	0	0	0	1	0	1	0	0	1	0	0	0	0.8	5.31	1.67	1
10	77996-03-3	2	0	2	0	5	1	1	7	0	1	0	0	0	0	1	0	1	1	2	0	0	-0.27	7.91	2.9	5
11	123-01-3	1	0	11	0	5	0	0	1	0	0	0	0	0	0	0	0	0	0	0	0	0	1.26	6.95	7.33	1
12	53478-38-9	1	0	0	0	12	0	0	3	4	0	0	0	0	1	0	0	0	2	0	0	0	-3.29	8.1	4.29	4
13	1836-75-5	0	0	0	0	7	0	0	5	0	0	0	0	0	0	0	0	0	2	1	0	0	0.03	7	4.61	2
14	329-71-5	0	0	0	0	3	0	0	3	0	0	0	0	0	0	0	0	1	4	0	0	0	-0.66	6.09	1.35	1
15	108-64-5	3	0	2	0	0	1	1	0	0	0	0	0	0	0	0	0	0	1	1	0	0	-0.09	4.98	1.75	0
16	146177-59-5	3	0	0	0	2	0	0	3	4	0	1	0	0	3	0	1	0	0	0	0	0	0.42	6.93	1.78	3
17	106264-79-3	3	0	0	0	1	0	0	5	0	0	2	0	0	0	0	0	0	0	0	0	0	0.81	6.13	1.91	1
18	88488-97-5	0	0	0	0	13	0	0	1	8	0	0	0	0	0	0	0	1	0	0	0	0	0.31	7.79	5.2	5
19	61203-01-8	1	1	0	0	0	0	2	0	0	0	0	0	0	0	0	0	0	1	0	0	0	-0.02	3.79	0.91	0
20	112-24-3	0	0	6	0	0	0	0	0	0	0	2	0	0	0	0	0	0	0	0	0	0	0.71	5.23	-2.27	0
21	2849-98-1	2	1	4	0	0	0	2	0	0	0	0	0	0	0	0	0	0	1	1	0	0	-0.28	5.54	2.95	0
22	16423-19-1	2	0	7	0	0	1	0	0	0	2	0	0	0	0	0	0	1	0	0	0	0	-0.33	6.15	3.23	2
23	97-90-5	2	2	2	0	0	0	4	0	0	0	0	0	0	0	0	0	0	2	2	0	0	-0.49	6.26	2.15	0
24	50438-75-0	2	0	2	0	4	0	0	2	0	0	0	0	0	0	1	0	1	0	0	0	0	0.22	5.82	1.71	1
25	126983-60-6	1	0	0	1	4	0	3	2	4	0	0	0	0	2	0	0	0	2	1	0	0	-0.4	7.51	0.88	4
26	89-98-5	0	0	0	1	4	0	0	2	0	0	0	0	0	0	0	0	0	1	0	0	0	0.51	5.02	2.25	1
27	82-62-2	0	0	0	0	1	0	0	5	0	0	0	0	0	0	0	0	1	2	0	0	0	-0.65	6.14	3.45	1
28	97606-15-0	0	0	0	0	4	2	0	4	0	0	0	0	0	0	0	0	0	0	0	0	0	0.63	6.14	1.84	4
29	91-53-2	4	0	1	1	3	0	1	3	0	1	0	0	0	0	0	0	0	0	1	0	0	0.03	6.69	3.22	2
30	117-81-7	4	0	10	0	4	2	2	2	0	0	0	0	0	0	0	0	0	2	2	0	0	-0.44	8.31	7.57	1
31	1928-43-4	2	0	6	0	3	1	1	3	0	0	0	0	0	0	0	0	0	1	2	0	0	-0.38	7.45	6.08	1
32	129927-33-9	4	0	8	0	5	1	1	1	0	2	0	0	0	0	1	0	1	1	1	0	0	-1.63	8.33	5.23	2
33	4513-36-4	3	1	1	1	0	0	1	0	0	1	0	0	0	0	0	0	0	1	1	0	0	-0.35	5.29	2.18	0
34	507-55-1	0	0	0	0	0	1	0	0	0	2	0	0	0	0	0	0	0	0	0	0	1	-5.03	5.37	2.69	0
35	5042-54-6	1	0	0	0	7	0	0	5	0	0	2	0	2	0	0	0	0	0	0	0	0	0.53	6.85	3.19	2
36	396-01-0	0	0	0	0	5	0	0	5	2	0	3	0	0	4	0	0	0	0	0	0	0	0.05	7.21	1.02	3
37	120-61-6	2	0	0	0	4	0	2	2	0	0	0	0	0	0	0	0	0	2	2	0	0	-0.43	6.28	1.54	1
39	3807-77-0	0	0	2	0	5	0	0	3	2	0	0	0	0	0	0	0	0	2	0	0	0	0.3	6.54	3.23	3
40	612-59-9	0	0	0	0	6	0	0	1	2	0	0	0	0	1	0	0	0	0	0	0	0	0.68	5.61	2.68	2
41	13675-34-8	2	2	5	0	0	0	4	0	0	0	0	0	0	0	0	0	0	2	2	0	0	-0.36	6.8	3.25	0
42	71628-96-1	5	0	2	0	2	5	2	10	0	2	0	0	0	0	1	0	5	2	3	0	0	-1.5	9.31	0.94	6
43	4629-58-7	0	0	0	2	8	0	0	4	0	0	1	0	0	0	0	0	0	2	0	0	0	0.12	6.98	2.96	2
44	142438-73-1	4	0	0	0	0	2	2	0	0	2	1	0	0	0	0	0	1	2	2	0	0	-1.86	6.75	-0.34	1
45	500-38-9	2	0	2	0	6	2	0	6	0	0	0	0	0	0	0	0	4	0	0	0	0	-0.11	7.59	4.61	2
46	97-24-5	0	0	0	0	6	0	0	6	0	0	0	0	0	0	0	0	2	0	0	0	0	0.11	6.88	4.74	2
47	5634-39-9	1	0	2	0	0	3	0	0	0	0	0	0	0	0	0	0	1	0	2	0	0	-0.13	5.3	1.15	1
48	93-68-5	2	0	1	0	4	0	2	2	0	0	0	0	0	0	0	0	0	2	0	0	0	-0.26	6.29	1.21	1
49	109-99-9	0	0	4	0	0	0	0	0	0	0	0	0	0	0	0	0	0	0	1	0	0	1	3.24	0.51	1
50	88133-11-3	1	0	3	0	6	0	3	2	0	0	1	0	1	2	0	1	0	0	1	0	0	0.25	7.52	2.02	3
51	103942-97-8	2	0	2	0	7	0	1	1	4	0	0	0	0	2	1	0	0	1	0	0	0	-0.11	7.61	2.41	3
52	60-23-1	0	0	2	0	0	0	0	0	0	0	1	0	0	0	0	0	0	0	0	0	0	0.68	2.45	-0.22	0
53	119169-78-7	5	0	7	2	0	4	4	0	0	3	0	0	0	0	0	0	1	2	0	0	0	-0.77	8.41	4.39	4
54	92-88-6	0	0	0	0	8	0	0	4	0	0	0	0	0	0	0	0	2	0	0	0	0	0.26	6.28	2.81	2
56	106-38-7	1	0	0	0	4	0	0	2	0	0	0	0	0	0	0	0	0	0	0	0	0	1.14	4.65	3.07	1
57	4985-70-0	0	0	0	0	9	0	0	1	4	0	0	0	0	0	0	0	0	0	0	0	0	0.82	6.53	4.31	3
58	482-27-9	2	0	0	2	2	0	1	4	2	0	0	0	0	0	0	0	0	1	3	1	0	-0.45	7.09	2.17	3
59	86-73-7	0	0	1	0	8	0	0	4	0	0	0	0	0	0	0	0	0	0	0	0	0	1.1	6.11	3.49	3
60	17924-92-4	1	0	6	2	2	1	2	4	0	0	0	0	0	0	0	0	2	2	1	0	0	-0.63	7.79	3.25	2
61	95-64-7	2	0	0	0	3	0	0	3	0	0	1	0	0	0	0	0	0	0	0	0	0	0.85	5.02	2.06	1
63	486-84-0	1	0	0	0	6	0	0	1	4	0	0	0	0	1	0	0	0	0	0	0	0	1	6.34	2.46	3
64	67587-52-4	0	0	3	0	0	1	0	0	0	0	0	0	1	0	1	0	1	1	1	0	0	-0.85	5	-0.56	1
65	610-14-0	0	0	0	0	4	0	1	2	0	0	0	0	0	0	0	0	0	3	0	0	0	-0.8	5.89	1.93	1
66	17341-40-1	4	1	1	0	0	1	2	0	0	0	0	0	0	0	0	0	1	1	0	0	0	-1.02	6.09	-0.88	0
67	105-58-8	2	0	2	0	0	0	1	0	0	0	0	0	0	0	0	0	0	1	2	0	0	-0.59	4.61	1.36	0
68	100757-60-6	0	0	1	0	11	0	0	1	8	0	0	0	0	0	0	0	0	0	0	0	1	0.55	7.66	5.45	5
69	16069-36-6	0	0	16	0	0	4	0	0	0	0	0	0	0	0	0	0	0	0	6	0	0	0.19	8.12	2.08	3
70	140-08-9	0	0	6	0	0	0	0	0	0	0	0	0	0	0	0	0	0	0	3	0	3	-1.33	6.08	1.04	0
71	6066-82-6	0	0	2	0	0	0	2	0	0	0	0	0	0	0	1	0	1	2	0	0	0	-0.5	4.68	-1.15	1
72	10605-21-7	1	0	0	0	4	0	1	1	2	0	0	0	0	1	0	0	0	1	1	0	0	-0.57	6.29	1.65	2
73	68743-68-0	1	0	4	0	4	0	2	1	0	0	0	0	1	1	1	0	0	3	1	0	0	-0.8	7.17	1.54	1
74	505-29-3	0	0	4	0	0	0	0	0	0	0	0	0	0	0	0	0	0	0	0	0	0	1.38	3.78	1.23	1
75	135-68-2	0	0	0	0	8	0	0	4	0	0	1	0	0	0	0	0	0	0	0	0	0	0.75	6.28	3.27	2
76	484-23-1	0	0	0	0	4	0	0	2	2	0	2	0	0	2	0	0	0	0	0	0	0	0.53	6.34	0.42	2
77	114460-39-8	2	0	0	0	7	0	0	2	6	0	0	0	0	1	0	1	1	0	0	0	0	0.28	7.39	3.36	4
78	104-78-9	2	0	5	0	0	0	0	0	0	0	1	0	0	0	1	0	0	0	0	0	0	0.82	4.97	0.25	0
79	39720-27-9	1	0	1	0	4	0	1	2	0	0	0	0	0	0	0	0	0	1	1	0	1	-0.31	5.82	2.2	1
80	6149-33-3	0	0	0	0	8	0	0	4	0	0	1	0	0	0	0	0	0	2	1	0	0	0.06	6.82	2.54	2
81	123-92-2	3	0	2	0	0	1	1	0	0	0	0	0	0	0	0	0	0	1	1	0	0	-0.18	4.95	1.6	0
82	36712-34-2	0	0	0	0	7	0	0	5	0	0	0	0	0	0	0	0	0	6	0	0	0	-0.38	7.49	3.03	2
83	54827-17-7	4	0	0	0	4	0	0	8	0	0	2	0	0	0	0	0	0	0	0	0	0	0.88	7.05	3.8	2
84	91-23-6	1	0	0	0	4	0	0	2	0	0	0	0	0	0	0	0	0	2	1	0	0	0.02	5.62	1.71	1
85	218-19-9	0	0	0	0	11	0	0	0	6	0	0	0	0	1	0	0	0	0	0	0	0	1.08	7.06	3.83	4
86	111-14-8	1	0	5	0	0	0	1	0	0	0	0	0	0	0	0	0	1	1	0	0	0	-0.67	4.93	2.26	0
87	115664-50-1	0	0	0	0	10	0	0	2	8	0	0	0	0	0	0	0	1	2	0	0	0	0.12	7.94	4.48	5
88	6449-35-0	2	0	0	0	15	0	0	13	4	0	1	0	4	0	0	0	4	4	2	0	0	-4.83	10.03	6.52	6
89	88-88-0	0	0	0	0	2	0	0	4	0	0	0	0	0	0	0	0	0	6	0	0	0	-0.81	6.74	2.18	1
90	68140-48-7	7	0	0	0	2	3	1	4	0	1	0	0	0	0	0	0	0	1	0	0	0	0.18	7.25	4.78	2
91	77-92-9	0	0	2	0	0	0	3	0	0	1	0	0	0	0	0	0	4	3	0	0	0	-2.74	6.12	-1.4	0
92	51640-90-5	0	0	0	0	7	0	1	5	0	0	0	0	0	0	0	0	0	3	1	0	0	-0.55	7.08	2.85	3
93	75-11-6	0	0	1	0	0	0	0	0	0	0	0	0	0	0	0	0	0	0	0	0	0	1.19	1.5	2.3	0
94	568-75-2	1	0	1	0	10	0	0	2	6	0	0	0	0	0	0	0	1	0	0	0	0	0.07	7.54	4.44	4
95	2541-69-7	1	0	0	0	11	0	0	1	6	0	0	0	0	0	0	0	0	0	0	0	0	1.31	7.22	5.04	4
96	4450-68-4	1	0	1	0	8	0	0	4	0	0	0	0	0	0	0	0	0	4	1	0	0	-3.83	7.45	3.17	2
97	5000-65-7	1	0	1	0	4	0	1	2	0	0	0	0	0	0	0	0	0	1	1	0	0	0.06	5.86	2.44	1
98	77121-90-5	3	0	4	0	3	5	3	9	0	1	1	0	0	0	0	0	4	3	4	0	0	-2.22	9.4	0.39	5
99	138580-48-0	2	0	4	1	4	0	3	3	4	0	0	0	0	1	2	0	0	2	0	0	0	-0.21	8.24	2.54	5
100	6268-09-3	1	0	0	0	6	0	2	6	0	0	0	0	0	0	0	0	1	2	0	0	0	-0.29	7.09	3.03	3
101	96563-10-9	1	0	0	0	6	1	0	6	0	0	0	0	0	0	0	0	0	0	0	0	0	-0.24	6.72	4.16	3
102	2508-20-5	0	0	1	0	7	0	0	5	0	0	0	0	1	0	0	0	0	1	0	0	0	0.52	6.51	3.74	3
103	100-37-8	2	0	4	0	0	0	0	0	0	0	0	0	0	0	1	0	1	0	0	0	0	0.28	4.64	0.48	0
104	4825-86-9	1	0	2	0	7	2	3	5	0	0	0	0	0	0	0	0	2	3	1	0	0	-1.2	8.22	2.68	3
105	1436-34-6	1	0	4	0	0	1	0	0	0	0	0	0	0	0	0	0	0	0	1	0	0	0.65	4.18	1.68	1
106	105579-74-6	0	0	0	4	0	6	4	4	0	0	0	0	0	0	0	0	2	2	2	0	0	-0.51	8.19	0.43	7
107	96-99-1	0	0	0	0	3	0	1	3	0	0	0	0	0	0	0	0	1	3	0	0	0	-1.21	6.11	1.99	1
108	74-31-7	0	0	0	0	14	0	0	4	0	0	0	0	0	0	0	0	0	0	0	0	0	1.08	7.29	4.93	3
109	142044-37-9	1	0	0	2	3	2	0	2	0	0	0	0	0	0	0	1	0	0	1	0	0	0.34	5.89	1.11	3
110	462-95-3	2	0	3	0	0	0	0	0	0	0	0	0	0	0	0	0	0	0	2	0	0	0.44	4.17	0.6	0
112	868-77-9	1	1	2	0	0	0	2	0	0	0	0	0	0	0	0	0	1	1	1	0	0	-0.45	4.97	0.63	0
113	491-80-5	1	0	0	1	6	0	2	6	0	0	0	0	0	0	0	0	2	1	2	0	0	-0.36	7.48	2.32	3
114	82389-38-6	1	0	0	0	9	2	2	3	0	0	0	0	0	0	0	0	0	2	1	0	0	-0.4	7.45	2.1	3
116	99-75-2	2	0	0	0	4	0	1	2	0	0	0	0	0	0	0	0	0	1	1	0	0	-0.29	5.58	2.17	1
117	108-70-3	0	0	0	0	3	0	0	3	0	0	0	0	0	0	0	0	0	0	0	0	0	0.56	5.03	3.82	1
136	1953-02-2	1	0	1	0	0	1	2	0	0	0	0	0	0	0	0	0	1	2	0	0	0	-1.05	5.29	-0.07	0
137	3442-62-4	0	0	0	0	7	0	0	1	4	0	0	0	0	2	0	0	0	2	0	0	0	0.06	6.87	2.95	3
138	2012-00-2	1	0	1	0	9	0	0	3	0	0	0	0	0	0	0	0	0	3	2	0	0	-3.49	7.49	3.08	2
139	102822-04-8	0	0	0	0	7	0	2	3	4	0	0	0	0	0	0	0	0	4	0	0	0	-0.6	7.54	3	4
140	10147-37-2	2	0	0	0	0	1	0	0	0	0	0	0	0	0	0	0	0	2	0	0	0	-3.27	4.28	0.89	0
141	111-69-3	0	0	4	0	0	0	0	0	0	0	0	2	0	0	0	0	0	0	0	0	0	0.59	4.57	1.05	0
118	146177-65-3	2	0	0	0	7	0	0	4	4	0	1	0	0	3	0	1	0	0	0	0	0	0.4	7.62	3.24	4
119	57-13-6	0	0	0	0	0	0	1	0	0	0	2	0	0	0	0	0	0	1	0	0	0	-0.83	2.5	-1.04	0
120	29916-56-1	0	0	4	0	0	0	1	0	0	0	0	0	0	0	0	0	0	1	0	0	0	0.55	4.66	-2.13	1
121	109-69-3	1	0	3	0	0	0	0	0	0	0	0	0	0	0	0	0	0	0	0	0	1	0.82	3.15	2.17	0
122	109143-20-6	1	0	4	0	3	0	0	3	2	0	0	0	0	0	1	0	0	2	1	1	2	-0.3	7.52	3.63	2
123	98-95-3	0	0	0	0	5	0	0	1	0	0	0	0	0	0	0	0	0	2	0	0	0	0.16	5	1.72	1
124	125239-64-7	2	0	0	0	4	0	0	4	4	0	2	0	0	2	0	0	0	0	2	0	0	0.52	7.34	1.53	3
125	156215-58-6	1	0	0	0	5	0	0	1	4	0	1	0	0	2	0	1	0	0	0	0	0	0.41	6.52	1.73	3
126	83-67-0	2	0	0	0	1	0	2	2	0	0	0	0	0	1	1	1	0	2	0	0	0	-0.46	6.14	-0.31	2
128	108-89-4	1	0	0	0	4	0	0	1	0	0	0	0	0	1	0	0	0	0	0	0	0	1.26	4.25	1.17	1
129	93780-96-2	0	0	0	0	9	4	0	2	6	0	0	0	0	1	0	0	2	0	1	0	0	-0.92	8.01	2.67	6
130	830-96-6	0	0	2	0	5	0	1	1	2	0	0	0	0	0	0	0	1	1	0	0	0	-0.77	6.29	2.22	2
131	578-06-3	0	0	0	0	8	0	0	1	4	0	1	0	0	1	0	0	0	0	0	0	0	0.78	6.53	2.61	3
132	42200-33-9	3	0	4	0	3	3	0	3	0	1	0	0	0	0	0	0	3	0	1	0	0	-0.76	7.6	1.15	2
133	484-78-6	0	0	1	0	3	1	2	3	0	0	2	0	0	0	0	0	2	2	0	0	0	-1.27	6.7	-0.46	1
134	590-88-5	1	0	2	0	0	1	0	0	0	0	2	0	0	0	0	0	0	0	0	0	0	0.27	3.74	-1.04	0
135	117929-13-2	0	0	4	0	4	0	0	8	0	0	0	0	0	0	0	0	0	4	0	0	0	0.17	7.63	4.34	4
142	62450-07-1	1	0	0	0	5	0	0	2	4	0	1	0	0	1	0	0	0	0	0	0	0	0.53	6.54	2.25	3
143	33037-07-9	0	0	2	0	0	1	0	0	0	0	0	0	0	0	0	0	0	0	0	0	2	0.09	3.76	2.35	0
144	161697-03-6	3	0	0	0	2	0	0	4	2	0	1	0	0	2	0	0	0	0	0	0	0	0.77	6.33	1.6	2
145	15299-08-8	1	0	0	0	13	0	0	5	6	0	0	0	0	0	0	0	0	0	0	0	0	1.32	8.05	6.25	6
146	5466-77-3	3	0	5	2	4	1	1	2	0	0	0	0	0	0	0	0	0	1	2	0	0	-0.28	7.44	5.15	1
147	4098-71-9	3	0	4	0	0	1	0	0	0	2	0	0	2	0	0	0	0	2	0	0	0	-0.07	6.71	2.27	1
148	99-09-2	0	0	0	0	4	0	0	2	0	0	1	0	0	0	0	0	0	2	0	0	0	0.06	5.33	0.98	1
149	5470-37-1	1	0	1	0	4	2	1	2	2	0	0	0	0	0	0	0	1	1	0	0	0	-0.8	6.9	2.1	3
150	41533-75-9	0	0	0	0	3	0	0	2	2	0	0	0	0	1	0	0	0	2	0	0	0	0.09	6.12	2.81	2
151	110419-21-1	0	0	0	0	8	0	0	6	2	0	0	0	0	0	0	0	0	4	0	0	0	-0.19	7.69	3.73	4
152	133831-60-4	0	0	0	0	4	0	2	2	0	0	0	0	0	0	0	0	0	2	0	0	0	-0.05	6.69	4.7	1
153	13593-03-8	2	0	2	0	5	0	0	1	2	0	0	0	0	2	0	0	0	0	3	0	0	-2.79	7.2	3.01	2
154	78-42-2	6	0	15	0	0	3	0	0	0	0	0	0	0	0	0	0	0	1	3	0	0	-3.52	8.46	8.7	0
155	6884-87-3	2	0	0	0	4	0	1	2	0	0	0	0	0	0	0	0	0	3	0	0	0	-3.41	6.48	0.06	1
156	116374-65-3	2	0	3	0	6	0	0	3	4	0	0	0	0	1	1	0	0	2	0	0	0	0.03	8.02	3.92	3
157	113698-18-3	2	0	4	1	0	0	3	5	2	0	0	0	0	1	0	0	0	2	1	0	0	-0.34	7.66	2.5	4
158	123-73-9	1	0	0	3	0	0	0	0	0	0	0	0	0	0	0	0	0	1	0	0	0	0.75	3.15	0.92	0
159	3930-19-6	4	0	0	0	4	0	5	12	0	0	2	0	0	2	0	0	2	3	3	0	0	-1.36	9.16	1.56	4
160	4430-25-5	0	0	0	0	4	0	0	14	0	1	0	0	0	0	0	0	2	2	1	0	0	-4.29	8.88	9.46	4
161	609-19-8	0	0	0	0	2	0	0	4	0	0	0	0	0	0	0	0	1	0	0	0	0	0.01	5.35	3.56	1
162	23045-44-5	1	0	0	0	8	0	0	1	4	0	1	0	0	0	0	1	0	0	0	0	0	0.81	6.72	2.71	3
163	69177-41-9	5	0	15	0	4	19	8	9	0	0	5	0	0	5	0	0	8	8	5	0	0	-2.21	12.05	-7.27	6
164	4792-83-0	2	0	2	0	8	0	0	4	0	0	0	0	1	0	0	0	0	1	2	0	0	0.48	7.43	2.98	2
165	116505-02-3	2	0	0	0	9	0	2	3	0	0	0	0	0	0	1	0	0	2	1	0	0	-0.53	7.46	3.09	2
166	96910-73-5	3	0	2	4	0	2	2	0	0	2	0	0	0	0	0	0	1	2	0	0	0	-0.97	7.09	1.81	2
167	92-94-4	0	0	0	0	14	0	0	4	0	0	0	0	0	0	0	0	0	0	0	0	0	1.26	7	4.87	3
168	50-32-8	0	0	0	0	12	0	0	0	8	0	0	0	0	0	0	0	0	0	0	0	0	1.32	7.38	4.85	5
169	90-13-1	0	0	0	0	7	0	0	1	2	0	0	0	0	0	0	0	0	0	0	0	0	0.82	5.63	3.4	2
170	212-54-4	0	0	1	0	12	0	0	4	4	0	0	0	0	0	0	0	0	0	0	0	0	1.05	7.52	5.31	5
171	26530-20-1	1	0	7	2	0	0	1	0	0	0	0	0	0	0	1	0	0	1	0	0	0	0.16	6.23	3.16	1
172	321-14-2	0	0	0	0	3	0	1	3	0	0	0	0	0	0	0	0	2	1	0	0	0	-1.19	5.62	1.83	1
173	95-70-5	1	0	0	0	3	0	0	3	0	0	2	0	0	0	0	0	0	0	0	0	0	0.77	5.02	0.82	1
174	3397-62-4	0	0	0	0	0	0	0	3	0	0	2	0	0	3	0	0	0	0	0	0	0	0.01	5.03	0.35	1
175	6358-53-8	2	0	0	0	9	0	0	5	2	0	0	0	2	0	0	0	1	0	2	0	0	0.08	7.76	4.81	3
176	607-59-0	2	0	0	0	11	0	0	3	2	0	0	0	2	0	1	0	0	0	0	0	0	0.86	7.45	5.27	3
177	96-69-5	8	0	0	0	4	0	0	8	0	2	0	0	0	0	0	0	2	0	0	0	0	-0.12	8.01	7.19	2
178	512-56-1	3	0	0	0	0	0	0	0	0	0	0	0	0	0	0	0	0	1	3	0	0	-3.16	4.68	-0.35	0
179	525-03-1	0	0	0	0	8	1	0	4	0	0	1	0	0	0	0	0	0	0	0	0	0	0.06	6.34	2.24	3
180	598-55-0	1	0	0	0	0	0	1	0	0	0	1	0	0	0	0	0	0	1	1	0	0	-0.75	3.2	-0.19	0
181	17902-23-7	0	0	3	1	0	1	3	0	0	0	0	0	0	0	1	0	0	2	1	0	0	-1	6.32	-0.63	2
182	87-08-1	2	0	1	0	5	3	3	1	0	1	0	0	0	0	1	0	1	3	1	0	0	-1.03	7.85	1.33	3
183	3018-12-0	0	0	0	0	0	1	0	0	0	0	0	1	0	0	0	0	0	0	0	0	1	-0.87	3.2	1.23	0
184	32692-19-6	0	0	2	0	3	0	0	3	0	0	0	0	0	0	0	0	0	2	0	0	0	0.21	5.86	1.61	2
185	146795-37-1	0	0	0	0	6	0	1	4	0	0	0	0	0	0	0	0	0	3	0	0	0	-0.56	7.02	2.5	2
187	104445-28-5	1	0	3	0	1	1	0	2	0	1	0	0	0	1	0	1	2	2	1	0	0	-0.94	7.04	-1.42	2
188	637-69-4	1	1	0	1	4	0	0	2	0	0	0	0	0	0	0	0	0	0	1	0	0	0.88	5.29	2.37	1
189	106063-42-7	1	0	0	0	11	0	0	4	4	0	0	0	0	1	0	0	1	0	1	0	0	0.17	7.91	4.62	4
190	93-08-3	1	0	0	0	7	0	1	1	2	0	0	0	0	0	0	0	0	1	0	0	0	0.12	6.09	2.48	2
191	119-36-8	1	0	0	0	4	0	1	2	0	0	0	0	0	0	0	0	1	1	1	0	0	-0.52	5.62	1.42	1
192	15131-84-7	0	0	0	0	10	2	0	4	2	0	0	0	0	0	0	0	0	0	1	0	0	0.26	7.22	3.69	5
193	610-39-9	1	0	0	0	3	0	0	3	0	0	0	0	0	0	0	0	0	4	0	0	0	-0.42	6.13	2.11	1
194	112575-91-4	0	0	0	1	9	0	3	5	2	0	0	0	0	0	0	0	0	2	0	0	0	-0.43	7.66	3.68	5
195	111712-47-1	3	0	3	0	0	6	0	0	0	0	0	0	0	0	0	0	0	1	3	0	0	-3.65	7.78	5.73	0
196	106449-56-3	0	0	2	0	1	3	2	2	0	0	1	0	1	1	0	1	2	1	1	0	0	-0.79	7.21	-1.64	3
197	1672-88-4	0	0	1	3	2	0	2	2	0	0	0	0	1	0	1	0	0	4	0	1	0	-0.59	7.14	0.68	2
198	105650-23-5	1	0	0	0	7	0	0	3	2	0	1	0	0	2	0	1	0	0	0	0	0	0.4	6.87	1.91	3
199	479-13-0	0	0	0	0	6	0	1	6	2	0	0	0	0	0	0	0	2	1	1	1	0	-0.54	7.36	3.01	4
200	14925-39-4	0	1	0	1	0	0	1	0	0	0	0	0	0	0	0	0	0	1	0	0	0	0.39	3.2	0.97	0
201	27113-22-0	2	0	8	0	3	0	1	3	0	0	0	0	0	0	0	0	1	1	1	0	0	0.14	7.29	4.58	1
202	118-56-9	3	0	3	0	4	2	1	2	0	1	0	0	0	0	0	0	1	1	1	0	0	-0.42	7.2	3.99	2
203	111-20-6	0	0	8	0	0	0	2	0	0	0	0	0	0	0	0	0	2	2	0	0	0	-0.74	6.22	2.33	0
204	89784-39-4	1	0	1	0	0	1	6	0	0	0	0	0	0	0	0	0	1	2	0	0	0	-1.19	7.2	2.73	0
205	22608-53-3	3	0	0	0	0	0	0	0	0	0	0	0	0	0	0	0	0	1	1	0	0	-2.33	4.68	1.14	0
206	617-48-1	0	0	1	0	0	1	2	0	0	0	0	0	0	0	0	0	3	2	0	0	0	-1.79	5	-0.96	0
207	2397-76-4	4	1	1	0	0	0	2	0	0	1	0	0	0	0	0	0	0	1	1	0	0	-0.31	5.58	2.63	0
208	13655-52-2	2	1	3	1	4	2	0	2	0	0	0	0	0	0	0	0	1	0	1	0	0	-0.5	7.02	2.64	1
209	602-38-0	0	0	0	0	6	0	0	2	2	0	0	0	0	0	0	0	0	4	0	0	0	-0.2	6.75	2.53	2
210	33089-36-0	0	0	14	0	0	0	0	0	0	0	0	0	0	0	0	0	0	0	7	0	0	0.57	7.5	-0.92	1
211	100-43-6	0	1	0	1	4	0	0	1	0	0	0	0	0	1	0	0	0	0	0	0	0	1.11	4.64	1.23	1
212	299-88-7	2	0	3	0	11	0	5	5	0	0	1	0	0	2	0	0	0	3	1	0	0	-0.46	8.99	2.75	3
213	61740-00-9	1	0	2	2	1	3	3	5	0	0	0	0	0	0	0	0	1	1	4	0	0	-0.78	7.8	1.28	5
214	1928-38-7	1	0	1	0	3	0	1	3	0	0	0	0	0	0	0	0	0	1	2	0	0	-0.46	6.28	3.06	1
215	85-33-6	2	1	0	1	5	0	1	5	0	0	0	0	0	0	0	0	0	1	0	0	0	0.75	6.73	3.98	2
216	75-36-5	1	0	0	0	0	0	1	0	0	0	0	0	0	0	0	0	0	1	0	0	0	-0.36	2.5	0.37	0
217	621-52-3	1	0	1	0	4	0	0	2	0	0	0	0	0	0	0	0	0	2	1	0	0	0.08	5.85	2.06	1
218	693-98-1	1	0	0	0	2	0	0	1	0	0	0	0	0	1	0	0	0	0	0	0	0	0.84	3.8	-0.02	1
219	67730-11-4	1	0	0	3	2	0	1	2	2	0	1	0	0	2	0	1	0	0	0	0	0	0.5	6.53	1.95	3
220	565-20-8	1	0	0	0	8	0	1	4	0	0	1	0	0	0	0	0	0	3	0	0	0	-3.57	7.32	1.31	2
221	15088-70-7	1	0	3	0	0	0	2	0	0	0	0	0	0	0	0	0	0	2	1	0	0	-0.42	5.56	0.53	0
223	24496-65-9	0	0	0	0	11	0	0	0	8	0	0	0	0	1	0	0	0	0	0	0	0	1.08	7.38	4.13	5
224	346-18-9	1	0	2	0	2	1	0	4	0	1	1	0	0	0	1	0	0	4	0	0	0	-4.37	7.99	2.41	2
225	1761-71-3	0	0	9	0	0	4	0	0	0	0	2	0	0	0	0	0	0	0	0	0	0	0.5	6.47	2.1	2
226	110-59-8	1	0	3	0	0	0	0	0	0	0	0	1	0	0	0	0	0	0	0	0	0	0.72	3.7	1.62	0
227	68162-37-8	1	0	0	1	2	0	2	2	0	0	0	0	0	0	0	0	0	5	1	1	0	-1.14	6.88	1.31	1
228	6257-64-3	4	0	0	0	8	0	0	4	0	0	0	0	2	0	2	0	0	0	0	0	0	0.85	7.28	4.52	2
229	103393-72-2	0	0	1	0	9	0	0	5	2	0	0	0	0	0	0	0	0	0	0	0	1	0.57	7.07	4.54	4
230	97-00-7	0	0	0	0	3	0	0	3	0	0	0	0	0	0	0	0	0	4	0	0	0	-0.42	6.11	2.28	1
231	57309-27-0	1	0	0	0	9	0	1	3	0	1	0	0	0	0	1	0	1	1	0	0	0	-1.04	7.08	2.89	3
232	836-37-3	1	0	0	1	2	0	2	2	0	0	0	1	0	0	0	0	0	3	1	1	0	-0.82	6.69	1.41	1
233	123-32-0	2	0	0	0	2	0	0	2	0	0	0	0	0	2	0	0	0	0	0	0	0	0.97	4.65	0.09	1
234	64188-64-3	0	0	1	0	13	2	0	5	0	0	0	0	0	0	1	0	0	0	0	0	0	0.55	7.64	4.64	5
235	29590-42-9	2	1	5	1	0	1	1	0	0	0	0	0	0	0	0	0	0	1	1	0	0	-0.32	6.02	3.67	0
236	118-92-3	0	0	0	0	4	0	1	2	0	0	1	0	0	0	0	0	1	1	0	0	0	-0.99	5.34	0.69	1
238	114454-59-0	0	0	0	0	9	2	0	3	6	0	0	0	0	0	0	0	2	2	0	0	0	-1.1	8.07	3.12	5
239	51325-91-8	3	0	0	4	4	0	4	2	0	0	0	2	0	0	1	0	0	0	1	0	0	0.08	7.72	2.78	2
240	2426-08-6	1	0	5	0	0	1	0	0	0	0	0	0	0	0	0	0	0	0	2	0	0	0.43	4.92	1.1	1
241	603-54-3	0	0	0	0	10	0	1	2	0	0	1	0	0	0	1	0	0	1	0	0	0	-0.49	6.73	2.52	2
242	555-68-0	0	0	0	2	4	0	1	2	0	0	0	0	0	0	0	0	1	3	0	0	0	-1.08	6.29	1.8	1
243	112-55-0	1	0	11	0	0	0	0	0	0	0	0	0	0	0	0	0	0	0	0	0	0	1.07	6	5.59	0
244	693-13-0	4	0	0	0	0	2	0	0	0	0	0	0	2	0	0	0	0	0	0	0	0	0.31	4.95	1.83	0
245	127-07-1	0	0	0	0	0	0	1	0	0	0	1	0	0	0	0	0	1	1	0	0	0	-0.94	3.2	-1.4	0
246	503-09-3	0	0	2	0	0	1	0	0	0	0	0	0	0	0	0	0	0	0	1	0	1	-0.31	3.18	0.3	1
247	27946-19-6	0	0	1	0	10	1	1	2	0	0	0	0	0	0	0	0	0	1	0	0	1	-0.64	7.01	3.32	2
248	2226-96-2	4	0	2	0	0	1	0	0	0	2	0	0	0	0	1	0	2	0	0	0	0	-0.32	5.92	0.36	1
249	54818-87-0	1	0	0	0	9	0	1	3	0	0	0	0	0	0	0	0	0	1	0	0	0	-0.05	6.82	3.07	2
250	6358-23-2	0	0	0	0	7	0	0	5	0	0	0	0	0	0	0	0	1	4	0	0	0	-0.4	7.36	2.9	2
251	80115-73-7	1	0	1	0	9	0	1	3	0	0	0	0	0	0	1	0	1	1	0	0	0	-0.32	7.01	2.78	2
252	501-30-4	0	0	1	2	0	0	3	0	0	0	0	0	0	0	0	0	2	1	1	0	0	-0.55	5.32	-1.46	1
253	2224-15-9	0	0	6	0	0	2	0	0	0	0	0	0	0	0	0	0	0	0	4	0	0	0.36	5.76	-0.65	2
254	91-84-9	3	0	3	0	8	0	0	3	0	0	0	0	0	1	2	0	0	0	1	0	0	0.84	7.49	3.09	2
255	126-27-2	6	0	6	0	10	0	2	2	0	2	0	0	0	0	3	0	1	2	0	0	0	-0.39	8.88	3.71	2
256	151-56-4	0	0	2	0	0	0	0	0	0	0	0	0	0	0	0	0	0	0	0	0	0	1.25	1.58	-0.4	1
257	1522-92-5	0	0	4	0	0	0	0	0	0	1	0	0	0	0	0	0	1	0	0	0	0	-0.03	5.04	1.88	0
258	2921-88-2	2	0	2	0	1	0	0	4	0	0	0	0	0	1	0	0	0	0	3	0	0	-2.92	7.06	4.6	1
259	108-10-1	3	0	1	0	0	1	1	0	0	0	0	0	0	0	0	0	0	1	0	0	0	0.29	4.23	1.13	0
260	52898-98-3	3	1	18	4	0	1	6	0	0	0	0	0	0	0	0	0	0	1	1	0	0	-0.06	8.88	10.85	2
261	139953-77-8	0	0	0	1	8	0	2	4	2	0	0	0	3	0	1	0	1	2	0	0	0	-1.01	7.95	3.67	4
262	21229-99-2	0	0	0	0	9	0	0	3	0	0	0	0	0	0	0	0	1	0	0	0	0	0.7	6.47	3.2	2
263	104-54-1	0	0	1	2	5	0	0	1	0	0	0	0	0	0	0	0	1	0	0	0	0	0.11	5.27	1.69	1
276	106-50-3	0	0	0	0	4	0	0	2	0	0	2	0	0	0	0	0	0	0	0	0	0	0.75	4.65	0.34	1
277	159092-71-4	0	0	0	0	8	0	0	2	4	0	0	0	0	0	0	0	0	4	0	0	0	-0.11	7.38	3.44	3
278	33611-88-0	0	0	0	0	8	0	0	6	2	0	0	0	0	0	0	0	0	4	0	0	0	-0.42	7.69	3.73	4
280	100-13-0	0	1	0	1	4	0	0	2	0	0	0	0	0	0	0	0	0	2	0	0	0	0.13	5.57	2.28	1
281	1116-40-1	6	0	3	0	0	3	0	0	0	0	0	0	0	0	1	0	0	0	0	0	0	0.79	6.1	3.9	0
282	50567-35-6	3	0	1	0	5	0	3	1	0	0	0	0	0	0	3	0	1	3	0	0	0	-4.2	7.51	0.41	2
264	626-43-7	0	0	0	0	3	0	0	3	0	0	1	0	0	0	0	0	0	0	0	0	0	0.57	5.03	2.41	1
265	73341-53-4	1	0	0	3	2	0	1	2	2	0	0	0	0	2	0	1	1	0	0	0	0	0.39	6.71	1.94	3
266	129-03-3	1	0	4	2	8	0	2	4	0	0	0	0	0	0	1	0	0	0	0	0	0	1.16	7.67	4.36	4
267	119-06-2	2	0	24	0	4	0	2	2	0	0	0	0	0	0	0	0	0	2	2	0	0	-0.43	9.14	12.41	1
268	109-09-1	0	0	0	0	4	0	0	1	0	0	0	0	0	1	0	0	0	0	0	0	0	0.54	4.25	1.55	1
269	396-32-7	0	0	0	0	6	0	0	1	2	0	0	0	0	1	0	0	0	0	0	0	0	-0.24	5.61	2.22	2
270	150-76-5	1	0	0	0	4	0	0	2	0	0	0	0	0	0	0	0	1	0	1	0	0	0.26	4.99	1.55	1
271	58-54-8	1	1	2	0	2	0	3	4	0	0	0	0	0	0	0	0	1	2	1	0	0	-1.13	7.19	4.15	1
272	112022-06-7	2	0	2	0	7	0	3	5	0	0	0	0	0	0	1	0	0	3	0	0	0	-0.34	7.88	2.16	3
273	67-71-0	2	0	0	0	0	0	0	0	0	0	0	0	0	0	0	0	0	2	0	0	0	-2.67	3.25	-0.22	0
274	78-67-1	4	0	0	0	0	0	0	0	0	2	0	2	2	0	0	0	0	0	0	0	0	-0.84	5.85	2.1	0
275	2562-38-1	0	0	4	0	0	1	0	0	0	0	0	0	0	0	0	0	0	2	0	0	0	-0.19	4.66	1.69	1
283	87-84-3	0	0	0	0	0	6	0	0	0	0	0	0	0	0	0	0	0	0	0	0	1	0.09	5.91	4.89	1
284	132335-20-7	0	0	0	0	12	2	0	4	4	0	0	0	0	0	0	0	0	0	0	0	0	0.47	7.81	4.33	6
285	3688-53-7	0	0	0	1	5	0	2	3	0	0	1	0	0	0	0	0	0	3	0	2	0	-0.71	7.04	1.59	2
286	548-83-4	0	0	0	0	7	0	3	5	0	0	0	0	0	0	0	0	3	1	1	0	0	-0.75	7.37	2.04	3
287	148193-30-0	0	0	0	0	3	0	0	2	2	0	1	0	0	1	0	0	0	0	0	0	0	0.54	5.62	2.17	2
288	96839-34-8	0	0	1	0	3	0	0	3	0	0	0	0	0	0	0	0	1	4	0	0	0	-0.69	6.35	1.01	1
289	60-33-3	1	0	12	4	0	0	1	0	0	0	0	0	0	0	0	0	1	1	0	0	0	-0.67	7.25	6.39	0
290	129176-05-2	0	0	1	0	0	2	0	0	0	0	0	0	0	0	0	0	0	0	1	0	1	-0.01	3.75	1.36	1
291	116-66-5	5	0	1	0	1	0	0	5	0	2	0	0	0	0	0	0	0	4	0	0	0	-0.33	7.42	4.08	2
292	502-65-8	10	0	4	18	0	0	8	0	0	0	0	0	0	0	0	0	0	0	0	0	0	1.12	9.28	12.76	0
293	578-67-6	0	0	0	0	6	0	0	1	2	0	0	0	0	1	0	0	1	0	0	0	0	0.29	5.63	1.75	2
294	35898-87-4	6	0	11	0	4	0	2	8	0	0	0	0	0	0	2	0	0	2	8	0	0	-0.44	9.5	3.37	3
295	28124-29-0	0	0	0	0	6	0	0	2	4	0	2	0	0	2	0	0	0	0	0	0	0	0.64	6.71	1.57	3
296	83905-01-5	14	0	5	0	0	15	1	0	0	3	0	0	0	0	2	0	5	1	6	0	0	-1.8	10.19	2.08	3
297	146795-43-9	0	0	0	0	6	0	1	4	0	0	0	0	0	0	0	0	0	3	0	0	0	-0.35	7.02	3.04	2
298	2855-19-8	1	0	10	0	0	1	0	0	0	0	0	0	0	0	0	0	0	0	1	0	0	0.65	6	4.42	1
299	115-86-6	0	0	0	0	15	0	0	3	0	0	0	0	0	0	0	0	0	1	3	0	0	-3.89	7.78	4.94	3
300	58-90-2	0	0	0	0	1	0	0	5	0	0	0	0	0	0	0	0	1	0	0	0	0	-0.25	5.64	4.22	1
301	68299-98-9	0	0	1	0	4	0	1	2	0	0	0	0	0	0	1	0	2	1	0	0	0	-0.79	6.08	0.8	1
302	581-47-5	0	0	0	0	8	0	0	2	0	0	0	0	0	2	0	0	0	0	0	0	0	0.99	5.85	1.48	2
303	89-80-5	3	0	3	0	0	3	1	0	0	0	0	0	0	0	0	0	0	1	0	0	0	0.37	5.61	2.6	1
304	1635-63-8	6	0	0	0	0	0	0	0	0	0	0	0	3	0	0	0	0	0	0	0	0	-2.16	7.11	-1.16	1
305	62-50-0	2	0	1	0	0	0	0	0	0	0	0	0	0	0	0	0	0	2	1	0	0	-3.17	4.24	-0.03	0
306	59-89-2	0	0	4	0	0	0	0	0	0	0	0	0	1	0	1	0	0	1	1	0	0	0.63	4.64	-0.22	1
307	3333-52-6	4	0	0	0	0	0	0	0	0	2	0	2	0	0	0	0	0	0	0	0	0	-0.57	5.36	1.9	0
308	159394-73-7	0	0	0	2	8	0	0	4	0	0	0	1	0	0	0	0	0	2	0	0	0	0.11	7.14	3.59	2
309	1982-67-8	1	0	2	0	0	1	1	0	0	0	1	0	0	0	0	0	1	2	0	0	0	-2.6	5.58	-1.07	0
310	18829-55-5	1	0	3	3	0	0	0	0	0	0	0	0	0	0	0	0	0	1	0	0	0	0.82	4.57	2.29	0
311	820-75-7	-999	-999	-999	-999	-999	-999	-999	-999	-999	-999	-999	-999	-999	-999	-999	-999	-999	-999	-999	-999	-999	-999	-999	-1.96	-999
312	41044-12-6	3	0	2	1	7	0	2	4	2	0	0	0	0	1	1	1	0	1	1	0	0	-0.39	8.09	4.37	4
313	19600-63-6	0	1	5	1	0	1	0	0	0	0	0	0	0	0	0	0	0	0	1	0	0	0.62	4.92	2.2	1
314	102-28-3	1	0	0	0	4	0	1	2	0	0	1	0	0	0	0	0	0	1	0	0	0	-0.09	5.59	0.2	1
316	4350-09-8	0	0	1	0	4	1	1	2	2	0	1	0	0	0	0	0	2	1	0	0	0	-1.05	6.7	0.98	2
317	13345-23-8	0	0	0	0	11	0	0	1	8	0	0	0	0	0	0	0	1	0	0	0	0	0.35	7.52	4.59	5
318	133-18-6	0	0	2	0	9	0	1	3	0	0	1	0	0	0	0	0	0	1	1	0	0	-0.37	7	2.84	2
319	2531-84-2	1	0	0	0	9	0	0	1	4	0	0	0	0	0	0	0	0	0	0	0	0	1.31	6.52	4.13	3
320	28166-06-5	0	0	0	0	3	0	0	3	0	0	0	1	1	0	0	0	0	2	0	0	0	-0.91	6.09	0.76	1
321	126983-61-7	2	0	0	1	3	0	3	3	4	0	0	0	0	2	0	0	0	2	1	0	0	-0.4	7.66	1.16	4
322	91423-46-0	1	0	3	10	0	1	0	0	0	0	0	0	0	0	0	0	2	0	1	0	0	-0.82	6.95	1.81	0
323	81424-67-1	3	0	0	0	0	0	3	0	0	0	0	0	0	0	1	0	0	3	1	0	0	-0.89	6.11	-0.83	0
324	709-49-9	0	0	0	0	3	0	0	3	0	0	0	0	0	0	0	0	0	4	0	0	0	-0.22	6.11	2.2	1
325	316-14-3	1	0	0	0	11	0	0	1	6	0	0	0	0	0	0	0	0	0	0	0	0	1.31	7.22	5.04	4
326	96-09-3	0	0	1	0	5	1	0	1	0	0	0	0	0	0	0	0	0	0	1	0	0	0.41	4.99	1.48	2
327	74367-78-5	0	0	1	0	3	0	0	3	0	0	0	0	0	0	0	0	0	4	0	0	1	-0.28	6.34	2.22	1
328	1013-96-3	0	0	0	2	4	0	1	2	0	0	0	0	0	0	0	0	1	3	0	0	0	-1.12	6.31	1.8	1
329	16430-32-3	1	0	1	0	9	0	1	1	4	0	0	0	0	0	0	0	0	1	1	0	0	-0.25	7.23	3.42	3
330	2851-80-1	2	0	1	0	6	0	0	6	0	0	0	0	0	0	0	0	0	0	0	0	0	1.11	6.51	4.47	3
331	542-75-6	0	0	1	2	0	0	0	0	0	0	0	0	0	0	0	0	0	0	0	0	2	0.5	3.15	1.52	0
332	1516-21-8	1	0	0	0	4	0	0	2	0	0	0	0	1	0	0	0	0	1	1	0	0	0.42	5.29	2.06	1
334	628-94-4	0	0	4	0	0	0	2	0	0	0	2	0	0	0	0	0	0	2	0	0	0	-0.33	5.25	-0.7	0
335	65-45-2	0	0	0	0	4	0	1	2	0	0	1	0	0	0	0	0	1	1	0	0	0	-0.61	5.34	0.57	1
336	115453-71-9	0	0	1	2	0	1	1	0	0	0	1	0	0	0	0	0	1	1	0	0	1	-0.99	5.27	-0.2	0
337	33448-25-8	1	0	2	0	6	1	0	2	2	0	0	0	0	0	0	0	0	0	0	0	0	0.6	6.54	2.7	3
338	142129-81-5	0	0	0	0	3	4	0	2	0	0	0	0	0	1	0	0	0	0	2	0	0	0.24	5.89	0.29	4
345	102234-07-1	0	0	9	0	0	0	2	0	0	1	0	0	0	0	2	0	0	2	0	0	0	-0.55	6.87	0.93	3
346	525-64-4	0	0	1	0	6	0	0	6	0	0	2	0	0	0	0	0	0	0	0	0	0	0.83	6.51	2	3
347	644-21-3	1	0	1	0	5	0	0	1	0	0	1	0	0	0	1	0	0	0	0	0	0	0.84	5.31	1.64	1
348	102059-18-7	1	0	0	2	9	0	2	3	0	0	0	0	0	0	0	0	0	2	0	0	0	-0.1	7.29	2.82	2
349	621-77-2	3	0	12	0	0	0	0	0	0	0	0	0	0	0	1	0	0	0	0	0	0	1.33	6.68	5.68	0
350	89930-59-6	3	0	4	1	4	2	1	2	2	0	0	0	0	0	1	1	0	0	0	0	0	0.55	7.52	4.2	4
339	166664-83-1	1	0	0	0	4	0	0	1	4	0	1	0	0	3	0	1	0	0	0	0	0	0.38	6.52	0.77	3
340	18234-46-3	1	0	1	1	4	0	1	4	0	0	0	0	0	0	0	0	0	2	1	1	0	-0.35	6.69	1.38	2
341	4812-40-2	0	0	3	0	1	0	0	2	0	0	0	0	0	1	0	1	2	2	0	0	0	-0.4	6.12	-0.8	1
342	14698-29-4	1	0	2	1	2	0	3	4	0	0	0	0	0	0	1	0	1	2	2	0	0	-1.23	7.23	1.25	3
343	529-20-4	1	0	0	1	4	0	0	2	0	0	0	0	0	0	0	0	0	1	0	0	0	0.78	5.02	2.08	1
344	519-23-3	2	0	0	0	7	0	0	2	6	0	0	0	0	1	0	0	0	0	0	0	0	1.08	7.24	4.05	4
351	116169-87-0	1	0	0	0	2	0	0	1	0	0	0	0	1	1	0	1	0	1	0	0	0	0.13	4.66	0.71	1
352	2942-42-9	0	0	0	0	4	0	0	1	2	0	0	0	0	1	0	0	0	2	0	0	0	0.03	5.89	1.37	2
353	2598-29-0	1	0	0	0	6	0	1	1	2	0	0	0	0	1	0	0	0	1	1	0	0	-0.33	6.32	1.78	2
354	92-70-6	0	0	0	0	6	0	1	2	2	0	0	0	0	0	0	0	2	1	0	0	0	-1.12	6.32	2.08	2
355	94500-54-6	0	0	1	0	11	0	0	1	8	0	0	0	0	0	0	0	0	0	0	0	1	0.54	7.68	5.45	5
356	52411-33-3	0	0	2	0	8	0	0	4	0	0	2	0	0	0	0	0	0	0	0	0	0	0.85	6.99	3.07	2
357	106-20-7	4	0	10	0	0	2	0	0	0	0	0	0	0	0	0	0	0	0	0	0	0	0.9	6.85	5.82	0
358	6190-65-4	2	0	0	0	0	1	0	3	0	0	1	0	0	3	0	0	0	0	0	0	0	0.1	5.86	1.63	1
359	288-32-4	0	0	0	0	3	0	0	0	0	0	0	0	0	1	0	0	0	0	0	0	0	1.5	3.24	-0.28	1
360	202-33-5	0	0	0	2	10	0	0	2	6	0	0	0	0	0	0	0	0	0	0	0	0	1.31	7.37	4.71	5
361	35144-55-9	0	0	2	0	3	1	3	3	0	0	0	0	0	0	0	0	2	3	1	0	0	-1.53	7.47	1.82	1
362	144561-63-7	0	0	6	0	5	0	0	7	0	0	0	0	0	0	0	0	0	2	0	0	0	0.23	7.48	5.36	4
369	17804-35-2	2	0	3	0	4	0	3	2	0	0	0	0	1	0	1	0	0	2	1	0	0	-0.67	7.5	2.97	2
370	16683-64-0	0	0	0	2	10	0	0	2	6	0	0	0	0	0	0	0	0	0	0	0	0	1.31	7.36	4.71	5
371	101-84-8	0	0	0	0	10	0	0	2	0	0	0	0	0	0	0	0	0	0	1	0	0	0.87	6.06	3.39	2
372	789-47-9	0	0	0	0	11	0	0	1	6	0	1	0	0	0	0	0	0	0	0	0	0	0.81	7.2	3.81	4
373	134998-76-8	0	0	4	0	7	0	0	3	6	0	0	0	1	0	0	0	0	1	0	0	0	0.54	7.66	5.71	5
374	2303-16-4	4	0	1	1	0	2	2	0	0	0	0	0	0	0	1	0	0	1	0	0	1	0.04	6.51	3.27	0
363	607-35-2	0	0	0	0	6	0	0	1	2	0	0	0	0	1	0	0	0	2	0	0	0	0.08	6.12	1.91	2
364	60-24-2	0	0	2	0	0	0	0	0	0	0	0	0	0	0	0	0	1	0	0	0	0	0.18	2.45	0.07	0
365	126-33-0	0	0	4	0	0	0	0	0	0	0	0	0	0	0	0	0	0	2	0	0	0	-2.55	4.28	0.24	1
366	96-45-7	0	0	2	0	0	0	1	0	0	0	0	0	0	0	0	0	0	0	0	0	0	0.79	3.8	0.09	1
367	51630-58-1	2	0	0	0	13	3	1	5	0	0	0	1	0	0	0	0	0	1	2	0	0	-1.04	8.52	6.67	3
368	13952-84-6	2	0	1	0	0	1	0	0	0	0	1	0	0	0	0	0	0	0	0	0	0	0.38	3.2	0.6	0
455	161697-04-7	5	0	0	0	2	0	0	4	2	0	0	0	0	2	1	0	0	0	0	0	0	0.98	6.72	2.51	2
456	98-11-3	0	0	0	0	5	0	0	1	0	0	0	0	0	0	0	0	1	2	0	0	0	-4	5.33	0.79	1
457	107097-80-3	2	0	9	0	3	1	3	3	0	0	0	0	0	0	1	0	1	3	1	0	0	-1.03	8.56	3.62	1
458	1070-70-8	0	2	4	2	0	0	2	0	0	0	0	0	0	0	0	0	0	2	2	0	0	-0.44	6.23	1.9	0
459	496-72-0	1	0	0	0	3	0	0	3	0	0	2	0	0	0	0	0	0	0	0	0	0	0.65	5.02	0.82	1
460	103-50-4	0	0	2	0	10	0	0	2	0	0	0	0	0	0	0	0	0	0	1	0	0	0.68	6.45	3.22	2
614	96563-06-3	3	0	0	0	6	1	0	6	0	0	0	0	0	0	0	0	0	0	0	0	0	0.55	6.73	4.72	3
615	86470-99-7	1	0	0	0	9	1	0	1	6	0	0	0	0	0	0	0	1	0	0	0	0	-0.43	7.22	3.72	4
616	2984-50-1	1	0	6	0	0	1	0	0	0	0	0	0	0	0	0	0	0	0	1	0	0	0.65	4.92	2.6	1
617	146795-44-0	0	0	0	0	6	0	1	4	0	0	0	0	0	0	0	0	0	5	0	0	0	-0.49	7.31	2.19	2
618	113779-16-1	0	0	0	2	10	0	0	2	8	0	0	0	0	0	0	0	0	0	0	0	0	1.35	7.68	5.01	6
619	138542-40-2	0	0	0	0	11	0	0	1	8	0	0	0	0	0	0	0	0	2	0	0	0	0.17	7.77	4.75	5
731	17564-64-6	0	0	1	0	4	0	2	2	0	0	0	0	0	0	1	0	0	2	0	0	1	-0.31	6.13	1.3	2
732	6358-85-6	2	0	0	0	16	2	4	8	0	0	0	0	4	0	0	0	0	4	0	0	0	-1.35	9.59	7.33	4
733	7390-81-0	1	0	16	0	0	1	0	0	0	0	0	0	0	0	0	0	0	0	1	0	0	0.65	7.1	7.16	1
734	21829-25-4	4	0	0	0	4	1	6	2	0	0	0	0	0	0	0	0	0	4	2	0	0	-0.95	8.07	1.77	2
735	838-95-9	2	0	0	2	9	0	0	3	0	0	0	0	0	0	1	0	0	0	0	0	0	1.22	6.82	3.98	2
736	215-62-3	0	0	0	0	13	0	0	0	8	0	0	0	0	1	0	0	0	0	0	0	0	1.05	7.66	5.17	5
1064	53-96-3	1	0	1	0	7	0	1	5	0	0	0	0	0	0	0	0	0	1	0	0	0	-0.03	6.86	2.61	3
1065	105361-86-2	0	0	0	0	9	0	0	3	0	0	0	0	1	0	0	0	0	1	0	0	0	0.46	6.3	3.6	2
1066	106589-49-5	0	0	2	2	9	0	0	2	6	0	0	0	0	1	0	0	0	0	0	0	0	1.07	7.64	5.33	5
1067	82-05-3	0	0	0	0	10	0	1	4	2	0	0	0	0	0	0	0	0	1	0	0	0	0.13	7.09	3.83	4
1068	76629-87-3	4	0	9	0	4	1	1	2	0	0	0	0	0	0	1	0	0	1	2	0	0	-0.44	8.08	5.49	1
1069	104-94-9	1	0	0	0	4	0	0	2	0	0	1	0	0	0	0	0	0	0	1	0	0	0.76	4.99	1.07	1
1296	108-38-3	2	0	0	0	4	0	0	2	0	0	0	0	0	0	0	0	0	0	0	0	0	1.34	4.66	2.8	1
1297	101-02-0	0	0	0	0	15	0	0	3	0	0	0	0	0	0	0	0	0	0	3	0	0	-1.59	7.65	4.34	3
1298	156-59-2	0	0	0	2	0	0	0	0	0	0	0	0	0	0	0	0	0	0	0	0	2	1.24	2.45	1.06	0
1299	155379-82-1	1	0	0	0	2	0	0	4	0	0	2	0	0	0	0	0	0	2	0	0	0	-0.1	5.89	0.72	1
1300	2066-93-5	0	0	0	1	4	0	3	2	0	0	0	0	0	0	0	0	1	4	0	0	0	-4.51	6.75	0.28	2
1301	14064-58-5	1	0	0	2	8	0	0	4	0	0	0	0	0	0	0	0	0	2	1	0	0	0.12	7.15	3.69	2
1625	497-56-3	1	0	0	0	2	0	0	4	0	0	0	0	0	0	0	0	1	4	0	0	0	-0.45	6.34	1.84	1
1626	120-72-9	0	0	0	0	6	0	0	0	2	0	0	0	0	0	0	0	0	0	0	0	0	1.08	5.03	2.12	2
1627	4457-41-4	0	0	1	0	9	0	1	3	0	0	0	0	0	0	0	0	0	3	1	0	0	-0.41	7.15	3.16	2
1628	5875-25-2	1	0	0	0	0	1	1	0	0	0	1	0	0	0	0	0	0	1	0	0	0	-0.32	3.79	0.44	0
1629	102791-32-2	0	0	0	0	7	0	2	3	4	0	0	0	0	0	0	0	0	4	0	0	0	-0.79	7.55	3	4
1630	85-68-7	1	0	4	0	9	0	2	3	0	0	0	0	0	0	0	0	0	2	2	0	0	-0.53	7.74	4.45	2
1712	27758-60-7	2	0	0	0	8	0	0	4	0	0	1	0	0	0	1	0	0	0	0	0	0	0.99	6.68	3.86	2
1713	104-40-5	1	0	8	0	4	0	0	2	0	0	0	0	0	0	0	0	1	0	0	0	0	0.36	6.61	5.7	1
1714	74512-12-2	1	0	2	0	10	0	2	5	0	0	0	0	0	1	0	1	0	0	2	0	0	0.32	8.22	5.08	3
1715	14667-55-1	3	0	0	0	1	0	0	3	0	0	0	0	0	2	0	0	0	0	0	0	0	0.98	5.02	0.38	1
1716	823-86-9	0	0	0	0	4	0	0	2	0	0	0	0	0	0	0	0	1	0	0	0	0	0.64	4.99	1.74	1
1717	79455-30-4	1	0	1	0	8	1	2	2	0	0	0	0	0	2	0	0	0	2	0	0	0	-0.22	7.45	-0.03	2
375	27729-95-9	1	0	0	0	9	2	1	3	0	0	0	0	0	0	0	0	0	1	2	0	0	-0.35	7.16	2.96	3
376	34866-47-2	3	0	1	0	3	1	1	3	0	1	1	0	0	0	0	0	2	1	0	0	0	-0.77	7.19	0.43	1
377	141-91-3	2	0	2	0	0	2	0	0	0	0	0	0	0	0	0	0	0	0	1	0	0	0.4	4.66	0.23	1
378	7364-09-2	2	0	0	1	0	0	2	0	0	0	0	0	0	0	0	0	0	1	0	0	0	0.31	4.25	1.73	0
379	22316-47-8	1	0	1	0	8	0	2	4	0	0	0	0	0	0	2	0	0	2	0	0	0	-0.26	7.54	2.74	3
380	105-59-9	1	0	4	0	0	0	0	0	0	0	0	0	0	0	1	0	2	0	0	0	0	0.16	4.61	-0.76	0
381	2835-97-4	1	0	0	0	3	0	0	3	0	0	1	0	0	0	0	0	1	0	0	0	0	0.16	5.04	1.3	1
382	101688-02-2	0	0	4	0	6	0	0	2	4	0	0	0	0	0	1	0	0	2	0	1	2	-0.22	7.74	4.55	3
383	609-31-4	1	0	2	0	0	1	0	0	0	0	0	0	0	0	0	0	1	2	0	0	0	-0.74	4.66	0.65	0
384	2106-54-9	0	0	0	0	0	0	1	0	0	5	0	0	0	0	0	0	1	1	0	0	0	-6.57	7.26	3.62	0
385	103-80-0	0	0	1	0	5	0	1	1	0	0	0	0	0	0	0	0	0	1	0	0	0	-0.31	5.3	2.07	1
386	951-80-4	0	0	0	0	7	0	0	2	4	0	2	0	0	1	0	0	0	0	0	0	0	0.7	6.72	1.86	3
387	224-42-0	0	0	0	0	13	0	0	0	8	0	0	0	0	1	0	0	0	0	0	0	0	1.06	7.64	5.17	5
388	63019-38-5	0	0	0	0	11	0	0	1	6	0	0	0	0	0	0	0	1	0	0	0	0	0.34	7.21	4.29	4
389	218-01-9	0	0	0	0	12	0	0	0	6	0	0	0	0	0	0	0	0	0	0	0	0	1.31	7.06	4.56	4
390	14064-55-2	0	0	0	2	8	0	0	4	0	0	0	0	0	0	0	0	0	2	0	0	0	0.12	6.98	4.38	2
392	6149-34-4	0	0	0	0	8	0	0	4	0	0	1	0	0	0	0	0	0	2	0	0	0	0.1	6.82	2.53	2
393	965-52-6	0	0	0	1	6	0	1	4	0	0	0	0	1	0	0	0	1	3	0	1	0	-0.48	7.29	1.83	2
394	82-33-7	0	0	0	0	5	0	2	7	0	0	2	0	0	0	0	0	0	4	0	0	0	-0.64	7.55	1.21	3
395	36712-35-3	0	0	0	0	7	0	0	5	0	0	0	0	0	0	0	0	0	6	0	0	0	-0.5	7.52	3.03	2
396	24424-99-5	6	0	0	0	0	0	2	0	0	2	0	0	0	0	0	0	0	2	3	0	0	-1.06	6.49	2.95	0
397	87-90-1	0	0	0	0	0	0	3	0	0	0	0	0	0	0	3	0	0	3	0	0	0	-1.16	5.91	1.11	1
398	101-18-8	0	0	0	0	9	0	0	3	0	0	0	0	0	0	0	0	1	0	0	0	0	0.27	6.28	3.11	2
399	5806-00-8	2	0	0	0	6	0	0	6	0	0	0	0	1	0	0	0	0	5	0	0	0	-0.15	7.76	3.07	2
400	115664-51-2	0	0	0	0	10	0	0	2	8	0	0	0	0	0	0	0	1	2	0	0	0	0.12	7.95	4.48	5
401	3118-97-6	2	0	0	0	9	0	0	5	2	0	0	0	2	0	0	0	1	0	0	0	0	0.14	7.48	5.81	3
402	88-89-1	0	0	0	0	2	0	0	4	0	0	0	0	0	0	0	0	1	6	0	0	0	-1.14	6.74	1.25	1
403	206-44-0	0	0	0	0	10	0	0	4	2	0	0	0	0	0	0	0	0	0	0	0	0	1.34	6.75	3.95	4
404	75-12-7	0	0	0	1	0	0	0	0	0	0	1	0	0	0	0	0	0	1	0	0	0	0.25	1.5	-0.88	0
405	96563-11-0	1	0	0	0	7	1	0	5	0	0	0	0	0	0	0	0	0	0	0	0	0	-0.14	6.54	3.95	3
406	64920-31-6	0	0	0	2	8	2	0	2	4	0	0	0	0	0	0	0	2	0	0	0	0	-0.84	7.36	2.78	4
407	55-18-5	2	0	2	0	0	0	0	0	0	0	0	0	1	0	1	0	0	1	0	0	0	0.71	4.24	0.79	0
408	90-44-8	0	0	1	0	8	0	1	4	0	0	0	0	0	0	0	0	0	1	0	0	0	0.16	6.54	3.38	3
409	120-32-1	0	0	1	0	8	0	0	4	0	0	0	0	0	0	0	0	1	0	0	0	0	0.29	6.5	4.2	2
410	42397-64-8	0	0	0	0	8	0	0	2	6	0	0	0	0	0	0	0	0	4	0	0	0	0.04	7.66	3.73	4
411	758-17-8	1	0	0	1	0	0	0	0	0	0	1	0	0	0	1	0	0	1	0	0	0	0.53	3.2	-1.17	0
412	97576-08-4	0	0	0	2	7	2	0	3	6	0	0	0	0	0	0	0	2	2	0	0	0	-0.97	8.02	2.97	5
413	54954-12-0	0	0	1	0	4	5	1	8	0	0	0	0	0	0	0	0	7	1	3	0	0	-1.76	8.55	-0.01	4
414	136-85-6	1	0	0	0	3	0	0	1	2	0	0	0	0	2	0	0	0	0	0	0	0	0.87	5.33	1.92	2
415	22089-22-1	0	0	9	0	0	0	0	0	0	0	0	0	0	0	2	0	0	1	1	0	3	-2.97	6.91	2.06	1
416	3531-19-9	0	0	0	0	2	0	0	4	0	0	1	0	0	0	0	0	0	4	0	0	0	-0.52	6.34	1.54	1
417	96383-86-7	0	0	0	2	7	2	0	3	4	0	0	0	0	0	0	0	3	0	0	0	0	-0.89	7.5	2.51	4
418	124-07-2	1	0	6	0	0	0	1	0	0	0	0	0	0	0	0	0	1	1	0	0	0	-0.67	5.24	2.72	0
419	27451-21-4	2	0	0	0	4	0	1	2	0	0	0	0	0	0	1	0	1	1	0	0	0	-0.39	5.85	1.08	1
420	5307-00-6	2	0	0	0	2	0	0	4	0	0	2	0	0	0	0	0	0	0	1	0	0	0.62	5.62	0.81	1
421	99-76-3	1	0	0	0	4	0	1	2	0	0	0	0	0	0	0	0	1	1	1	0	0	-0.4	5.58	1.42	1
422	60129-67-1	0	0	4	0	7	0	0	5	0	0	0	0	2	0	1	0	2	4	0	0	0	-0.47	8.19	3.07	2
423	7269-57-0	0	0	0	0	1	0	0	2	2	0	1	0	0	3	0	0	1	0	0	0	0	0.04	5.89	-0.81	2
424	57-14-7	2	0	0	0	0	0	0	0	0	0	1	0	0	0	1	0	0	0	0	0	0	1.5	2.5	-0.38	0
425	885-11-0	2	0	0	0	5	0	3	1	0	0	0	0	1	0	2	0	0	2	0	0	0	-0.39	6.73	1.57	2
426	154-93-8	0	0	4	0	0	0	1	0	0	0	0	0	1	0	1	0	0	2	0	0	2	-0.58	5.84	1.2	0
427	499-12-7	0	0	1	1	0	0	4	0	0	0	0	0	0	0	0	0	3	3	0	0	0	-1.54	5.87	-0.41	0
428	202-03-9	0	0	0	2	8	0	0	2	4	0	0	0	0	0	0	0	0	0	0	0	0	1.33	6.73	3.8	4
429	24463-15-8	0	0	1	0	9	0	0	1	6	0	0	0	0	0	0	0	1	0	0	0	0	0.09	7.08	3.34	4
430	63018-94-0	3	0	0	0	7	0	0	3	4	0	0	0	0	0	0	0	0	0	0	0	0	1.33	6.91	5.11	3
431	98-96-4	0	0	0	0	3	0	1	1	0	0	1	0	0	2	0	0	0	1	0	0	0	-0.55	5	-1.04	1
432	125239-65-8	1	0	0	0	5	0	0	3	4	0	2	0	0	2	0	0	0	0	1	0	0	0.55	7.04	1.55	3
433	3132-64-7	0	0	2	0	0	1	0	0	0	0	0	0	0	0	0	0	0	0	1	0	0	0.55	3.18	0.71	1
434	62-75-9	2	0	0	0	0	0	0	0	0	0	0	0	1	0	1	0	0	1	0	0	0	1.19	3.2	0.09	0
435	92-59-1	1	0	2	0	10	0	0	2	0	0	0	0	0	0	1	0	0	0	0	0	0	0.97	6.7	3.93	2
436	528-29-0	0	0	0	0	4	0	0	2	0	0	0	0	0	0	0	0	0	4	0	0	0	-0.43	5.89	1.62	1
437	52101-49-2	1	0	0	0	10	0	1	6	0	0	0	0	0	0	0	0	0	3	0	1	0	-0.39	7.81	4.02	3
438	116-06-3	4	0	0	1	0	0	1	0	0	1	0	0	1	0	0	0	0	1	1	0	0	-0.55	5.82	1.17	0
439	642-31-9	0	0	0	1	9	0	0	1	4	0	0	0	0	0	0	0	0	1	0	0	0	0.79	6.74	3.41	3
440	26651-23-0	0	0	0	0	9	0	0	1	6	0	0	0	0	0	0	0	1	2	0	0	0	-4.23	7.39	2.91	4
441	1464-53-5	0	0	2	0	0	2	0	0	0	0	0	0	0	0	0	0	0	0	2	0	0	0.49	3.75	-0.39	2
442	584-48-5	0	0	0	0	3	0	0	3	0	0	0	0	0	0	0	0	0	4	0	0	0	-0.26	6.11	2.37	1
443	26196-45-2	0	0	0	0	2	0	0	4	0	0	2	0	0	0	0	0	0	2	0	0	0	-0.2	5.88	0.9	1
444	117929-14-3	0	0	2	0	7	0	0	3	4	0	0	0	0	0	0	0	0	2	0	0	0	0.22	7.22	4.14	4
445	100593-23-5	0	0	0	0	8	0	0	2	6	0	0	0	1	0	0	0	0	3	0	0	0	0.1	7.53	4.09	4
446	47367-75-9	4	0	4	0	6	0	0	2	4	0	0	0	0	1	2	0	0	0	0	1	0	0.95	7.87	4.97	3
447	646-06-0	0	0	3	0	0	0	0	0	0	0	0	0	0	0	0	0	0	0	2	0	0	0.5	3.24	-0.28	1
448	100-74-3	1	0	5	0	0	0	0	0	0	0	0	0	0	0	1	0	0	0	1	0	0	0.92	4.64	0.36	1
449	10443-65-9	0	1	0	0	0	0	2	0	0	0	0	0	0	0	0	0	1	1	0	0	0	-1.02	3.79	0.92	0
450	627-18-9	0	0	3	0	0	0	0	0	0	0	0	0	0	0	0	0	1	0	0	0	0	0.3	3.15	0.51	0
451	615-05-4	1	0	0	0	3	0	0	3	0	0	2	0	0	0	0	0	0	0	1	0	0	0.57	5.33	0.32	1
452	230-27-3	0	0	0	0	9	0	0	0	4	0	0	0	0	1	0	0	0	0	0	0	0	1.09	6.33	2.93	3
454	4569-77-1	0	0	0	0	6	0	0	2	4	0	1	0	0	2	0	0	1	0	0	0	0	0.04	6.7	2.05	3
461	632-79-1	0	0	0	0	0	0	2	6	0	0	0	0	0	0	0	0	0	2	1	0	0	-0.64	6.57	4.3	2
462	102000-59-9	0	0	0	0	3	0	1	3	0	0	2	0	0	0	0	0	1	1	0	0	0	-1.1	5.64	-0.06	1
463	25057-89-0	2	0	0	0	4	1	1	2	0	0	0	0	0	0	1	0	0	3	0	0	0	-3.75	6.75	1.15	2
464	6281-23-8	0	0	0	2	2	0	1	2	0	0	0	0	0	0	0	0	1	3	0	1	0	-1.13	6.05	1.32	1
465	133831-61-5	0	0	0	0	4	0	2	2	0	0	0	0	0	0	0	0	0	2	0	0	0	-0.77	6.69	4.41	1
466	53-94-1	0	0	1	0	7	0	0	5	0	0	0	0	0	0	0	0	1	0	0	0	0	0.75	6.51	2.74	3
467	134785-76-5	1	0	0	0	7	0	2	4	2	0	0	0	1	1	0	0	1	1	1	0	0	-0.67	7.86	3.35	3
468	2310-17-0	2	0	3	0	3	0	1	3	0	0	0	0	0	0	1	0	0	1	3	0	0	-2.45	7.49	4	2
469	313-80-4	0	0	0	0	9	0	0	0	6	0	0	0	0	1	0	0	0	0	0	0	0	1.09	6.75	3.22	4
470	619-17-0	0	0	0	0	3	0	1	3	0	0	1	0	0	0	0	0	1	3	0	0	0	-1.19	6.09	0.58	1
471	116374-66-4	2	0	3	0	6	0	0	3	4	0	0	0	0	1	1	0	0	2	0	0	0	-0.55	8.02	3.46	3
472	102-70-5	0	3	3	3	0	0	0	0	0	0	0	0	0	0	1	0	0	0	0	0	0	0.9	5.3	2.17	0
473	71711-58-5	2	0	0	0	8	0	0	3	6	0	1	0	0	1	0	0	0	0	0	0	0	0.84	7.53	4.49	4
474	103-69-5	1	0	1	0	5	0	0	1	0	0	0	0	0	0	0	0	0	0	0	0	0	0.99	4.98	1.99	1
475	5869-25-0	0	0	0	0	9	0	0	5	2	0	1	0	0	0	0	0	0	0	0	0	0	0.83	6.91	3.2	4
476	120693-41-6	1	0	1	0	7	4	0	3	4	0	0	0	0	0	0	0	2	0	1	0	0	-0.87	7.79	3	5
477	84736-60-7	0	0	0	1	4	0	0	2	0	0	0	0	0	0	1	0	1	3	0	0	0	-0.07	6.06	0.44	1
478	603-85-0	0	0	0	0	3	0	0	3	0	0	1	0	0	0	0	0	1	2	0	0	0	-0.25	5.63	0.71	1
479	7417-67-6	2	0	0	0	0	0	1	0	0	0	0	0	1	0	1	0	0	2	0	0	0	-0.35	4.25	-0.13	0
480	3032-55-1	1	0	3	0	0	0	0	0	0	1	0	0	0	0	0	0	0	6	3	0	0	-1.34	6.89	0.41	0
481	42017-89-0	2	0	0	0	8	0	2	4	0	1	0	0	0	0	0	0	1	2	1	0	0	-1.33	7.58	4.13	2
482	55804-66-5	1	0	7	1	1	0	3	5	0	0	0	0	0	0	1	0	0	2	2	0	0	-0.61	7.76	3.29	4
483	109460-96-0	1	0	0	1	4	0	2	2	0	0	0	1	0	0	0	0	0	1	1	0	0	-0.63	6.52	2.74	1
484	5443-49-2	0	0	0	2	5	0	1	1	0	0	0	0	0	0	0	0	0	1	0	0	0	0.56	5.58	2.4	1
485	101-90-6	0	0	4	0	4	2	0	2	0	0	0	0	0	0	0	0	0	0	4	0	0	0.28	6.66	1.23	3
486	50-33-9	1	0	3	0	10	1	2	2	0	0	0	0	0	0	2	0	0	2	0	0	0	-0.59	7.79	3.95	3
487	584-84-9	1	0	0	0	3	0	0	3	0	0	0	0	2	0	0	0	0	2	0	0	0	0.43	6.08	2.04	1
488	110-05-4	6	0	0	0	0	0	0	0	0	2	0	0	0	0	0	0	0	0	2	0	0	-0.22	5.31	2.9	0
489	132335-15-0	0	0	0	0	10	2	0	4	2	0	0	0	0	0	0	0	0	0	0	0	0	0.51	7.22	3.42	5
490	527-85-5	1	0	0	0	4	0	1	2	0	0	1	0	0	0	0	0	0	1	0	0	0	-0.36	5.34	1.32	1
491	80-43-3	4	0	0	0	10	0	0	2	0	2	0	0	0	0	0	0	0	0	2	0	0	-0.49	7.34	5.37	2
492	109-21-7	2	0	5	0	0	0	1	0	0	0	0	0	0	0	0	0	0	1	1	0	0	-0.06	5.26	2.47	0
493	305-03-3	0	0	7	0	4	0	1	2	0	0	0	0	0	0	1	0	1	1	0	0	2	-0.74	7.16	3.87	1
494	142-96-1	2	0	6	0	0	0	0	0	0	0	0	0	0	0	0	0	0	0	1	0	0	0.95	4.92	2.71	0
495	4067-16-7	0	0	10	0	0	0	0	0	0	0	2	0	0	0	0	0	0	0	0	0	0	0.71	6.6	-3.07	0
496	600-24-8	2	0	1	0	0	1	0	0	0	0	0	0	0	0	0	0	0	2	0	0	0	-0.35	4.25	1.54	0
497	24305-27-9	0	0	6	0	2	3	4	1	0	0	1	0	0	1	1	0	0	4	0	0	0	-0.91	8.15	-2.07	3
498	21738-42-1	2	0	4	0	2	2	0	4	0	0	0	0	0	0	0	0	1	2	0	0	0	-0.28	7.33	1.82	2
499	146795-38-2	0	0	0	0	6	0	1	4	0	0	0	0	0	0	0	0	0	3	0	0	0	-0.37	7.01	2.96	2
500	17683-09-9	1	0	1	0	9	0	0	3	0	0	0	0	2	0	0	0	0	0	0	0	0	0.69	6.81	4.08	2
501	63-25-2	1	0	0	0	7	0	1	1	2	0	0	0	0	0	0	0	0	1	1	0	0	-0.45	6.52	2.5	2
502	645-62-5	2	0	3	2	0	0	1	0	0	0	0	0	0	0	0	0	0	1	0	0	0	0.86	4.97	2.73	0
503	104-85-8	1	0	0	0	4	0	0	2	0	0	0	1	0	0	0	0	0	0	0	0	0	0.72	4.99	2.2	1
504	687-48-9	3	0	1	0	0	0	1	0	0	0	0	0	0	0	1	0	0	1	1	0	0	-0.28	4.64	0.57	0
505	89-75-8	0	0	0	0	3	0	1	3	0	0	0	0	0	0	0	0	0	1	0	0	0	-0.58	5.61	3.37	1
506	253-52-1	0	0	0	0	6	0	0	0	2	0	0	0	0	2	0	0	0	0	0	0	0	1.14	5.33	1.12	2
507	125676-80-4	5	0	4	3	4	6	4	2	0	4	0	0	0	0	0	0	4	3	4	0	0	-1.67	9.58	2.11	5
508	83-38-5	0	0	0	1	3	0	0	3	0	0	0	0	0	0	0	0	0	1	0	0	0	0.35	5.35	2.92	1
509	498-02-2	2	0	0	0	3	0	1	3	0	0	0	0	0	0	0	0	1	1	1	0	0	-0.05	5.87	1.29	1
510	28995-89-3	0	0	0	0	4	0	0	4	2	0	0	0	0	0	0	0	0	8	0	0	0	-0.79	7.68	2.32	2
511	333-27-7	1	0	0	0	0	0	0	0	0	1	0	0	0	0	0	0	0	2	1	0	0	-5.34	5.05	1.76	0
512	70853-94-0	2	0	0	0	3	0	0	3	0	0	0	0	0	0	0	0	1	0	0	0	0	0.77	5.33	2.05	1
513	88-95-9	0	0	0	0	4	0	2	2	0	0	0	0	0	0	0	0	0	2	0	0	0	-0.68	5.89	2.24	1
514	78-98-8	1	0	0	1	0	0	1	0	0	0	0	0	0	0	0	0	0	2	0	0	0	-0.43	3.2	-0.45	0
515	97-86-9	3	1	1	0	0	1	2	0	0	0	0	0	0	0	0	0	0	1	1	0	0	-0.3	5.29	2.36	0
516	71432-00-3	0	0	0	0	10	0	1	2	6	0	0	0	0	0	0	0	0	1	1	0	0	-0.27	7.53	4.16	5
517	1948-33-0	3	0	0	0	3	0	0	3	0	1	0	0	0	0	0	0	2	0	0	0	0	-0.14	5.89	2.7	1
518	100-44-7	0	0	1	0	5	0	0	1	0	0	0	0	0	0	0	0	0	0	0	0	1	0.61	4.64	2.43	1
519	92180-79-5	3	0	0	0	2	0	0	3	4	0	1	0	0	3	0	1	0	0	0	0	0	0.41	6.9	1.38	3
520	3626-28-6	0	0	0	0	19	0	0	13	2	0	1	0	6	0	0	0	4	4	0	0	0	-5.03	10.02	8.01	6
521	3385-21-5	0	0	4	0	0	2	0	0	0	0	2	0	0	0	0	0	0	0	0	0	0	0.39	4.66	-0.44	1
522	51483-40-0	0	0	2	0	0	1	0	0	0	0	0	0	0	0	0	0	0	0	0	0	1	0.24	3.76	2.49	0
523	94-25-7	1	0	3	0	4	0	1	2	0	0	1	0	0	0	0	0	0	1	1	0	0	-0.28	6.26	2.27	1
524	99217-04-6	1	0	0	0	8	0	1	2	6	0	0	0	0	0	0	0	0	3	1	0	0	-0.49	7.8	3.61	4
525	96287-03-5	2	0	0	3	1	0	1	3	2	0	1	0	0	2	0	1	0	0	0	0	0	0.68	6.73	1.9	3
526	482-89-3	0	0	0	0	8	0	4	4	0	0	0	0	0	0	0	0	0	2	0	0	0	-0.15	7.36	2.11	4
527	3319-31-1	6	0	15	0	3	3	3	3	0	0	0	0	0	0	0	0	0	3	3	0	0	-0.61	9.3	10.45	1
528	99-82-1	3	0	4	0	0	3	0	0	0	0	0	0	0	0	0	0	0	0	0	0	0	0.92	5.31	3.95	1
529	2564-65-0	0	0	2	0	10	0	0	2	6	0	0	0	0	0	0	0	2	0	0	0	0	-0.02	7.68	3.35	4
530	4106-66-5	0	0	0	0	7	0	0	1	4	0	1	0	0	0	0	0	0	0	0	1	0	0.73	6.32	2.59	3
531	6111-78-0	1	0	0	0	11	0	0	1	6	0	0	0	0	0	0	0	0	0	0	0	0	1.31	7.22	5.04	4
532	109-76-2	0	0	3	0	0	0	0	0	0	0	2	0	0	0	0	0	0	0	0	0	0	0.72	3.15	-1.41	0
533	84-54-8	1	0	0	0	7	0	2	5	0	0	0	0	0	0	0	0	0	2	0	0	0	-0.06	6.91	3.3	3
534	93-45-8	0	0	0	0	11	0	0	3	2	0	0	0	0	0	0	0	1	0	0	0	0	0.28	7.01	4.02	3
535	64188-65-4	0	0	5	0	8	3	0	4	0	0	0	0	0	0	1	0	0	0	0	0	0	0.65	7.52	4.91	5
536	149-57-5	2	0	4	0	0	1	1	0	0	0	0	0	0	0	0	0	1	1	0	0	0	-0.64	5.3	2.72	0
537	760-23-6	0	1	1	1	0	1	0	0	0	0	0	0	0	0	0	0	0	0	0	0	2	-0.06	3.76	2.16	0
539	659-70-1	4	0	3	0	0	2	1	0	0	0	0	0	0	0	0	0	0	1	1	0	0	-0.06	5.81	2.98	0
540	56-40-6	0	0	1	0	0	0	1	0	0	0	1	0	0	0	0	0	1	1	0	0	0	-0.97	3.2	-0.98	0
541	6810-26-0	0	0	0	0	9	0	0	3	0	0	0	0	0	0	0	0	1	0	0	0	0	0.7	6.28	2.6	2
542	52517-34-7	1	0	4	0	4	3	0	2	2	0	0	0	0	0	1	0	0	0	0	0	0	0.66	7.23	3.43	4
543	479-50-5	3	0	4	0	6	0	1	6	0	0	0	0	0	0	1	0	0	1	0	0	0	0.13	7.88	4.65	3
544	21247-98-3	0	0	1	0	11	0	0	1	8	0	0	0	0	0	0	0	1	0	0	0	0	0.06	7.68	4.25	5
545	459-56-3	0	0	1	0	4	0	0	2	0	0	0	0	0	0	0	0	1	0	0	0	0	-0.27	4.99	1.43	1
546	198-55-0	0	0	0	0	12	0	0	0	8	0	0	0	0	0	0	0	0	0	0	0	0	1.33	7.41	4.85	5
547	112-56-1	1	0	7	0	0	0	0	0	0	0	0	1	0	0	0	0	0	0	2	0	0	0.63	6	1.8	0
548	95896-78-9	3	0	0	0	2	0	0	3	4	0	1	0	0	3	0	1	0	0	0	0	0	0.42	6.91	1.58	3
549	17796-82-6	0	0	5	0	4	1	2	2	0	0	0	0	0	0	1	0	0	2	0	0	0	-0.15	7.04	3.31	3
551	137-05-3	1	1	0	0	0	0	2	0	0	0	0	1	0	0	0	0	0	1	1	0	0	-0.67	4.65	0.56	0
552	28911-01-5	1	0	1	0	7	0	1	7	0	0	0	0	1	2	0	1	0	0	0	0	0	0.4	7.8	4.39	4
553	2746-81-8	1	0	14	0	7	0	1	5	0	1	0	0	0	0	3	0	0	1	1	0	0	-4.37	9.15	7.31	4
554	18463-85-9	2	0	0	0	8	0	0	3	2	0	0	0	2	1	1	0	0	0	0	0	0	0.85	7.29	4.45	3
555	86-50-0	2	0	1	0	4	0	1	2	0	0	0	0	2	0	1	0	0	1	2	0	0	-2.4	7.19	2.93	2
556	92134-93-5	0	0	3	0	0	1	0	0	0	0	0	0	1	0	1	0	1	1	0	0	0	-0.09	5.01	0.18	1
557	606-31-5	0	0	0	1	3	0	0	3	0	0	0	0	0	0	0	0	0	5	0	0	0	-0.51	6.35	1.38	1
558	54755-20-3	1	0	0	0	6	0	0	2	2	0	0	0	0	0	0	0	0	2	0	0	0	0.2	6.33	3.12	2
559	66-56-8	0	0	0	0	3	0	0	3	0	0	0	0	0	0	0	0	1	4	0	0	0	-0.83	6.14	1.35	1
560	118244-44-3	6	0	10	6	0	4	7	0	0	3	0	0	0	0	0	0	2	3	1	0	0	-1.66	9.44	6.77	4
561	20426-12-4	0	0	0	2	9	0	1	3	0	0	0	0	0	0	0	0	1	1	0	0	0	-0.03	6.83	3.44	2
562	31335-69-0	0	0	0	1	5	0	0	1	0	0	0	0	0	0	1	0	1	1	0	0	0	0.34	5.31	0.55	1
563	577-33-3	0	0	0	0	7	0	0	3	4	0	0	0	0	0	0	0	3	0	0	0	0	-0.21	6.91	2.85	3
564	121-73-3	0	0	0	0	4	0	0	2	0	0	0	0	0	0	0	0	0	2	0	0	0	0.05	5.33	2.39	1
565	93673-39-3	0	0	0	2	9	0	0	3	6	0	0	0	0	0	0	0	1	0	0	0	0	0.34	7.51	4.44	5
566	146-22-5	0	0	1	0	8	0	2	4	0	0	0	0	1	0	0	0	0	3	0	0	0	-0.23	7.53	2.41	3
568	1622-62-4	1	0	1	0	7	0	2	5	0	0	0	0	1	0	1	0	0	3	0	0	0	-0.49	7.8	2.82	3
569	25317-45-7	3	0	0	0	18	0	0	14	2	0	0	0	4	0	0	0	3	6	1	0	0	-5.04	10.16	9.25	6
570	5466-84-2	0	0	0	0	3	0	2	3	0	0	0	0	0	0	0	0	0	4	1	0	0	-0.82	6.32	1.2	2
571	3680-02-2	1	1	0	1	0	0	0	0	0	0	0	0	0	0	0	0	0	2	0	0	0	-2.9	3.8	-0.14	0
572	108-11-2	3	0	1	0	0	2	0	0	0	0	0	0	0	0	0	0	1	0	0	0	0	-0.13	4.23	1.6	0
573	139953-78-9	1	0	0	1	8	0	2	4	2	0	0	0	3	0	1	0	0	2	1	0	0	-0.45	8.06	3.92	4
574	104-55-2	0	0	0	3	5	0	0	1	0	0	0	0	0	0	0	0	0	1	0	0	0	0.77	5.27	1.95	1
575	86803-19-2	0	0	1	0	11	0	0	1	8	0	0	0	0	0	0	0	0	0	0	0	1	0.54	7.66	5.45	5
576	110-96-3	4	0	2	0	0	2	0	0	0	0	0	0	0	0	0	0	0	0	0	0	0	0.78	4.95	2.17	0
589	142713-63-1	2	0	1	0	4	1	1	2	0	0	0	0	0	0	0	0	0	1	1	0	0	-0.16	6.46	2.21	1
590	120209-97-4	0	0	0	0	6	0	0	2	4	0	2	0	0	2	0	0	0	0	0	0	0	0.69	6.7	1.57	3
591	67-72-1	0	0	0	0	0	0	0	0	0	2	0	0	0	0	0	0	0	0	0	0	0	-1.85	4.71	3.38	0
592	5447-11-0	1	0	3	0	2	1	2	4	0	0	0	0	0	0	0	0	1	2	1	0	0	-1.09	7.61	3.45	1
593	120302-30-9	0	0	2	0	4	0	0	2	2	0	0	0	0	0	0	0	1	2	0	0	0	0.06	6.49	1.74	2
594	97-56-3	2	0	0	0	7	0	0	5	0	0	1	0	2	0	0	0	0	0	0	0	0	0.78	6.84	4.43	2
577	2052-07-5	0	0	0	0	9	0	0	3	0	0	0	0	0	0	0	0	0	0	0	0	0	1.14	6.1	4.1	2
578	141-86-6	0	0	0	0	3	0	0	2	0	0	2	0	0	1	0	0	0	0	0	0	0	0.46	4.66	0.26	1
579	37962-27-9	0	0	0	3	4	0	1	4	0	0	0	0	1	0	0	0	0	5	0	2	0	-0.62	7.69	1.98	2
580	771-29-9	0	0	3	0	4	1	0	2	0	0	0	0	0	0	0	0	1	0	1	0	0	-0.1	5.88	2.66	2
581	97919-22-7	0	0	0	0	8	0	0	4	2	0	1	0	0	2	0	0	0	2	0	0	0	-3.75	7.61	2.71	3
582	58-55-9	2	0	0	0	1	0	2	2	0	0	0	0	0	1	2	0	0	2	0	0	0	-0.41	6.14	-0.58	2
583	30747-87-6	0	0	0	0	3	0	0	2	2	0	0	0	0	1	0	0	0	2	0	0	0	0.06	6.1	2.81	2
584	107-31-3	1	0	0	1	0	0	0	0	0	0	0	0	0	0	0	0	0	1	1	0	0	0.38	2.45	-0.03	0
585	619-23-8	0	0	1	0	4	0	0	2	0	0	0	0	0	0	0	0	0	2	0	0	1	0.11	5.6	2.32	1
586	546-88-3	1	0	0	0	0	0	1	0	0	0	0	0	0	0	0	0	1	1	0	0	0	-0.44	3.2	-1.19	0
587	112022-07-8	2	0	2	0	7	0	2	5	0	0	0	0	0	0	1	0	0	2	0	0	0	-0.14	7.75	2.87	3
588	144-62-7	0	0	0	0	0	0	2	0	0	0	0	0	0	0	0	0	2	2	0	0	0	-1.82	3.79	-0.48	0
595	82-28-0	1	0	0	0	6	0	2	6	0	0	1	0	0	0	0	0	0	2	0	0	0	-0.17	7.09	2.55	3
596	112-92-5	1	0	17	0	0	0	0	0	0	0	0	0	0	0	0	0	1	0	0	0	0	0.37	7.1	7.36	0
597	159092-72-5	0	0	0	0	8	0	0	2	4	0	0	0	0	0	0	0	0	4	0	0	0	-0.04	7.38	3.44	3
598	91-19-0	0	0	0	0	6	0	0	0	2	0	0	0	0	2	0	0	0	0	0	0	0	0.95	5.33	1.29	2
599	100-14-1	0	0	1	0	4	0	0	2	0	0	0	0	0	0	0	0	0	2	0	0	1	0.12	5.57	2.32	1
600	64894-89-9	0	0	0	0	11	0	1	4	4	0	0	1	1	1	0	0	1	1	0	0	0	-0.96	8.22	3.33	4
601	35142-05-3	1	0	1	0	6	0	1	4	4	0	0	0	0	0	0	0	1	1	3	0	0	-0.99	7.67	3	4
603	23696-28-8	1	0	2	0	4	0	1	2	2	0	0	0	0	0	0	0	1	3	0	0	0	-0.64	7.22	-1.01	2
604	759-94-4	3	0	5	0	0	0	1	0	0	0	0	0	0	0	1	0	0	1	0	0	0	0.24	5.86	2.88	0
605	3602-55-9	3	0	0	3	0	0	3	0	0	1	0	0	0	0	0	0	0	2	0	0	0	-0.24	5.89	1.77	1
606	6237-22-5	2	0	3	0	7	0	0	2	4	0	0	0	0	1	1	0	0	2	0	0	0	0.11	7.89	3.26	3
607	114882-46-1	0	0	0	0	11	0	0	1	8	0	0	0	1	0	0	0	0	1	0	0	0	0.51	7.66	5.1	5
608	55302-96-0	1	0	2	0	3	0	0	3	0	0	0	0	0	0	0	0	2	0	0	0	0	0.09	5.82	1.32	1
609	2085-88-3	1	0	1	0	5	0	0	1	0	1	0	0	0	0	0	0	0	0	1	0	0	0.04	5.32	1.69	2
610	75-07-0	1	0	0	1	0	0	0	0	0	0	0	0	0	0	0	0	0	1	0	0	0	0.75	1.5	-0.18	0
611	148193-31-1	0	0	0	0	3	0	0	2	2	0	1	0	0	1	0	0	0	0	0	0	0	0.54	5.63	2.17	2
612	2154-67-8	4	0	0	1	0	0	2	0	0	2	0	0	0	0	1	0	2	1	0	0	0	-0.98	6.15	0.77	1
613	?463-79-6	0	0	0	0	0	0	1	0	0	0	0	0	0	0	0	0	2	1	0	0	0	-1.83	2.5	0.16	0
620	99-52-5	1	0	0	0	3	0	0	3	0	0	1	0	0	0	0	0	0	2	0	0	0	0.11	5.61	1.46	1
621	84-24-2	2	0	9	0	3	0	3	9	0	0	0	0	0	0	0	0	3	3	2	0	0	-1.33	8.9	6.03	3
622	104-91-6	0	0	0	0	4	0	0	2	0	0	0	0	1	0	0	0	1	1	0	0	0	0.14	4.99	1.81	1
623	53473-85-1	0	0	0	0	4	0	0	1	2	0	1	0	0	1	0	0	0	0	0	0	0	0.8	5.33	1.3	2
624	93-15-2	2	1	1	1	3	0	0	3	0	0	0	0	0	0	0	0	0	0	2	0	0	0.76	6.09	2.81	1
625	932-97-8	0	0	0	4	0	0	2	0	0	0	0	1	0	0	0	0	0	1	0	0	0	-0.05	4.99	0.85	1
626	26444-49-5	1	0	0	0	14	0	0	4	0	0	0	0	0	0	0	0	0	1	3	0	0	-3.9	7.91	5.42	3
627	6628-97-3	0	0	0	1	9	0	3	3	0	0	0	0	0	0	0	0	0	2	0	0	0	-0.15	7.2	2.85	3
628	1836-77-7	0	0	0	0	6	0	0	6	0	0	0	0	0	0	0	0	0	2	1	0	0	0	7.17	5.28	2
629	523-50-2	0	0	0	2	4	0	1	2	2	0	0	0	0	0	0	0	0	1	1	1	0	-0.34	6.33	2.2	3
630	2478-38-8	3	0	0	0	2	0	1	4	0	0	0	0	0	0	0	0	1	1	2	0	0	-0.11	6.34	1.27	1
631	109143-16-0	0	0	4	0	4	0	0	2	2	0	0	0	0	0	1	0	0	2	0	1	2	-0.23	7.19	3.64	2
632	488-11-9	0	0	0	1	0	0	3	0	0	0	0	0	0	0	0	0	1	2	0	0	0	-1.17	5.02	0.94	0
633	13395-02-3	1	0	1	0	5	0	1	5	4	0	0	0	0	0	0	0	0	1	3	0	0	-0.12	7.68	2.35	5
634	21362-69-6	3	0	12	0	0	7	0	0	0	3	0	0	0	0	0	0	0	0	2	0	0	-0.26	8.32	5.34	6
635	7227-92-1	2	0	0	0	4	0	0	2	0	0	0	0	2	0	1	0	0	2	0	0	0	0.08	6.26	2.11	1
636	194-69-4	0	0	0	0	14	0	0	0	8	0	0	0	0	0	0	0	0	0	0	0	0	1.3	7.65	5.46	5
637	57-03-4	0	0	2	0	0	1	0	0	0	0	0	0	0	0	0	0	4	1	1	0	0	-4.5	5.29	-2.22	0
638	143-16-8	2	0	10	0	0	0	0	0	0	0	0	0	0	0	0	0	0	0	0	0	0	1.23	6	4.27	0
639	2872-48-2	1	0	0	0	5	0	2	7	0	0	2	0	0	0	0	0	0	2	1	0	0	-0.31	7.4	1.3	3
640	6264-66-0	0	0	0	0	7	0	0	5	0	0	3	0	0	0	0	0	0	0	1	0	0	0.51	6.66	1.15	2
641	3268-49-3	1	0	2	1	0	0	0	0	0	0	0	0	0	0	0	0	0	1	0	0	0	0.7	3.7	0.55	0
642	94740-40-6	1	0	4	0	0	1	3	0	0	0	0	0	1	0	2	0	1	4	0	0	0	-1.33	6.9	-0.49	1
643	514-78-3	10	0	4	14	0	0	10	0	0	2	0	0	0	0	0	0	0	2	0	0	0	0.04	9.42	9.72	2
644	53940-49-1	1	0	2	0	3	1	0	3	0	0	0	0	0	0	0	0	1	0	2	0	0	0.18	6.08	1.52	2
645	13365-37-2	2	0	3	0	8	0	0	1	4	0	0	0	0	1	1	0	0	0	0	0	0	0.97	7.49	3.36	3
646	56600-58-9	1	0	1	0	6	0	2	6	0	0	0	0	0	0	0	0	0	4	0	0	0	-0.44	7.54	3.65	3
647	111-46-6	0	0	4	0	0	0	0	0	0	0	0	0	0	0	0	0	2	0	1	0	0	0.03	4.17	-1.03	0
648	151378-32-4	0	0	0	0	9	3	0	5	2	1	0	0	0	0	0	0	2	0	1	0	0	-0.88	7.8	2.28	6
649	133502-50-8	4	0	0	4	8	0	3	4	0	0	0	0	0	0	2	0	0	0	0	0	0	0.53	8.12	4.48	3
650	115453-72-0	0	0	1	0	0	1	3	0	0	1	1	0	0	0	0	0	1	1	0	0	0	-1.82	6.49	2.58	0
651	85-40-5	0	0	2	2	0	2	2	0	0	0	0	0	0	0	0	0	0	2	0	0	0	-0.09	5.63	0.23	2
652	872-50-4	1	0	3	0	0	0	1	0	0	0	0	0	0	0	1	0	0	1	0	0	0	0.29	4.28	-0.17	1
653	61166-04-9	1	0	0	0	7	0	0	1	4	0	1	0	0	0	0	1	0	0	0	0	0	0.81	6.54	2.78	3
654	100-69-6	0	1	0	1	4	0	0	1	0	0	0	0	0	1	0	0	0	0	0	0	0	0.92	4.64	1.66	1
655	14861-17-7	0	0	0	0	7	0	0	5	0	0	1	0	0	0	0	0	0	0	1	0	0	0.48	6.67	3.97	2
656	53-70-3	0	0	0	0	14	0	0	0	8	0	0	0	0	0	0	0	0	0	0	0	0	1.3	7.63	5.46	5
657	1241-94-7	2	0	5	0	10	1	0	2	0	0	0	0	0	0	0	0	0	1	3	0	0	-3.76	8.02	6.19	2
658	84-60-6	0	0	0	0	6	0	2	6	0	0	0	0	0	0	0	0	2	2	0	0	0	-0.32	7.07	2.27	3
659	103302-38-1	0	0	0	4	0	2	0	0	0	0	0	0	0	0	0	0	2	0	0	0	0	-0.71	4.67	-0.09	1
660	98114-60-4	1	0	1	0	0	0	0	0	0	0	0	0	2	0	0	0	1	0	0	0	0	0.55	3.15	1.22	0
661	239-35-0	0	0	0	0	10	0	0	0	6	0	0	0	0	0	0	0	0	0	0	0	0	1.33	6.89	4.8	4
662	63521-85-7	2	0	5	0	3	4	3	9	0	1	1	0	0	0	0	0	4	3	3	0	0	-2.18	9.26	0.55	5
663	37797-31-2	2	0	2	0	8	0	2	4	0	0	0	0	2	0	0	0	0	2	2	0	0	-0.31	7.8	3.75	2
664	16234-96-1	2	0	2	0	4	2	3	8	0	1	0	0	0	0	0	0	4	3	1	0	0	-1.67	8.57	1.6	4
665	98151-91-8	0	0	0	2	7	2	0	3	6	0	0	0	0	0	0	0	2	2	0	0	0	-1.01	8.03	2.97	5
666	17455-23-1	0	0	20	0	0	4	0	0	0	0	0	0	0	0	0	0	0	0	8	0	0	0.15	8.72	1.81	3
667	830-07-9	0	0	0	2	2	0	0	2	0	0	0	0	0	0	0	0	0	4	0	1	0	-0.4	6.05	1.22	1
668	52-90-4	0	0	1	0	0	1	1	0	0	0	1	0	0	0	0	0	1	1	0	0	0	-1	4.25	-0.52	0
671	835-64-3	0	0	0	0	8	0	0	3	2	0	0	0	0	1	0	0	1	0	0	1	0	0.18	6.7	3.01	3
672	78-38-6	3	0	3	0	0	0	0	0	0	0	0	0	0	0	0	0	0	1	2	0	0	-2.7	5.32	0.54	0
673	84-79-7	2	0	1	1	4	0	5	2	0	0	0	0	0	0	0	0	1	2	0	0	0	-0.47	7.06	3.01	2
674	589-15-1	0	0	1	0	4	0	0	2	0	0	0	0	0	0	0	0	0	0	0	0	0	0.93	4.99	3.32	1
675	119613-62-6	1	0	1	0	7	4	0	3	4	0	0	0	0	0	0	0	2	0	1	0	0	-0.87	7.79	3	5
676	4424-06-0	0	0	0	0	12	0	4	8	2	0	0	0	2	0	2	0	0	2	0	0	0	-0.13	8.73	5.27	8
677	627-30-5	0	0	3	0	0	0	0	0	0	0	0	0	0	0	0	0	1	0	0	0	1	0.21	3.15	0.37	0
678	527-61-7	2	0	0	2	0	0	4	0	0	0	0	0	0	0	0	0	0	2	0	0	0	-0.09	5.35	1.3	1
679	1083-57-4	2	0	2	0	4	1	1	2	0	0	0	0	0	0	0	0	1	1	1	0	0	-0.62	6.65	1.24	1
680	22603-58-3	1	0	0	0	1	0	0	5	0	0	1	0	0	0	0	0	0	6	0	0	0	-0.79	6.93	1.25	1
681	106-89-8	0	0	2	0	0	1	0	0	0	0	0	0	0	0	0	0	0	0	1	0	1	0.4	3.18	0.56	1
682	584-79-2	5	1	2	2	0	3	5	0	0	1	0	0	0	0	0	0	0	2	1	0	0	-0.39	7.62	3.9	2
683	52671-42-8	0	0	0	0	9	0	0	3	0	0	0	0	1	0	0	0	0	1	1	0	0	0.4	6.47	3.64	2
684	58152-03-7	2	0	4	0	0	14	1	0	0	1	3	0	0	0	0	0	7	1	4	0	0	-1.72	9.32	-7.23	3
685	134998-77-9	0	0	0	0	11	0	0	1	8	0	0	0	0	0	0	0	0	2	0	0	0	0.2	7.81	4.75	5
686	122367-97-9	2	0	6	0	3	4	0	3	2	0	0	0	0	0	1	1	0	0	0	0	0	0.67	7.79	5.08	5
687	2303-17-5	4	0	1	0	0	2	3	0	0	0	0	0	0	0	1	0	0	1	0	0	0	-0.02	6.7	3.96	0
688	109-16-0	2	2	6	0	0	0	4	0	0	0	0	0	0	0	0	0	0	2	4	0	0	-0.43	7.26	1.89	0
689	55566-30-8	0	0	4	0	0	0	0	0	0	0	0	0	0	0	0	0	4	0	0	0	0	-2.74	5.04	-1.82	0
690	13684-63-4	2	0	0	0	8	0	2	4	0	0	0	0	0	0	0	0	0	2	2	0	0	-0.61	7.6	3.42	2
691	129286-36-8	0	0	0	0	11	0	0	5	4	0	0	0	0	0	0	0	0	0	0	0	0	-0.15	7.53	5.06	5
692	28920-43-6	0	0	1	0	8	1	1	4	0	0	0	0	0	0	0	0	0	1	1	0	0	-0.75	7.06	3.96	3
693	118-32-1	0	0	0	0	5	0	0	3	2	0	0	0	0	0	0	0	3	4	0	0	0	-4.72	7.24	0.4	2
694	114656-95-0	2	0	0	1	4	0	3	3	4	0	0	0	0	1	0	0	0	2	1	0	0	-0.35	7.67	2.31	4
695	2835-98-5	1	0	0	0	3	0	0	3	0	0	1	0	0	0	0	0	1	0	0	0	0	0.16	5.02	1.3	1
696	42509-80-8	4	0	2	0	0	1	0	2	0	0	0	0	0	2	0	1	0	0	3	0	0	-2.85	7.05	3.1	1
697	141511-28-6	0	0	8	0	3	0	0	9	0	0	0	0	0	0	0	0	0	2	0	0	0	0.3	7.77	5.96	5
698	105149-00-6	4	0	5	2	0	3	5	0	0	3	0	0	0	0	0	0	0	3	2	0	0	-1.06	8.35	2.84	4
699	52-24-4	0	0	6	0	0	0	0	0	0	0	0	0	0	0	3	0	0	0	0	0	0	-1.27	5.64	0.81	3
700	218-02-0	0	0	0	0	11	0	0	0	6	0	0	0	0	1	0	0	0	0	0	0	0	1.19	7.06	3.41	4
701	112022-13-6	2	0	2	0	7	0	1	5	0	0	0	0	0	0	1	0	0	1	1	0	0	-0.1	7.61	2.46	3
702	111990-49-9	1	0	3	0	4	1	0	2	0	0	0	0	0	0	0	0	0	0	1	0	0	0.56	5.8	2.75	2
703	63019-39-6	0	0	0	0	11	0	0	1	6	0	0	0	0	0	0	0	1	0	0	0	0	0.31	7.21	4.29	4
704	4261-14-7	0	0	1	0	7	0	0	2	2	0	1	0	0	3	0	1	0	0	0	0	0	0.4	6.86	1.21	3
705	554-10-9	0	0	2	0	0	1	0	0	0	0	0	0	0	0	0	0	2	0	0	0	0	-0.52	3.76	0.47	0
706	193-40-8	0	0	0	0	12	0	0	4	6	0	0	0	0	2	0	0	0	0	0	0	0	1.04	7.94	5.18	6
707	3198-41-2	0	0	4	0	4	0	0	3	2	0	1	0	0	1	0	0	0	0	0	0	0	0.79	6.53	2.79	3
708	6756-41-8	1	0	0	0	10	0	0	4	2	0	0	0	2	0	0	0	1	0	0	0	0	0.14	7.33	5.33	3
709	114231-14-0	3	0	0	1	11	0	4	7	0	0	0	0	0	0	1	0	0	1	2	0	0	-0.36	8.78	6.2	4
710	115550-35-1	2	0	5	1	1	0	3	5	0	0	0	0	0	0	4	0	1	2	1	0	0	-1.34	8.14	1.36	4
711	4196-86-5	0	0	4	0	20	0	4	4	0	1	0	0	0	0	0	0	0	4	4	0	0	-1.43	9.49	6.01	4
713	25003-82-1	0	0	0	0	11	0	0	0	6	0	0	0	0	1	0	0	0	0	0	0	0	1.19	7.05	3.41	4
714	569-57-3	3	0	0	0	12	0	2	6	0	0	0	0	0	0	0	0	0	0	3	0	0	0.66	8.24	5.61	3
715	612-12-4	0	0	2	0	4	0	0	2	0	0	0	0	0	0	0	0	0	0	0	0	2	0.54	5.33	3.03	1
716	522-40-7	2	0	2	0	8	0	2	4	0	0	0	0	0	0	0	0	4	2	2	0	0	-4.61	8.3	3.15	2
717	86831-65-4	2	0	2	0	0	0	0	0	0	0	0	0	1	0	2	0	1	1	0	0	0	0.31	5.01	0.34	0
718	83287-02-9	3	0	0	0	6	0	1	7	2	0	0	0	0	1	0	0	0	1	3	0	0	-0.12	7.92	3.06	4
719	100-20-9	0	0	0	0	4	0	2	2	0	0	0	0	0	0	0	0	0	2	0	0	0	-0.55	5.83	2.24	1
720	153-78-6	0	0	1	0	7	0	0	5	0	0	1	0	0	0	0	0	0	0	0	0	0	0.86	6.32	2.75	3
721	5401-94-5	0	0	0	0	4	0	0	1	2	0	0	0	0	1	0	0	0	2	0	0	0	0.09	5.86	1.37	2
722	111955-14-7	0	0	1	0	4	4	0	2	0	0	0	0	1	0	1	0	3	3	1	0	0	-1.46	7.49	-0.08	2
723	78865-83-5	2	0	10	0	3	0	0	0	0	0	0	0	0	0	0	2	0	0	0	0	0	1.01	6.95	4.69	1
724	64920-32-7	0	0	0	2	8	2	0	2	4	0	0	0	0	0	0	0	2	0	0	0	0	-0.86	7.37	2.78	4
725	611-32-5	1	0	0	0	6	0	0	1	2	0	0	0	0	1	0	0	0	0	0	0	0	1.11	5.63	2.5	2
726	81-54-9	0	0	0	0	5	0	2	7	0	0	0	0	0	0	0	0	3	2	0	0	0	-0.69	7.25	2.01	3
727	127-69-5	2	0	0	0	4	0	0	5	0	0	1	0	0	1	0	0	0	2	0	1	0	-3.68	7.04	1.39	2
728	90-45-9	0	0	0	0	8	0	0	1	4	0	1	0	0	1	0	0	0	0	0	0	0	0.82	6.54	2.61	3
729	42397-65-9	0	0	0	0	8	0	0	2	6	0	0	0	0	0	0	0	0	4	0	0	0	0.04	7.66	3.73	4
730	100-39-0	0	0	1	0	5	0	0	1	0	0	0	0	0	0	0	0	0	0	0	0	0	0.95	4.64	2.58	1
737	957-52-8	0	0	1	0	9	0	0	5	2	0	0	0	0	0	0	0	0	0	0	0	1	0.57	7.08	4.54	4
738	501-92-8	0	1	1	1	4	0	0	2	0	0	0	0	0	0	0	0	1	0	0	0	0	0.31	5.28	2.57	1
739	541-73-1	0	0	0	0	4	0	0	2	0	0	0	0	0	0	0	0	0	0	0	0	0	0.68	4.66	3.16	1
740	95860-07-4	1	0	0	0	3	0	0	3	0	0	0	0	0	0	0	0	1	2	0	0	0	-0.02	5.87	1.46	1
741	92072-09-8	0	0	0	0	10	0	0	2	8	0	0	0	0	0	0	0	0	4	0	0	0	0.04	8.17	4.64	5
742	70403-81-5	3	0	0	0	6	0	1	7	2	0	0	0	0	1	0	0	0	1	3	0	0	-0.12	7.93	3.06	4
743	88-05-1	3	0	0	0	2	0	0	4	0	0	1	0	0	0	0	0	0	0	0	0	0	0.92	5.35	2.54	1
744	779-02-2	1	0	0	0	9	0	0	1	4	0	0	0	0	0	0	0	0	0	0	0	0	1.33	6.54	4.13	3
745	298-00-0	2	0	0	0	4	0	0	2	0	0	0	0	0	0	0	0	0	2	3	0	0	-2.77	6.67	2.21	1
746	77784-21-5	3	0	1	0	4	0	2	6	4	0	0	0	0	0	1	0	0	2	4	0	0	-0.59	8.28	2.43	5
747	434-07-1	3	0	8	1	0	4	2	0	0	3	0	0	0	0	0	0	2	1	0	0	0	-0.53	7.9	2.97	4
748	65089-17-0	2	0	3	0	4	0	1	6	0	0	0	0	0	2	0	0	1	1	0	0	0	-0.19	7.86	3.78	2
749	123-28-4	2	0	26	0	0	0	2	0	0	0	0	0	0	0	0	0	0	2	2	0	0	-0.11	8.88	10.66	0
750	87-25-2	1	0	1	0	4	0	1	2	0	0	1	0	0	0	0	0	0	1	1	0	0	-0.37	5.86	1.29	1
751	107-92-6	1	0	2	0	0	0	1	0	0	0	0	0	0	0	0	0	1	1	0	0	0	-0.71	3.74	0.89	0
752	88847-89-6	0	0	2	0	0	3	2	3	0	0	1	0	1	1	0	1	3	1	1	0	0	-0.91	7.37	-1.37	3
753	105-11-3	0	0	0	4	0	0	2	0	0	0	0	0	2	0	0	0	2	0	0	0	0	0.44	5.29	0.58	1
754	479-45-8	1	0	0	0	2	0	0	4	0	0	0	0	0	0	1	0	0	8	0	0	0	-1.02	7.41	1.76	1
755	613-47-8	0	0	0	0	7	0	0	1	2	0	0	0	0	0	0	0	1	0	0	0	0	0.72	5.85	1.99	2
756	76150-91-9	0	0	0	0	8	0	0	8	0	0	0	0	0	2	0	0	0	0	2	0	0	0.26	7.83	6.39	3
757	89021-88-5	0	0	4	0	0	2	8	0	0	0	1	0	0	0	0	0	2	4	0	0	0	-1.29	8.44	1.31	0
758	122-48-5	2	0	2	0	3	0	1	3	0	0	0	0	0	0	0	0	1	1	1	0	0	0.12	6.29	1.63	1
759	117929-15-4	0	0	0	0	8	0	0	2	6	0	0	0	0	0	0	0	0	4	0	0	0	0.07	7.63	3.73	4
760	7220-81-7	1	0	4	0	1	2	4	5	0	0	0	0	0	0	0	0	0	2	4	0	0	-0.56	7.8	1.63	5
761	616-23-9	0	0	2	0	0	1	0	0	0	0	0	0	0	0	0	0	1	0	0	0	2	-0.27	3.76	1	0
762	80-08-0	0	0	0	0	8	0	0	4	0	0	2	0	0	0	0	0	0	2	0	0	0	-3.48	6.87	1.44	2
763	100-75-4	0	0	5	0	0	0	0	0	0	0	0	0	1	0	1	0	0	1	0	0	0	0.86	4.64	1.01	1
764	366-18-7	0	0	0	0	8	0	0	2	0	0	0	0	0	2	0	0	0	0	0	0	0	0.91	5.85	1.9	2
765	105802-11-7	1	0	0	0	10	0	0	2	6	0	0	0	0	0	0	0	0	2	0	0	0	0.24	7.68	4.94	4
766	2835-68-9	0	0	0	0	4	0	1	2	0	0	2	0	0	0	0	0	0	1	0	0	0	-0.43	5.31	0.09	1
773	133831-62-6	0	0	0	0	4	0	2	2	0	1	0	0	0	0	0	0	0	2	0	0	0	-4.73	7.19	5.18	1
774	53-95-2	1	0	1	0	7	0	1	5	0	0	0	0	0	0	1	0	1	1	0	0	0	-0.38	7.03	2.26	3
775	78-44-4	4	0	4	0	0	1	2	0	0	1	1	0	0	0	0	0	0	2	2	0	0	-0.82	7.04	2.2	0
776	97-32-5	1	0	0	0	8	0	1	4	0	0	0	0	0	0	0	0	0	3	1	0	0	-0.4	7.34	2.49	2
777	42924-53-8	2	0	2	0	6	0	1	2	2	0	0	0	0	0	0	0	0	1	1	0	0	0.24	6.83	2.8	2
778	93-76-5	0	0	1	0	2	0	1	4	0	0	0	0	0	0	0	0	1	1	1	0	0	-1.09	6.3	3.48	1
767	79-24-3	1	0	1	0	0	0	0	0	0	0	0	0	0	0	0	0	0	2	0	0	0	0.06	3.2	0.64	0
768	1622-57-7	1	0	0	0	4	0	0	1	2	0	1	0	0	1	0	1	0	0	0	0	0	0.48	5.63	1.35	2
769	7319-59-7	2	0	1	0	9	1	1	3	6	0	0	0	0	0	0	0	0	1	1	0	0	-0.22	8.03	4.92	5
770	106671-89-0	0	0	0	2	4	0	0	5	0	0	0	0	0	1	0	1	0	2	0	0	0	-0.08	7.06	3.72	3
771	17722-71-3	0	0	2	0	3	0	2	3	0	0	1	0	0	0	0	0	0	2	0	0	0	-0.51	6.66	1.5	1
772	17948-33-3	2	1	1	0	5	1	2	7	0	0	0	0	0	0	1	0	1	1	1	0	0	-0.15	7.79	4.04	4
779	116374-67-5	4	0	3	0	6	0	0	3	4	0	0	0	0	1	2	0	0	2	0	0	0	0.1	8.26	3.42	3
780	102-71-6	0	0	6	0	0	0	0	0	0	0	0	0	0	0	1	0	3	0	0	0	0	0.07	5.3	-1.3	0
781	14088-71-2	0	0	2	0	8	1	0	4	0	1	0	0	0	0	0	0	1	0	0	0	0	-0.94	7.22	4.84	3
783	17135-78-3	0	0	0	0	9	0	0	1	4	0	0	0	0	0	0	0	0	0	0	0	0	0.79	6.51	4.31	3
784	1503-91-9	1	0	0	0	4	0	1	2	0	0	0	0	0	0	1	0	1	1	0	0	0	-0.43	5.85	1.26	1
785	126572-80-3	0	0	0	0	0	1	4	0	0	0	0	0	0	0	0	0	2	2	0	0	1	-1.58	5.9	1.36	0
786	87-61-6	0	0	0	0	3	0	0	3	0	0	0	0	0	0	0	0	0	0	0	0	0	0.42	5.04	3.82	1
787	298-50-0	5	0	2	0	8	3	1	4	0	0	0	0	0	0	0	0	0	1	2	0	0	-0.58	8.23	3.18	3
788	83463-62-1	0	0	0	0	0	1	0	0	0	0	0	1	0	0	0	0	0	0	0	0	1	-0.53	3.2	1.45	0
789	954-46-1	0	0	0	0	9	0	0	1	4	0	0	0	0	0	0	0	0	2	0	0	0	0.19	6.92	3.54	3
790	26306-61-6	0	0	0	0	6	0	0	6	0	0	1	0	0	0	0	0	0	0	1	0	0	0.36	6.86	4.64	2
791	106-46-7	0	0	0	0	4	0	0	2	0	0	0	0	0	0	0	0	0	0	0	0	0	0.72	4.65	3.16	1
792	159092-67-8	0	0	0	0	8	0	0	2	4	0	0	0	0	0	0	0	0	4	0	0	0	0.01	7.37	3.44	3
793	394-68-3	0	0	0	0	6	0	0	1	2	0	0	0	0	1	0	0	0	0	0	0	0	-0.26	5.63	2.22	2
795	1135-24-6	1	0	0	2	3	0	1	3	0	0	0	0	0	0	0	0	2	1	1	0	0	-1.02	6.29	1.62	1
796	41122-70-7	1	0	5	0	8	0	0	4	0	0	0	1	0	0	0	0	0	0	0	0	0	0.71	7.28	6	2
797	600-25-9	1	0	1	0	0	1	0	0	0	0	0	0	0	0	0	0	0	2	0	0	1	-0.88	4.25	1.56	0
798	26761-45-5	3	0	7	0	0	1	1	0	0	1	0	0	0	0	0	0	0	1	2	0	0	-0.08	6.63	3.14	1
799	100325-51-7	1	0	1	1	5	0	3	6	0	0	0	0	0	1	1	0	1	2	0	0	0	-1.44	7.91	2.26	3
800	126222-34-2	3	0	11	0	7	7	2	2	0	1	0	0	0	1	0	0	2	4	0	0	0	-3.67	9.69	3.61	4
801	114-83-0	1	0	0	0	5	0	1	1	0	0	0	0	0	0	0	0	0	1	0	0	0	-0.1	5.56	0.81	1
802	146795-39-3	0	0	0	0	6	0	1	4	0	0	0	0	0	0	0	0	0	3	0	0	0	-0.39	7.02	2.96	2
803	534-22-5	1	0	0	0	3	0	0	1	0	0	0	0	0	0	0	0	0	0	0	1	0	0.97	3.8	1.08	1
804	550-60-7	0	0	0	0	6	0	0	2	2	0	0	0	0	0	0	0	1	2	0	0	0	-0.27	6.35	2.37	2
805	13171-21-6	5	0	2	0	0	0	3	0	0	0	0	0	0	0	1	0	0	2	3	0	0	-3.69	7.05	0.64	0
806	101901-06-8	2	0	5	0	2	0	1	4	2	1	0	0	0	0	0	0	2	1	1	0	0	-0.89	7.66	3.43	3
807	90301-59-0	0	0	4	1	0	3	3	0	0	0	0	0	0	0	1	0	2	2	1	0	1	-0.84	7.21	-0.8	2
808	56-05-3	0	0	0	0	1	0	0	3	0	0	1	0	0	2	0	0	0	0	0	0	0	0.09	5.03	1.57	1
809	109897-79-2	0	0	0	2	5	2	0	3	2	0	0	0	0	0	0	0	2	2	0	0	0	-0.95	7.19	1.77	3
810	4309-66-4	0	0	0	2	9	0	0	3	0	0	1	0	0	0	0	0	0	0	0	0	0	0.8	6.46	3.07	2
811	118-58-1	0	0	1	0	9	0	1	3	0	0	0	0	0	0	0	0	1	1	1	0	0	-0.52	6.85	3	2
812	930-37-0	1	0	2	0	0	1	0	0	0	0	0	0	0	0	0	0	0	0	2	0	0	0.43	3.72	-0.23	1
813	253-53-2	0	0	0	0	5	0	0	0	2	0	0	0	0	3	0	0	0	0	0	0	0	1.03	5.33	-0.03	2
814	1608-51-1	0	0	0	2	9	0	1	3	0	0	0	0	0	0	0	0	0	1	0	0	0	-0.28	6.83	3.91	2
815	16543-55-8	0	0	3	0	4	1	0	1	0	0	0	0	1	1	1	0	0	1	0	0	0	0.14	6.1	1.01	2
816	88-96-0	0	0	0	0	4	0	2	2	0	0	2	0	0	0	0	0	0	2	0	0	0	-0.65	5.89	-0.17	1
817	24367-94-0	1	0	1	0	8	0	1	4	0	0	1	0	0	0	0	0	0	1	0	0	0	-0.05	6.99	2.18	2
818	3271-05-4	2	0	0	0	5	0	2	3	2	0	0	0	0	0	1	0	0	2	1	0	0	-0.32	7.1	1.75	3
819	95-06-7	2	1	3	0	0	0	2	0	0	0	0	0	0	0	1	0	0	0	0	0	0	0.65	5.84	3.36	0
820	557-11-9	0	1	1	1	0	0	1	0	0	0	1	0	0	0	0	0	0	1	0	0	0	-0.51	4.2	-0.22	0
821	141-32-2	1	1	3	1	0	0	1	0	0	0	0	0	0	0	0	0	0	1	1	0	0	-0.33	4.95	2.05	0
822	497-23-4	0	0	1	2	0	0	1	0	0	0	0	0	0	0	0	0	0	1	1	0	0	-0.23	3.8	0.39	1
823	15961-88-3	0	0	2	0	14	0	0	10	0	0	0	0	1	0	0	0	0	1	0	0	0	0.6	8.38	5.64	6
824	84850-16-8	0	0	0	0	12	2	0	4	4	0	0	0	0	0	0	0	0	0	1	0	0	0.22	7.81	4.6	6
825	4802-20-4	2	0	4	0	0	4	0	0	0	0	0	0	0	0	0	0	0	0	0	0	0	0.63	5.86	3.56	1
826	771-03-9	2	0	0	1	0	0	5	0	0	0	0	0	0	0	0	0	1	2	1	0	0	-0.79	5.89	-0.18	1
827	140460-98-6	0	0	0	0	9	4	0	2	6	0	0	0	0	1	0	0	2	0	1	0	0	-0.92	8	2.67	6
828	928-73-4	0	0	0	1	0	0	2	0	0	0	1	0	1	0	0	0	1	2	0	0	0	-1.25	4.95	-1.21	0
829	3626-29-7	0	0	0	0	19	0	2	13	2	0	0	0	6	0	0	0	5	4	0	0	0	-4.57	10.07	9	6
830	95741-56-3	2	0	0	0	10	0	0	6	4	0	0	0	0	0	0	0	0	0	0	0	0	1.34	7.68	5.83	5
831	61422-45-5	1	0	5	1	0	0	4	0	0	0	0	0	0	0	1	0	0	3	0	0	0	-1.17	7	1.13	1
832	542-78-9	0	0	1	2	0	0	0	0	0	0	0	0	0	0	0	0	0	2	0	0	0	0.03	3.15	-0.35	0
833	109-77-3	0	0	1	0	0	0	0	0	0	0	0	2	0	0	0	0	0	0	0	0	0	0	3.15	0.1	0
834	97-02-9	0	0	0	0	3	0	0	3	0	0	1	0	0	0	0	0	0	4	0	0	0	-0.4	6.11	0.87	1
835	24340-76-9	1	0	0	0	1	0	0	2	0	0	1	0	0	1	0	0	0	0	0	0	0	0.79	4.26	0.5	1
836	93-46-9	0	0	0	0	18	0	0	4	4	0	0	0	0	0	0	0	0	0	0	0	0	1.07	8.26	6.75	5
837	64188-66-5	1	0	3	0	8	2	0	4	0	0	0	0	0	0	1	0	0	0	0	0	0	0.64	7.22	4.38	4
838	434-13-9	3	0	11	0	0	7	1	0	0	2	0	0	0	0	0	0	2	1	0	0	0	-0.64	8.21	5.16	4
839	384-22-5	0	0	0	0	4	0	0	2	0	1	0	0	0	0	0	0	0	2	0	0	0	-4.66	6.13	2.67	1
840	2438-88-2	1	0	0	0	0	0	0	6	0	0	0	0	0	0	0	0	0	2	1	0	0	-0.51	6.56	4.37	1
841	7422-80-2	2	0	6	0	0	0	0	0	0	0	1	0	0	0	1	0	0	0	0	0	0	1.05	5.26	2.28	0
842	113600-15-0	0	0	0	0	11	0	0	5	4	0	0	0	0	0	0	0	0	0	0	0	0	-0.18	7.51	5.06	5
843	619-90-9	1	0	1	0	4	0	1	2	0	0	0	0	0	0	0	0	0	3	1	0	0	-0.36	6.26	1.5	1
844	83-75-0	2	1	5	1	5	4	1	2	2	0	0	0	0	1	1	0	0	1	3	0	0	-0.63	8.47	4.11	4
845	92-66-0	0	0	0	0	9	0	0	3	0	0	0	0	0	0	0	0	0	0	0	0	0	1.12	6.07	4.1	2
846	101-61-1	4	0	1	0	8	0	0	4	0	0	0	0	0	0	2	0	0	0	0	0	0	0.99	7.14	4.13	2
848	112-57-2	0	0	8	0	0	0	0	0	0	0	2	0	0	0	0	0	0	0	0	0	0	0.71	6	-2.67	0
849	599-07-5	6	0	9	1	0	5	3	0	0	6	0	0	0	0	0	0	4	2	0	0	0	-1.39	9.08	4.57	5
850	78113-36-7	4	0	23	0	0	9	7	0	0	0	1	0	0	0	0	0	4	7	2	0	0	-1.68	10.55	3.15	1
851	3228-99-7	0	0	4	0	0	0	0	0	0	1	0	0	0	0	0	0	0	0	0	0	4	-0.27	5.04	2.65	0
852	1141-35-1	0	0	0	0	8	0	0	3	2	0	0	0	0	1	0	0	0	0	0	1	0	0.62	6.68	3.95	3
853	3096-52-4	0	0	0	0	7	0	1	5	0	0	0	0	0	0	0	0	0	3	0	0	0	-0.13	6.89	2.82	3
854	422-56-0	0	0	0	0	0	1	0	0	0	2	0	0	0	0	0	0	0	0	0	0	1	-5.68	5.37	2.79	0
855	95331-48-9	1	0	0	0	9	0	1	1	6	0	0	0	0	0	1	0	1	1	0	0	0	-0.4	7.52	2.71	4
856	91-79-2	2	0	3	0	7	0	0	2	0	0	0	0	0	1	2	0	0	0	0	0	0	0.92	7.06	2.77	2
857	67151-57-9	2	0	0	0	6	0	0	6	0	0	0	0	1	0	0	0	0	5	0	0	0	-0.19	7.76	3.07	2
858	94-62-2	0	0	6	4	3	0	1	3	0	0	0	0	0	0	1	0	0	1	2	0	0	0.1	7.43	2.87	3
859	125279-82-5	0	0	2	0	4	1	0	2	0	0	0	0	0	0	0	0	0	2	2	0	0	0.1	6.25	1.42	2
860	5234-06-0	0	0	2	0	7	1	0	1	2	0	0	0	0	0	0	0	0	0	2	0	0	0.32	6.47	2.44	3
861	3074-03-1	0	0	0	0	10	0	1	4	2	0	0	0	0	0	0	0	0	1	0	0	0	0.14	7.06	3.83	4
862	621-90-9	1	0	0	0	9	0	0	3	0	0	0	0	2	0	0	0	0	0	0	0	0	0.85	6.64	4.01	2
863	63104-32-5	1	0	0	0	11	0	0	1	8	0	0	0	0	0	0	0	0	0	0	0	0	1.33	7.53	5.34	5
864	110-97-4	2	0	2	0	0	2	0	0	0	0	0	0	0	0	0	0	2	0	0	0	0	-0.33	4.95	-0.54	0
865	25953-06-4	2	0	2	0	3	0	0	3	0	0	0	0	1	0	1	0	1	1	0	0	0	-0.07	6.31	2.67	1
866	150-78-7	2	0	0	0	4	0	0	2	0	0	0	0	0	0	0	0	0	0	2	0	0	0.85	5.29	1.8	1
867	6201-87-2	0	0	0	0	2	0	1	4	0	0	1	0	0	0	0	0	3	3	0	0	0	-4.71	6.56	-0.62	1
868	2402-77-9	0	0	0	0	3	0	0	2	0	0	0	0	0	1	0	0	0	0	0	0	0	0.36	4.67	2.22	1
869	98-37-3	0	0	0	0	3	0	0	3	0	0	1	0	0	0	0	0	2	2	0	0	0	-4.23	5.87	-0.22	1
870	22224-92-6	5	0	1	0	3	1	0	3	0	0	0	0	0	0	0	0	0	1	2	0	0	-3.3	7.2	3.25	1
871	399-10-0	0	0	0	2	9	0	1	3	0	0	0	0	0	0	0	0	0	1	0	0	0	-0.34	6.83	3.91	2
872	619-24-9	0	0	0	0	4	0	0	2	0	0	0	1	0	0	0	0	0	2	0	0	0	-0.02	5.6	1.6	1
873	585-71-7	1	0	0	0	5	1	0	1	0	0	0	0	0	0	0	0	0	0	0	0	0	0.47	5	2.95	1
874	103-76-4	0	0	6	0	0	0	0	0	0	0	0	0	0	0	1	0	1	0	0	0	0	0.29	4.98	-0.8	1
875	78967-07-4	2	0	1	0	8	0	1	7	0	0	0	0	0	1	0	0	1	1	2	1	0	-0.98	8.01	3.65	3
876	112022-08-9	2	0	2	0	7	0	2	5	0	0	0	0	0	0	1	0	0	2	1	0	0	-0.24	7.75	2.31	3
877	13674-87-8	0	0	6	0	0	3	0	0	0	0	0	0	0	0	0	0	0	1	3	0	6	-3.99	7.39	3.72	0
878	107210-39-9	4	0	7	0	6	0	2	3	4	0	0	0	0	1	2	0	0	4	2	0	0	-0.41	9.18	3.1	3
879	142713-64-2	2	0	1	0	3	1	1	3	0	0	0	0	0	0	0	0	1	1	1	0	0	-0.22	6.67	1.94	1
880	2277-92-1	0	0	0	0	3	0	1	9	0	0	0	0	0	0	0	0	2	1	0	0	0	-0.85	7.65	5.4	2
881	7473-93-0	0	0	0	2	9	0	1	3	0	0	0	0	0	0	0	0	0	3	0	0	0	-0.17	7.19	3.6	2
882	51940-44-4	1	0	5	1	1	0	3	3	0	0	0	0	0	2	2	0	1	2	0	0	0	-1.24	7.63	0.35	3
884	2255-17-6	3	0	0	0	3	0	0	3	0	0	0	0	0	0	0	0	0	3	3	0	0	-3.62	6.87	1.79	1
885	1212-29-9	0	0	10	0	0	2	1	0	0	0	0	0	0	0	0	0	0	0	0	0	0	0.64	6.66	3.99	2
886	159092-73-6	0	0	0	0	8	0	0	2	4	0	0	0	0	0	0	0	0	4	0	0	0	-0.04	7.38	3.44	3
887	102-96-5	0	0	0	2	5	0	0	1	0	0	0	0	0	0	0	0	0	2	0	0	0	0.46	5.56	1.81	1
888	1689-84-5	0	0	0	0	2	0	0	4	0	0	0	1	0	0	0	0	1	0	0	0	0	0.11	5.62	2.94	1
889	35142-06-4	2	0	1	0	6	0	1	4	4	0	0	0	0	0	0	0	0	1	4	0	0	-0.41	7.8	3.25	4
890	148193-32-2	1	0	0	0	3	0	0	2	2	0	0	0	0	1	0	0	0	2	1	0	0	0.1	6.3	2.46	2
891	84987-77-9	0	0	3	1	0	0	1	0	0	0	0	0	0	0	0	0	0	0	1	0	2	0.35	4.95	1.76	0
892	2154-68-9	4	0	1	0	0	1	1	0	0	2	0	0	0	0	1	0	2	1	0	0	0	-0.84	6.15	0.68	1
893	81-49-2	0	0	0	0	5	0	2	7	0	0	1	0	0	0	0	0	0	2	0	0	0	-0.22	7.25	3.56	3
894	700-00-5	1	0	0	0	2	0	0	1	2	0	1	0	0	3	0	1	0	0	0	0	0	0.41	5.63	-0.38	2
895	933-78-8	0	0	0	0	2	0	0	4	0	0	0	0	0	0	0	0	1	0	0	0	0	-0.1	5.35	3.56	1
896	14692-41-2	1	0	0	0	6	0	0	0	4	0	0	0	0	2	0	1	0	0	0	0	0	0.99	6.33	1.74	3
897	96563-07-4	2	0	0	0	7	1	0	5	0	0	0	0	0	0	0	0	0	0	0	0	0	0.55	6.54	4.23	3
898	67392-87-4	2	0	8	1	0	7	3	0	0	3	0	0	0	0	0	0	0	2	1	0	0	-0.13	8.24	3.24	7
899	110417-88-4	12	0	6	0	7	11	4	2	0	0	0	0	0	1	3	0	0	4	2	0	0	-0.75	10.28	5.14	3
900	19331-27-2	0	0	0	0	3	0	0	2	2	0	0	0	0	1	0	0	0	2	0	0	0	0.09	6.09	2.81	2
901	146795-45-1	0	0	0	0	6	0	1	4	0	0	0	0	0	0	0	0	0	5	0	0	0	-0.53	7.33	2.19	2
902	716-53-0	0	0	0	0	9	0	0	1	4	0	0	0	0	0	0	0	0	0	0	0	0	0.85	6.54	4.31	3
903	2675-77-6	2	0	0	0	2	0	0	4	0	0	0	0	0	0	0	0	0	0	2	0	0	0.48	5.87	3.13	1
904	135086-91-8	0	0	0	1	8	0	1	4	2	0	0	0	3	0	1	0	0	3	0	0	0	-0.48	7.95	3.96	4
905	439-14-5	1	0	1	0	8	0	2	4	0	0	0	0	1	0	1	0	0	1	0	0	0	-0.03	7.39	3.39	3
906	38965-71-8	0	0	1	0	5	0	1	5	4	0	0	0	0	0	0	0	2	3	2	0	0	-1.3	7.95	2.65	4
907	13523-75-6	0	0	2	0	5	1	2	1	0	0	1	0	0	0	0	0	1	2	0	0	0	-1.1	6.83	0.11	1
908	940-14-7	0	1	0	1	4	0	0	2	0	0	0	0	0	0	0	0	0	2	1	0	0	0.08	5.82	1.79	1
909	1679-02-3	2	0	0	0	12	0	0	2	8	0	0	0	0	0	0	0	0	0	0	0	0	1.31	7.88	6.44	5
910	2998-23-4	1	1	4	1	0	0	1	0	0	0	0	0	0	0	0	0	0	1	1	0	0	-0.32	5.25	2.5	0
911	18774-09-9	1	0	0	0	8	0	0	4	0	1	0	0	0	0	0	0	1	0	1	0	0	-0.74	6.75	3.15	3
912	159394-72-6	0	0	0	2	8	0	0	4	0	0	0	1	0	0	0	0	0	2	0	0	0	0.1	7.15	3.59	2
913	10549-22-1	0	0	4	0	5	0	0	7	0	0	0	0	0	0	0	0	0	2	0	0	0	0.27	7.22	4.44	4
915	83053-60-5	1	0	5	0	7	0	1	3	4	0	0	0	0	0	0	0	0	1	1	0	0	0.25	7.78	5.02	4
916	7433-46-7	1	0	0	0	0	0	1	0	0	0	0	0	0	0	0	0	1	1	0	0	0	-0.6	3.76	-1.19	0
917	2381-31-9	1	0	0	0	11	0	0	1	6	0	0	0	0	0	0	0	0	0	0	0	0	1.31	7.21	5.04	4
918	92-36-4	1	0	0	0	7	0	0	4	2	0	1	0	0	1	0	0	0	0	0	0	0	0.78	6.85	3.58	3
919	7156-07-2	0	0	0	0	6	2	0	2	2	0	0	0	0	0	0	0	0	0	0	0	0	0.63	6.14	1.91	4
920	108-67-8	3	0	0	0	3	0	0	3	0	0	0	0	0	0	0	0	0	0	0	0	0	1.35	5.03	3.29	1
921	108283-47-2	3	0	1	0	0	1	1	0	0	1	1	1	1	0	0	0	0	1	1	0	0	-0.84	6.07	-0.87	0
922	109143-17-1	0	0	4	0	4	0	0	2	2	0	0	0	0	0	1	0	0	2	0	1	2	-0.23	7.19	3.64	2
924	118745-11-2	0	0	0	3	9	0	0	3	0	0	0	0	0	0	1	0	1	1	0	0	0	0.36	6.99	2.53	2
925	833-50-1	0	0	0	0	9	0	0	2	2	0	0	0	0	1	0	0	0	0	0	1	0	0.68	6.5	3.28	3
926	51-75-2	1	0	4	0	0	0	0	0	0	0	0	0	0	0	1	0	0	0	0	0	2	0.69	4.61	1.65	0
927	117-84-0	2	0	14	0	4	0	2	2	0	0	0	0	0	0	0	0	0	2	2	0	0	-0.44	8.28	7.85	1
928	4075-79-0	1	0	0	0	9	0	1	3	0	0	0	0	0	0	0	0	0	1	0	0	0	-0.05	6.66	2.47	2
929	66-27-3	2	0	0	0	0	0	0	0	0	0	0	0	0	0	0	0	0	2	1	0	0	-3.16	3.8	-0.38	0
930	4514-19-6	1	0	0	0	11	0	0	1	8	0	0	0	0	0	0	0	0	0	0	0	0	1.32	7.53	5.34	5
931	55268-74-1	0	0	9	0	4	2	2	2	0	0	0	0	0	0	2	0	0	2	0	0	0	0.05	7.77	2.69	4
932	61064-66-2	0	0	1	0	7	0	0	5	0	0	0	0	0	0	0	0	0	0	0	0	0	0.96	6.51	3.69	3
933	100-51-6	0	0	1	0	5	0	0	1	0	0	0	0	0	0	0	0	1	0	0	0	0	0.14	4.64	1.23	1
934	22433-76-7	1	0	0	0	6	0	1	1	2	0	0	0	0	1	0	0	0	1	0	0	0	-0.06	6.29	1.14	2
935	2519-30-4	1	0	0	0	12	0	1	10	4	0	0	0	4	0	0	0	5	9	0	0	0	-5.33	10.07	3.09	5
936	121-44-8	3	0	3	0	0	0	0	0	0	0	0	0	0	0	1	0	0	0	0	0	0	1.19	4.24	1.37	0
937	81316-80-5	0	0	0	0	11	0	0	5	4	0	0	0	0	0	0	0	0	2	0	0	0	0.2	7.77	4.75	5
938	2403-27-2	0	0	0	2	9	0	1	3	0	0	0	0	0	0	0	0	0	1	0	0	0	0.02	6.83	4.45	2
939	30378-58-6	0	0	0	3	7	0	5	5	0	0	1	0	0	0	0	0	1	1	1	0	0	-1	8.05	2.44	4
940	23703-14-2	0	0	2	0	9	1	0	3	0	0	0	0	0	0	0	0	0	0	1	0	0	0.47	6.65	3.32	3
941	626-15-3	0	0	2	0	4	0	0	2	0	0	0	0	0	0	0	0	0	0	0	0	0	0.94	5.31	3.32	1
942	61166-05-0	1	0	0	0	7	0	0	1	4	0	0	0	0	0	0	1	0	2	0	0	0	0.15	6.89	3.42	3
943	576-24-9	0	0	0	0	3	0	0	3	0	0	0	0	0	0	0	0	1	0	0	0	0	0.02	5.04	2.89	1
944	5926-90-9	1	0	7	0	0	1	0	0	0	0	0	0	0	0	0	0	0	0	2	0	0	0.43	5.51	2.01	1
945	24471-48-5	0	0	1	0	9	0	0	1	6	0	0	0	0	0	0	0	1	0	0	0	0	0.09	7.07	3.34	4
946	109-83-1	1	0	2	0	0	0	0	0	0	0	0	0	0	0	0	0	1	0	0	0	0	0.23	3.15	-0.76	0
947	84-61-7	0	0	10	0	4	2	2	2	0	0	0	0	0	0	0	0	0	2	2	0	0	-0.4	7.88	5.26	3
948	64-67-5	2	0	2	0	0	0	0	0	0	0	0	0	0	0	0	0	0	2	2	0	0	-3.68	4.99	0.17	0
949	93-52-7	0	0	1	0	5	1	0	1	0	0	0	0	0	0	0	0	0	0	0	0	0	0.44	5.31	3.41	1
950	98114-61-5	0	0	3	0	0	0	0	0	0	0	0	0	1	0	0	0	1	0	0	0	0	0.14	3.7	0.36	0
951	99593-25-6	2	0	2	0	7	0	3	7	0	0	1	0	0	2	1	1	0	3	0	0	0	-0.46	8.76	2.41	3
952	575-44-0	0	0	0	0	6	0	0	2	2	0	0	0	0	0	0	0	2	0	0	0	0	0.22	5.88	2.2	2
953	68006-83-7	1	0	0	0	5	0	0	2	4	0	1	0	0	1	0	0	0	0	0	0	0	0.56	6.53	2.51	3
954	37393-11-6	0	0	3	0	5	9	2	7	0	0	0	0	0	0	0	0	8	2	4	0	0	-1.86	9.36	-1.47	5
955	37515-51-8	0	0	0	0	11	0	0	1	6	0	0	0	0	0	0	0	1	0	0	0	0	0.35	7.23	4.29	4
956	98-07-7	0	0	0	0	5	0	0	1	0	1	0	0	0	0	0	0	0	0	0	0	0	-1.29	5.33	3.36	1
957	107-02-8	0	1	0	2	0	0	0	0	0	0	0	0	0	0	0	0	0	1	0	0	0	0.64	2.45	0.52	0
958	75464-10-7	1	0	1	0	6	1	2	6	0	0	0	0	0	0	0	0	2	2	0	0	0	-0.63	7.56	2.66	3
959	98151-92-9	0	0	0	0	11	0	0	1	8	0	1	0	0	0	0	0	0	0	0	0	0	0.85	7.52	4.11	5
960	86451-37-8	1	0	2	0	0	1	0	0	0	0	0	0	1	0	1	0	2	1	0	0	0	-0.88	4.98	-0.96	0
961	6606-59-3	2	2	6	0	0	0	4	0	0	0	0	0	0	0	0	0	0	2	2	0	0	-0.34	6.96	3.7	0
962	56715-28-7	0	0	2	0	7	1	0	1	2	0	0	0	0	0	0	0	0	0	2	0	0	0.31	6.5	2.44	3
963	122-60-1	0	0	2	0	5	1	0	1	0	0	0	0	0	0	0	0	0	0	2	0	0	0.34	5.55	1.53	2
964	38716-10-8	0	0	3	1	0	3	3	0	0	0	0	0	0	0	1	0	3	2	2	0	0	-0.9	7.21	-1.91	2
965	106-22-9	3	0	4	1	0	1	1	0	0	0	0	0	0	0	0	0	1	0	0	0	0	0.33	5.55	3.05	0
966	97166-13-7	1	0	1	0	0	2	0	0	0	0	0	0	0	0	0	0	0	0	0	0	1	0.21	4.25	2.87	0
967	89795-79-9	0	0	0	0	4	0	0	1	2	0	1	0	0	1	0	0	0	0	0	0	0	0.82	5.35	1.3	2
968	1609-93-4	0	0	0	2	0	0	1	0	0	0	0	0	0	0	0	0	1	1	0	0	1	-1.02	3.74	0.52	0
969	100527-20-6	0	0	0	0	8	0	0	2	4	0	0	0	0	0	0	0	0	4	0	0	0	0.01	7.37	3.44	3
970	21490-63-1	2	0	0	0	0	2	0	0	0	0	0	0	0	0	0	0	0	0	1	0	0	0.55	3.2	0.62	1
971	2941-64-2	1	0	1	0	0	0	1	0	0	0	0	0	0	0	0	0	0	1	0	0	0	-0.32	3.74	1.92	0
972	106871-13-0	1	0	4	0	3	0	0	3	0	1	0	0	0	0	1	0	5	2	0	0	2	-5.61	7.92	1.13	1
973	527-62-8	0	0	0	0	2	0	0	4	0	0	1	0	0	0	0	0	1	0	0	0	0	-0.12	5.35	2.15	1
975	87-56-9	0	0	0	1	0	0	3	0	0	0	0	0	0	0	0	0	1	2	0	0	0	-1.41	5.02	0.77	0
976	76144-81-5	3	0	2	0	0	0	1	0	0	0	0	0	0	0	0	0	1	1	0	0	0	-0.74	5.27	-1.75	0
977	113124-69-9	1	0	4	1	1	0	3	4	2	0	0	0	0	1	0	0	0	2	1	0	0	-0.35	7.51	2.21	4
978	50-29-3	0	0	0	0	8	1	0	4	0	1	0	0	0	0	0	0	0	0	0	0	0	-1.46	7.22	6.33	2
980	492-27-3	0	0	0	0	5	0	1	2	2	0	0	0	0	1	0	0	2	1	0	0	0	-1.15	6.33	1.78	2
981	134998-78-0	2	0	0	0	9	0	2	3	8	0	0	0	0	0	0	0	0	4	2	0	0	-0.67	8.7	4.28	5
982	1794-84-9	0	0	1	0	0	0	0	0	0	0	0	0	0	0	0	0	0	2	0	0	1	-0.47	3.2	0.73	0
983	5329-15-7	2	0	0	0	3	0	1	3	0	0	1	0	0	0	0	0	0	1	1	0	0	-0.14	6.1	0.19	1
984	109621-20-7	3	0	2	0	0	2	2	0	0	0	0	0	0	0	0	0	0	2	1	0	0	-0.55	6.51	1.12	0
985	33213-65-9	-999	-999	-999	-999	-999	-999	-999	-999	-999	-999	-999	-999	-999	-999	-999	-999	-999	-999	-999	-999	-999	-999	-999	1.93	-999
986	2564-06-9	0	0	2	0	5	0	1	1	0	0	0	0	0	0	0	0	0	1	0	0	1	-0.14	5.82	1.7	1
987	580-20-1	0	0	0	0	6	0	0	1	2	0	0	0	0	1	0	0	1	0	0	0	0	0.26	5.61	1.75	2
988	577-59-3	1	0	0	0	4	0	1	2	0	0	0	0	0	0	0	0	0	3	0	0	0	-0.27	5.89	1.46	1
989	80-39-7	2	0	1	0	4	0	0	2	0	0	0	0	0	0	0	0	0	2	0	0	0	-3.28	6.09	1.77	1
990	129286-37-9	0	0	0	0	11	0	0	5	4	0	0	0	0	0	0	0	0	0	0	0	0	-0.18	7.52	5.06	5
991	114656-96-1	1	0	2	1	4	0	3	3	4	0	0	0	0	1	1	0	0	2	0	0	0	-0.21	7.79	2.4	5
992	75-99-0	1	0	0	0	0	0	1	0	0	1	0	0	0	0	0	0	1	1	0	0	0	-1.64	4.28	0.9	0
993	91687-67-1	1	0	1	0	4	1	1	2	0	0	0	0	0	0	0	0	0	1	0	0	0	-0.16	6.27	2.89	1
994	85723-20-2	3	0	8	0	4	1	2	5	0	0	0	0	0	1	1	1	0	2	0	0	0	-0.61	8.58	2.8	3
995	141511-29-7	0	0	6	0	5	0	0	7	0	0	0	0	0	0	0	0	0	2	0	0	0	0.23	7.48	5.36	4
996	108618-28-6	0	0	0	2	8	0	0	4	0	0	1	1	0	0	0	0	0	0	0	0	0	0.67	6.83	2.95	2
997	30039-44-2	1	0	2	0	4	0	1	2	0	0	0	0	0	0	0	0	0	3	1	0	0	-0.28	6.46	2.17	1
998	134-72-5	2	0	0	0	5	2	0	1	0	0	0	0	0	0	0	0	1	0	0	0	0	-0.42	5.86	1.24	1
999	92-06-8	0	0	0	0	14	0	0	4	0	0	0	0	0	0	0	0	0	0	0	0	0	1.26	7.03	4.87	3
1000	1918-00-9	1	0	0	0	2	0	1	4	0	0	0	0	0	0	0	0	1	1	1	0	0	-1.16	6.14	2.75	1
1001	78-75-1	1	0	1	0	0	1	0	0	0	0	0	0	0	0	0	0	0	0	0	0	0	0.61	3.2	2.18	0
1002	97-63-2	2	1	1	0	0	0	2	0	0	0	0	0	0	0	0	0	0	1	1	0	0	-0.31	4.64	1.51	0
1003	51-45-6	0	0	2	0	2	0	0	1	0	0	1	0	0	1	0	0	0	0	0	0	0	0.65	4.62	-0.71	1
1004	4196-87-6	1	0	3	0	15	0	3	3	0	1	0	0	0	0	0	0	0	3	3	0	0	-0.95	8.73	5.06	3
1005	100-21-0	0	0	0	0	4	0	2	2	0	0	0	0	0	0	0	0	2	2	0	0	0	-1.06	5.83	1.04	1
1006	121-14-2	1	0	0	0	3	0	0	3	0	0	0	0	0	0	0	0	0	4	0	0	0	-0.22	6.11	2.11	1
1007	29743-15-5	2	0	4	1	8	0	0	4	0	0	0	0	1	0	0	0	0	0	1	0	0	0.79	7.42	5.68	2
1008	4836-66-2	0	0	1	0	3	0	0	3	0	0	0	0	0	0	0	0	1	4	0	0	0	-0.49	6.33	1.01	1
1009	111955-18-1	0	0	1	0	4	4	0	2	0	0	0	0	1	0	1	0	3	3	1	0	0	-1.56	7.49	-0.08	2
1010	937-40-6	1	0	1	0	5	0	0	1	0	0	0	0	1	0	1	0	0	1	0	0	0	0.57	5.58	1.67	1
1011	36050-09-6	0	0	0	0	2	0	1	2	0	0	1	0	0	0	0	0	0	3	0	0	0	-0.63	5.59	0.51	1
1012	81-55-0	0	0	0	0	4	0	2	8	0	0	0	0	0	0	0	0	2	6	0	0	0	-1.15	7.94	2.06	3
1013	90-46-0	0	0	0	0	8	1	0	4	0	0	0	0	0	0	0	0	1	0	1	0	0	-0.58	6.54	2.57	3
1014	50-65-7	0	0	0	0	6	0	1	6	0	0	0	0	0	0	0	0	1	3	0	0	0	-0.62	7.48	3.57	2
1015	611-33-6	0	0	0	0	6	0	0	1	2	0	0	0	0	1	0	0	0	0	0	0	0	0.71	5.63	2.68	2
1016	521-61-9	2	0	0	0	4	0	2	8	0	0	0	0	0	0	0	0	2	2	1	0	0	-0.57	7.53	2.74	3
1017	118174-26-8	3	0	0	1	5	0	1	1	2	1	0	0	1	0	0	0	0	3	1	0	0	-0.73	7.59	0.8	2
1018	2508-23-8	1	0	0	0	7	0	1	1	2	0	0	0	0	0	1	0	1	1	0	0	0	-0.4	6.51	1.5	2
1019	24260-08-0	2	0	1	2	0	0	5	0	0	0	0	0	0	0	0	0	0	3	1	0	0	-0.44	6.5	-0.92	1
1020	1421-85-8	0	0	0	0	12	2	0	4	4	0	0	0	0	0	0	0	0	0	1	0	0	0.24	7.76	4.6	6
1021	110520-17-7	0	0	0	0	13	0	0	0	8	0	0	0	0	1	0	0	0	0	0	0	0	1.19	7.66	4.31	5
1022	18458-01-0	1	0	2	0	4	1	0	2	0	0	0	0	0	0	0	0	0	0	1	0	0	0.51	5.56	2.29	2
1023	1204-60-0	0	0	0	1	9	0	0	3	0	0	0	0	0	0	0	0	0	1	0	0	0	0.71	6.3	3.11	2
1024	124-09-4	0	0	6	0	0	0	0	0	0	0	2	0	0	0	0	0	0	0	0	0	0	0.82	4.57	0.08	0
1025	3740-52-1	0	0	1	0	4	0	1	2	0	0	0	0	0	0	0	0	1	3	0	0	0	-1.06	6.11	1.36	1
1026	107-97-1	1	0	1	0	0	0	1	0	0	0	0	0	0	0	0	0	1	1	0	0	0	-0.82	3.74	-0.55	0
1027	5307-02-8	1	0	0	0	3	0	0	3	0	0	2	0	0	0	0	0	0	0	1	0	0	0.61	5.33	0.32	1
1028	108-73-6	0	0	0	0	3	0	0	3	0	0	0	0	0	0	0	0	3	0	0	0	0	-0.15	5.03	1.03	1
1029	779-03-3	0	0	0	0	9	0	0	1	4	0	1	0	0	0	0	0	0	0	0	0	0	0.88	6.54	2.9	3
1030	77784-22-6	3	0	3	0	4	0	0	6	4	0	0	0	0	0	1	0	0	0	4	0	0	0.27	8.05	3.62	5
1031	72492-12-7	1	0	2	0	3	0	2	3	0	1	0	0	0	0	0	0	0	2	1	0	0	-0.56	6.52	1.54	3
1032	1985-51-9	4	2	2	0	0	0	4	0	0	1	0	0	0	0	0	0	0	2	2	0	0	-0.44	6.85	3.06	0
1033	82-71-3	0	0	0	0	1	0	0	5	0	0	0	0	0	0	0	0	2	6	0	0	0	-1.41	6.93	0.98	1
1034	91-62-3	1	0	0	0	6	0	0	1	2	0	0	0	0	1	0	0	0	0	0	0	0	1.07	5.61	2.5	2
1035	132898-07-8	4	0	0	0	1	0	0	4	4	0	1	0	0	3	0	1	0	0	0	0	0	0.42	7.07	1.86	3
1036	504-88-1	0	0	2	0	0	0	1	0	0	0	0	0	0	0	0	0	1	3	0	0	0	-1.12	4.61	0	0
1037	533-73-3	0	0	0	0	3	0	0	3	0	0	0	0	0	0	0	0	3	0	0	0	0	-0.31	5.02	1.03	1
1038	113163-21-6	0	0	0	2	5	2	0	2	2	0	0	0	0	1	0	0	2	0	0	0	0	-0.86	6.72	1.15	3
1039	96-17-3	2	0	1	1	0	1	0	0	0	0	0	0	0	0	0	0	0	1	0	0	0	0.25	3.76	1.4	0
1040	121-50-6	0	0	0	0	3	0	0	3	0	1	1	0	0	0	0	0	0	0	0	0	0	-4.36	5.87	2.69	1
1041	23214-92-8	2	0	4	0	3	5	3	9	0	1	1	0	0	0	0	0	5	3	3	0	0	-2.24	9.33	-0.02	5
1042	23740-25-2	1	0	1	0	6	0	1	7	2	0	0	0	0	1	0	0	0	1	3	0	0	-0.1	7.8	2.86	5
1043	97055-37-3	0	0	0	0	0	2	3	0	0	0	0	0	0	0	0	0	1	1	0	0	2	-1.37	5.9	2.8	0
1044	95152-79-7	1	0	0	1	4	0	1	5	0	0	0	0	0	1	0	1	0	4	0	0	0	-0.18	7.48	3.1	3
1045	3722-54-1	3	0	0	0	5	0	1	7	0	0	0	0	0	0	0	0	0	1	4	0	0	-0.16	7.51	2.92	3
1046	75-50-3	3	0	0	0	0	0	0	0	0	0	0	0	0	0	1	0	0	0	0	0	0	2	2.5	0.32	0
1047	1734-79-8	0	0	0	3	4	0	0	2	0	0	0	0	0	0	0	0	0	3	0	0	0	0.07	6.04	1.84	1
1048	768-52-5	2	0	0	0	5	1	0	1	0	0	0	0	0	0	0	0	0	0	0	0	0	0.52	5.3	2.37	1
1049	64896-26-0	0	0	0	0	7	0	2	5	0	0	0	0	2	0	0	0	3	2	0	0	0	-1.27	7.45	3.14	2
1050	80-09-1	0	0	0	0	8	0	0	4	0	0	0	0	0	0	0	0	2	2	0	0	0	-3.59	6.87	2.4	2
1052	7570-36-7	0	0	0	2	8	0	0	4	0	0	1	0	0	0	0	0	0	0	0	0	0	0.75	6.64	3.73	2
1053	121-69-7	2	0	0	0	5	0	0	1	0	0	0	0	0	0	1	0	0	0	0	0	0	1.25	5	1.99	1
1054	3366-65-2	0	0	0	0	9	0	0	1	4	0	1	0	0	0	0	0	0	0	0	0	0	0.82	6.52	2.9	3
1055	626-61-9	0	0	0	0	4	0	0	1	0	0	0	0	0	1	0	0	0	0	0	0	0	0.73	4.25	1.34	1
1056	75-69-4	0	0	0	0	0	0	0	0	0	1	0	0	0	0	0	0	0	0	0	0	0	-2.58	3.25	3.3	0
1057	98911-07-0	1	0	0	0	8	0	1	4	0	0	0	0	0	0	1	0	1	1	1	0	0	-0.45	7.15	2.82	2
1059	816-57-9	1	0	2	0	0	0	1	0	0	0	1	0	1	0	1	0	0	2	0	0	0	-0.8	5.01	0.54	0
1060	82017-48-9	2	0	1	0	0	1	2	0	0	1	0	0	0	0	0	0	1	2	0	0	0	-0.97	6.12	0.76	1
1061	214-17-5	0	0	0	0	14	0	0	0	8	0	0	0	0	0	0	0	0	0	0	0	0	1.3	7.63	5.46	5
1062	3365-85-3	0	0	0	0	12	0	0	6	0	0	2	0	0	0	0	0	0	0	0	0	0	0.78	7.3	3.37	3
1063	835-71-2	1	0	0	0	8	0	0	3	2	0	0	0	0	1	0	0	0	0	0	1	0	0.68	6.68	3.77	3
1070	2757-90-6	0	0	3	0	4	1	2	2	0	0	1	0	0	0	0	0	2	2	0	0	0	-1.12	7.14	-0.49	1
1071	13014-18-1	0	0	0	0	3	0	0	3	0	1	0	0	0	0	0	0	0	0	0	0	0	-1.5	5.88	4.69	1
1072	128-13-2	3	0	10	0	0	8	1	0	0	2	0	0	0	0	0	0	3	1	0	0	0	-0.68	8.32	3.99	4
1073	56-72-4	3	0	2	0	3	0	3	3	0	0	0	0	0	0	0	0	0	1	4	0	0	-2.87	7.62	3.89	2
1074	1198-61-4	0	0	0	0	0	0	0	6	0	0	0	0	0	0	0	0	0	0	0	0	0	-1.88	5.91	3.98	1
1075	824-94-2	1	0	1	0	4	0	0	2	0	0	0	0	0	0	0	0	0	0	1	0	1	0.56	5.29	2.41	1
1076	603-87-2	0	0	0	0	3	0	0	3	0	0	1	0	0	0	0	0	1	2	0	0	0	-0.45	5.63	0.71	1
1077	50-35-1	0	0	2	0	4	1	4	2	0	0	0	0	0	0	1	0	0	4	0	0	0	-0.9	7.22	0.2	3
1078	618-39-3	0	0	0	0	5	0	1	1	0	0	1	0	0	0	0	0	0	0	0	0	0	0.12	5	0.86	1
1079	2244-16-8	2	1	2	1	0	1	3	0	0	0	0	0	0	0	0	0	0	1	0	0	0	0.28	5.61	2.36	1
1080	70021-98-6	0	0	0	0	11	0	0	1	8	0	0	0	0	0	0	0	0	2	0	0	0	0.19	7.78	4.75	5
1081	97851-14-4	0	0	0	0	7	0	0	5	0	0	0	0	0	0	0	0	1	4	0	0	0	-0.41	7.2	2.87	2
1082	89811-25-6	2	0	1	2	2	1	1	2	0	0	0	0	0	0	0	0	0	3	0	1	0	-0.31	6.82	2.11	1
1083	156-25-2	2	0	0	0	8	0	0	3	0	0	0	0	2	1	1	0	0	0	0	0	0	0.75	6.82	3.21	2
1084	106-47-8	0	0	0	0	4	0	0	2	0	0	1	0	0	0	0	0	0	0	0	0	0	0.72	4.65	1.75	1
1085	532-27-4	0	0	1	0	5	0	1	1	0	0	0	0	0	0	0	0	0	1	0	0	1	-0.03	5.31	2.32	1
1086	18810-04-3	0	0	5	0	0	2	2	0	0	0	2	0	0	0	0	0	2	2	0	0	0	-1.04	6.63	-1.38	0
1087	394-69-4	0	0	0	0	6	0	0	1	2	0	0	0	0	1	0	0	0	0	0	0	0	-0.21	5.63	2.22	2
1088	18296-44-1	5	0	4	2	0	5	5	0	0	1	0	0	0	0	0	0	0	3	5	0	0	-0.9	8.55	2.01	3
1089	1694-20-8	0	0	0	2	9	0	0	3	0	0	0	0	0	0	0	0	0	2	0	0	0	0.14	6.82	3.71	2
1090	20702-77-6	2	0	3	0	5	10	1	7	0	0	0	0	0	0	0	0	9	1	5	0	0	-1.79	9.55	-0.12	4
1091	69866-21-3	3	0	6	1	3	1	5	13	4	1	1	0	0	0	3	0	2	4	2	0	0	-0.73	10.1	3.29	10
1092	110-15-6	0	0	2	0	0	0	2	0	0	0	0	0	0	0	0	0	2	2	0	0	0	-1.08	4.61	-0.41	0
1093	89641-97-4	0	0	0	0	4	0	0	1	2	0	0	0	0	1	0	0	0	2	0	0	0	0.16	5.89	1.94	2
1095	80657-17-6	1	0	6	3	0	3	4	0	0	1	0	0	0	0	0	0	1	1	0	0	0	-0.18	7.36	2.63	4
1096	59-67-6	0	0	0	0	4	0	1	1	0	0	0	0	0	1	0	0	1	1	0	0	0	-0.94	5	0.28	1
1097	1155-38-0	1	0	0	0	9	2	0	5	2	0	0	0	0	0	0	0	0	0	1	0	0	0.27	7.38	4.18	5
1098	603-02-1	2	0	0	0	2	0	0	4	0	0	0	0	0	0	0	0	0	4	0	0	0	-0.17	6.35	2.59	1
1099	104-87-0	1	0	0	1	4	0	0	2	0	0	0	0	0	0	0	0	0	1	0	0	0	0.74	4.99	2.08	1
1100	73-24-5	0	0	0	0	2	0	0	1	2	0	1	0	0	3	0	0	0	0	0	0	0	0.38	5.35	-0.58	2
1101	99-48-9	2	1	2	1	0	2	2	0	0	0	0	0	0	0	0	0	1	0	0	0	0	-0.23	5.61	2.4	1
1102	148-24-3	0	0	0	0	6	0	0	1	2	0	0	0	0	1	0	0	1	0	0	0	0	0.24	5.63	1.75	2
1103	286-99-7	0	0	10	0	0	2	0	0	0	0	0	0	0	0	0	0	0	0	1	0	0	0.67	6.1	4.04	2
1104	555-16-8	0	0	0	1	4	0	0	2	0	0	0	0	0	0	0	0	0	3	0	0	0	0.02	5.57	1.48	1
1105	102-06-7	0	0	0	0	10	0	1	2	0	0	0	0	0	0	0	0	0	0	0	0	0	0.26	6.66	3.52	2
1106	78-81-9	2	0	1	0	0	1	0	0	0	0	1	0	0	0	0	0	0	0	0	0	0	0.66	3.2	0.54	0
1107	101901-07-9	2	0	5	0	2	0	1	4	2	1	0	0	0	0	0	0	2	1	1	0	0	-0.89	7.66	3.43	3
1108	623-15-4	1	0	0	2	3	0	1	1	0	0	0	0	0	0	0	0	0	1	0	1	0	0.02	5.27	1.28	1
1109	303-45-7	6	0	0	2	2	2	0	14	4	0	0	0	0	0	0	0	6	2	0	0	0	-0.66	9.25	6.44	4
1110	41340-36-7	1	0	3	0	4	0	0	2	2	0	0	0	0	0	0	0	1	0	0	0	0	0.19	6.31	2.78	2
1111	1506-02-1	7	0	1	0	2	1	1	4	0	2	0	0	0	0	0	0	0	1	0	0	0	0.15	7.25	4.74	2
1112	81-61-8	0	0	0	0	4	0	2	8	0	0	0	0	0	0	0	0	4	2	0	0	0	-0.84	7.4	1.74	3
1126	29852-26-4	0	0	1	0	11	0	0	1	8	0	0	0	0	0	0	0	0	0	0	0	1	0.54	7.67	5.45	5
1127	20927-95-1	0	0	0	0	7	0	0	1	4	0	0	0	0	0	0	0	0	2	0	1	0	0.11	6.71	3.23	3
1128	3764-01-0	0	0	0	0	1	0	0	3	0	0	0	0	0	2	0	0	0	0	0	0	0	0.06	5.03	2.65	1
1129	84-56-0	0	0	0	0	11	0	0	0	6	0	0	0	0	1	0	0	0	0	0	0	0	1.08	7.05	3.83	4
1130	119-75-5	0	0	0	0	9	0	0	3	0	0	0	0	0	0	0	0	0	2	0	0	0	0.1	6.7	3.28	2
1131	82789-18-2	0	0	1	0	9	2	1	3	2	0	0	0	0	0	0	0	1	1	0	0	0	-0.82	7.66	3.34	4
1113	42978-43-8	1	0	1	0	11	0	1	1	8	0	0	0	0	0	0	0	0	1	1	0	0	-0.25	8.04	4.63	5
1114	117-79-3	0	0	0	0	7	0	2	5	0	0	1	0	0	0	0	0	0	2	0	0	0	-0.14	6.91	2.06	3
1116	61499-28-3	2	0	2	0	0	1	1	0	0	0	0	0	1	0	1	0	1	2	0	0	0	-0.65	5.6	-0.42	0
1117	130933-91-4	0	0	0	2	6	4	0	4	4	0	0	0	0	0	0	0	2	0	1	0	0	-0.87	7.78	2.22	6
1118	63358-49-6	3	0	1	0	4	5	5	2	0	1	1	0	0	0	1	0	2	5	0	0	0	-1.28	8.91	-1.18	3
1119	52315-07-8	2	0	0	1	9	3	2	3	0	1	0	1	0	0	0	0	0	1	2	0	0	-1.03	8.32	5.41	3
1120	1904-98-9	0	0	0	0	1	0	0	2	2	0	2	0	0	3	0	0	0	0	0	0	0	0.12	5.63	-0.81	2
1121	16051-77-7	0	0	2	0	0	4	0	0	0	0	0	0	0	0	0	0	1	2	3	0	0	-0.69	6.09	-0.91	2
1122	2835-39-4	2	1	2	1	0	1	1	0	0	0	0	0	0	0	0	0	0	1	1	0	0	-0.14	5.28	2.01	0
1123	1551-44-6	1	0	7	0	0	1	1	0	0	0	0	0	0	0	0	0	0	1	1	0	0	-0.01	5.82	3	1
1124	95741-57-4	1	0	0	0	11	0	0	5	4	0	0	0	0	0	0	0	0	0	0	0	0	1.32	7.52	5.34	5
1125	23452-05-3	2	0	0	0	4	0	1	8	0	0	0	0	0	0	0	0	2	1	2	0	0	-0.65	7.39	2.89	3
1132	109-78-4	0	0	2	0	0	0	0	0	0	0	0	1	0	0	0	0	1	0	0	0	0	-0.02	3.15	-0.38	0
1133	66789-78-4	2	0	2	0	2	2	2	4	0	0	0	0	0	0	0	0	1	2	1	0	0	-1.09	7.61	4.36	1
1134	771-97-1	0	0	0	0	6	0	0	2	2	0	2	0	0	0	0	0	0	0	0	0	0	0.65	5.87	1.25	2
1135	133-32-4	0	0	3	0	5	0	1	1	2	0	0	0	0	0	0	0	1	1	0	0	0	-0.74	6.47	2.68	2
1136	635-27-8	0	0	0	0	6	0	0	1	2	0	0	0	0	1	0	0	0	0	0	0	0	0.76	5.63	2.68	2
1137	152-20-5	3	0	0	0	0	0	0	0	0	0	0	0	0	0	0	0	0	1	2	0	0	-2.75	4.68	0.39	0
1138	3648-20-2	2	0	20	0	4	0	2	2	0	0	0	0	0	0	0	0	0	2	2	0	0	-0.44	8.82	10.59	1
1139	31431-39-7	1	0	0	0	8	0	2	3	2	0	0	0	0	1	0	0	0	2	1	0	0	-0.64	7.6	3.06	3
1140	17241-59-7	0	0	1	0	7	0	2	5	0	0	0	0	0	0	0	0	1	2	0	0	0	-0.16	7.07	2.2	3
1141	96-23-1	0	0	2	0	0	1	0	0	0	0	0	0	0	0	0	0	1	0	0	0	2	-0.53	3.76	1	0
1142	74014-51-0	10	0	8	5	0	15	3	0	0	1	0	0	0	0	1	0	3	4	8	0	0	-1.45	10.46	3.37	3
1143	7226-23-5	2	0	3	0	0	0	1	0	0	0	0	0	0	0	2	0	0	1	0	0	0	0.14	5.04	-0.34	1
1144	52-86-8	0	0	7	0	8	0	1	4	0	1	0	0	0	0	1	0	1	1	0	0	0	-0.8	8.05	3.89	3
1145	92-67-1	0	0	0	0	9	0	0	3	0	0	1	0	0	0	0	0	0	0	0	0	0	0.81	6.07	2.6	2
1146	874-42-0	0	0	0	1	3	0	0	3	0	0	0	0	0	0	0	0	0	1	0	0	0	0.39	5.33	2.92	1
1147	117823-31-1	0	0	0	1	0	1	3	0	0	0	0	0	0	0	0	0	1	2	0	0	1	-1.43	5.63	1.41	0
1148	7496-02-8	0	0	0	0	11	0	0	1	6	0	0	0	0	0	0	0	0	2	0	0	0	0.19	7.53	4.45	4
1149	732-11-6	2	0	1	0	4	0	2	2	0	0	0	0	0	0	1	0	0	2	2	0	0	-2.48	7.2	1.96	2
1150	106807-80-1	2	0	0	0	0	0	2	0	0	0	0	0	0	0	1	0	1	2	0	0	0	-0.83	5.02	-1.2	0
1151	65734-38-5	1	0	1	0	4	0	1	2	0	0	0	0	0	0	0	0	1	1	0	0	0	-0.15	6.04	0.2	1
1153	148-79-8	0	0	0	0	6	0	0	2	2	0	0	0	0	2	0	0	0	0	0	0	0	0.72	6.3	2.16	3
1154	464-43-7	3	0	3	0	0	2	0	0	0	2	0	0	0	0	0	0	1	0	0	0	0	-0.03	5.67	1.98	2
1155	1774-66-9	0	0	0	2	9	0	1	3	0	0	0	0	0	0	0	0	0	1	0	0	0	0.02	6.83	4.45	2
1156	4016-11-9	1	0	3	0	0	1	0	0	0	0	0	0	0	0	0	0	0	0	2	0	0	0.43	4.18	0.12	1
1157	999-55-3	0	2	1	2	0	0	1	0	0	0	0	0	0	0	0	0	0	1	1	0	0	-0.41	4.6	1.34	0
1158	646-14-0	1	0	5	0	0	0	0	0	0	0	0	0	0	0	0	0	0	2	0	0	0	0.17	4.93	2.53	0
1159	33804-48-7	4	0	0	0	8	0	1	4	0	0	0	0	2	0	2	0	0	1	0	0	0	0	7.56	3.69	2
1160	121-75-5	4	0	3	0	0	1	2	0	0	0	0	0	0	0	0	0	0	2	4	0	0	-2.65	7.23	1.9	0
1161	80-15-9	2	0	0	0	5	0	0	1	0	1	0	0	0	0	0	0	1	0	1	0	0	-0.61	5.61	2.23	1
1162	150-60-7	0	0	2	0	10	0	0	2	0	0	0	0	0	0	0	0	0	0	0	0	0	1.08	6.63	4.55	2
1163	4437-51-8	2	0	2	0	0	0	2	0	0	0	0	0	0	0	0	0	0	2	0	0	0	-0.26	4.65	0.83	0
1164	75-75-2	1	0	0	0	0	0	0	0	0	0	0	0	0	0	0	0	1	2	0	0	0	-3.67	3.25	-0.78	0
1165	4332-51-8	0	0	3	0	5	0	0	1	0	0	0	0	0	0	0	0	0	0	0	0	1	0.75	5.54	3.04	1
1166	2051-10-7	0	0	0	0	10	0	2	4	2	0	0	0	0	0	0	0	0	2	0	0	0	-0.41	7.39	3.72	4
1167	38915-58-1	0	0	5	0	9	0	0	1	6	0	0	0	0	2	0	0	0	0	0	0	1	0.65	8.1	3.68	4
1168	10453-89-1	4	0	0	1	0	2	2	0	0	1	0	0	0	0	0	0	1	1	0	0	0	-0.66	5.86	2.15	1
1169	55256-53-6	2	0	2	2	3	1	1	9	0	2	0	0	0	0	0	0	4	1	3	0	0	-1.73	8.54	2.09	5
1170	461-58-5	0	0	0	0	0	0	1	0	0	0	1	1	0	0	0	0	0	0	0	0	0	-0.32	3.74	-0.69	0
1171	580-15-4	0	0	0	0	6	0	0	1	2	0	1	0	0	1	0	0	0	0	0	0	0	0.78	5.61	1.27	2
1172	78-51-3	3	0	15	0	0	0	0	0	0	0	0	0	0	0	0	0	0	1	6	0	0	-3.63	8.1	3.24	0
1173	2657-25-2	0	0	0	2	9	0	1	3	0	0	0	0	0	0	0	0	1	1	0	0	0	-0.08	6.83	3.44	2
1174	74-95-3	0	0	1	0	0	0	0	0	0	0	0	0	0	0	0	0	0	0	0	0	0	0.88	1.5	1.5	0
1175	619-25-0	0	0	1	0	4	0	0	2	0	0	0	0	0	0	0	0	1	2	0	0	0	-0.15	5.6	1.12	1
1176	72-14-0	0	0	0	0	6	0	0	3	0	0	1	0	0	1	0	0	0	2	0	0	0	-3.56	6.69	1.04	2
1177	7203-89-6	3	0	0	0	4	0	0	2	0	0	0	0	2	0	1	0	0	0	0	0	0	0.88	5.81	2.7	1
1178	112022-09-0	2	0	2	3	4	0	4	2	0	0	0	0	1	0	2	0	0	2	0	0	0	-0.23	7.75	0.65	3
1179	51410-45-8	1	0	2	0	4	1	0	2	0	0	0	0	0	0	0	0	0	0	2	0	0	0.47	5.81	1.79	2
1180	1769-41-1	0	0	0	1	5	0	1	1	0	0	0	0	1	0	0	0	1	1	0	0	0	-0.45	5.82	0.84	1
1181	142713-65-3	3	0	1	0	3	1	1	3	0	0	0	0	0	0	0	0	0	1	2	0	0	-0.19	6.85	2.19	1
1182	13014-24-9	0	0	0	0	3	0	0	3	0	1	0	0	0	0	0	0	0	0	0	0	0	-1.45	5.87	4.69	1
1183	1107-26-2	7	0	3	13	0	0	6	0	0	1	0	0	0	0	0	0	0	1	0	0	0	0.29	8.55	8.34	1
1184	1594-56-5	0	0	0	0	3	0	0	3	0	0	0	1	0	0	0	0	0	4	0	0	0	-0.39	6.53	2.09	1
1185	499-75-2	3	0	0	0	3	1	0	3	0	0	0	0	0	0	0	0	1	0	0	0	0	0.4	5.61	3.24	1
1186	553-26-4	0	0	0	0	8	0	0	2	0	0	0	0	0	2	0	0	0	0	0	0	0	1.17	5.85	1.05	2
1187	37364-66-2	4	0	6	0	4	19	8	9	0	0	5	0	0	5	0	0	9	8	5	0	0	-2.21	11.73	-7.53	6
1188	110-13-4	2	0	2	0	0	0	2	0	0	0	0	0	0	0	0	0	0	2	0	0	0	0.08	4.61	-0.44	0
1189	100-16-3	0	0	0	0	4	0	0	2	0	0	1	0	0	0	0	0	0	2	0	0	0	0.09	5.57	0.84	1
1190	54-16-0	0	0	1	0	4	0	1	2	2	0	0	0	0	0	0	0	2	1	0	0	0	-0.9	6.31	1.5	2
1191	125974-06-3	0	0	1	1	0	1	2	0	0	0	0	0	0	0	0	0	1	1	1	0	1	-1.12	5.02	0.61	1
1192	6197-30-4	2	0	5	0	10	1	3	2	0	0	0	1	0	0	0	0	0	1	1	0	0	-0.55	8.24	6.49	2
1193	2475-45-8	0	0	0	0	4	0	2	8	0	0	4	0	0	0	0	0	0	2	0	0	0	-0.43	7.41	-0.18	3
1194	6237-24-7	2	0	3	0	7	0	0	2	4	0	0	0	0	1	1	0	0	2	0	0	0	0.09	7.88	3.26	3
1195	1162-65-8	1	0	2	2	1	2	4	5	0	0	0	0	0	0	0	0	0	2	4	0	0	-0.59	7.8	1.24	5
1196	148193-33-3	1	0	0	0	3	0	0	2	2	0	1	0	0	1	0	0	0	0	1	0	0	0.68	5.86	1.82	2
1197	75-09-2	0	0	1	0	0	0	0	0	0	0	0	0	0	0	0	0	0	0	0	0	1	0.19	1.5	1.07	0
1198	577-71-9	0	0	0	0	3	0	0	3	0	0	0	0	0	0	0	0	1	4	0	0	0	-0.66	6.13	1.35	1
1199	51568-18-4	1	0	3	0	0	0	3	0	0	0	0	0	0	0	0	0	1	3	0	0	0	-1.01	5.56	-0.65	0
1200	420-12-2	0	0	2	0	0	0	0	0	0	0	0	0	0	0	0	0	0	0	0	0	0	1.42	1.58	0.61	1
1201	496-14-0	0	0	2	0	4	0	0	2	0	0	0	0	0	0	0	0	0	0	1	0	0	0.8	5.03	1.39	2
1202	65271-80-9	0	0	8	0	4	0	2	8	0	0	0	0	0	0	0	0	4	2	0	0	0	-0.56	8.72	0.02	3
1203	96563-08-5	2	0	0	0	7	1	0	5	0	0	0	0	0	0	0	0	0	0	0	0	0	0.55	6.56	4.23	3
1204	331-39-5	0	0	0	2	3	0	1	3	0	0	0	0	0	0	0	0	3	1	0	0	0	-1.06	6.06	1.37	1
1205	130-26-7	0	0	0	0	4	0	0	3	2	0	0	0	0	1	0	0	1	0	0	0	0	0.2	6.13	2.99	2
1206	146795-46-2	0	0	0	0	6	0	1	4	0	0	0	0	0	0	0	0	0	5	0	0	0	-0.61	7.34	2.19	2
1207	99-54-7	0	0	0	0	3	0	0	3	0	0	0	0	0	0	0	0	0	2	0	0	0	-0.03	5.61	3.05	1
1208	135086-92-9	0	0	0	1	9	0	1	3	2	0	0	0	3	0	1	0	0	1	0	0	0	-0.38	7.59	4.06	4
1209	38083-17-9	3	0	0	0	7	1	1	2	0	1	0	0	0	1	0	1	0	1	1	0	0	-0.82	7.37	3.62	2
1210	963-89-3	2	0	0	0	9	0	0	2	6	0	0	0	0	1	0	0	0	0	0	0	0	1.08	7.36	5.23	4
1211	610-48-0	1	0	0	0	9	0	0	1	4	0	0	0	0	0	0	0	0	0	0	0	0	1.32	6.53	4.13	3
1212	149-29-1	0	0	1	2	0	1	3	0	0	0	0	0	0	0	0	0	1	1	2	0	0	-1.01	5.63	-0.27	2
1213	215-58-7	0	0	0	0	14	0	0	0	8	0	0	0	0	0	0	0	0	0	0	0	0	1.3	7.66	5.46	5
1214	58086-32-1	2	0	0	2	4	2	2	8	0	0	0	0	0	0	0	0	0	2	5	0	0	-0.61	8.26	2.32	5
1215	641-38-3	1	0	0	0	4	0	1	8	0	0	0	0	0	0	0	0	3	1	1	0	0	-0.72	7.24	2.63	3
1216	27532-75-8	2	0	0	0	8	0	0	2	4	0	0	0	0	0	0	0	0	0	0	0	0	1.32	6.72	4.62	3
1217	2358-84-1	2	2	4	0	0	0	4	0	0	0	0	0	0	0	0	0	0	2	3	0	0	-0.44	6.8	2.02	0
1218	123-05-7	2	0	4	1	0	1	0	0	0	0	0	0	0	0	0	0	0	1	0	0	0	0.32	4.97	2.77	0
1219	15176-29-1	1	0	3	1	0	3	3	0	0	0	0	0	0	0	1	0	2	2	1	0	0	-0.82	7.05	-0.78	2
1220	58-93-5	0	0	1	0	2	0	0	4	0	0	1	0	0	0	0	0	0	4	0	0	0	-4.07	6.91	0.04	2
1221	89-83-8	3	0	0	0	3	1	0	3	0	0	0	0	0	0	0	0	1	0	0	0	0	0.4	5.61	3.24	1
1222	2457-47-8	0	0	0	0	3	0	0	2	0	0	0	0	0	1	0	0	0	0	0	0	0	0.57	4.66	2.01	1
1223	129018-59-3	1	0	0	0	7	0	0	3	2	0	0	0	0	2	0	1	0	2	0	0	0	-0.26	7.19	2.55	3
1224	73-49-4	1	0	1	0	2	1	1	4	0	0	1	0	0	0	0	0	0	3	0	0	0	-3.95	7.06	0.97	2
1225	655-86-7	0	0	0	0	6	0	0	2	4	0	2	0	0	2	0	0	0	0	0	0	0	0.54	6.7	1.57	3
1226	109143-18-2	1	0	4	0	3	0	0	3	2	0	0	0	0	0	1	0	0	2	1	1	2	-0.3	7.52	3.63	2
1227	6203-18-5	2	0	0	3	4	0	0	2	0	0	0	0	0	0	1	0	0	1	0	0	0	0.78	6.04	2.11	1
1228	525-66-6	2	0	2	0	7	2	0	1	2	0	0	0	0	0	0	0	1	0	1	0	0	-0.5	7.17	2.54	2
1229	286-20-4	0	0	4	0	0	2	0	0	0	0	0	0	0	0	0	0	0	0	1	0	0	0.7	4.27	1.3	2
1230	100-52-7	0	0	0	1	5	0	0	1	0	0	0	0	0	0	0	0	0	1	0	0	0	0.73	4.64	1.59	1
1231	56355-17-0	1	0	0	0	6	1	1	3	0	0	0	0	0	1	0	0	1	1	1	0	0	-0.83	6.83	2.49	2
1232	20020-02-4	0	0	0	0	4	0	0	4	2	0	0	0	0	0	0	0	0	0	0	0	0	0.3	6.36	5.4	2
1233	151378-34-6	0	0	0	0	8	4	0	6	2	0	0	0	0	0	0	0	2	0	1	0	0	-0.87	7.79	2.36	6
1234	129927-37-3	3	0	7	0	5	1	1	1	0	2	0	0	0	0	0	0	1	1	1	0	0	-1.62	8.12	4.34	2
1235	2403-28-3	0	0	0	2	14	0	1	4	0	0	0	0	0	0	0	0	0	1	0	0	0	0.02	7.57	5.22	3
1236	130-95-0	1	1	4	1	5	4	0	2	2	0	0	0	0	1	1	0	1	0	1	0	0	-0.5	7.89	2.73	4
1237	626-16-4	0	0	2	0	4	0	0	2	0	0	0	0	0	0	0	0	0	0	0	0	2	0.56	5.31	3.03	1
1238	542-85-8	1	0	1	0	0	0	0	0	0	0	0	0	1	0	0	0	0	0	0	0	0	0.75	3.15	1.36	0
1239	3114-70-3	0	0	4	0	0	2	0	0	0	0	2	0	0	0	0	0	0	0	0	0	0	0.44	4.65	-0.32	1
1240	120404-26-4	0	0	4	0	8	0	0	4	0	0	0	0	2	0	0	0	2	0	0	0	0	0.1	7.55	2.74	2
1241	1806-29-7	0	0	0	0	8	0	0	4	0	0	0	0	0	0	0	0	2	0	0	0	0	0.18	6.33	2.81	2
1242	3671-78-1	0	0	1	0	12	0	1	6	0	0	0	0	0	0	0	0	0	1	0	0	0	-0.07	7.59	4.28	4
1243	58-27-5	1	0	0	1	4	0	3	2	0	0	0	0	0	0	0	0	0	2	0	0	0	-0.08	6.13	2.2	2
1244	811-97-2	0	0	1	0	0	0	0	0	0	1	0	0	0	0	0	0	0	0	0	0	1	-4.63	3.8	1.59	0
1245	26002-80-2	4	0	1	1	9	2	2	3	0	1	0	0	0	0	0	0	0	1	2	0	0	-0.12	8.08	5.55	3
1246	113393-59-2	2	1	1	0	5	0	1	5	0	0	0	0	0	0	0	0	1	0	0	0	0	0.09	6.73	3.62	2
1247	6051-98-5	0	0	0	0	10	0	1	4	2	0	0	0	0	0	0	0	0	1	0	0	0	0.14	7.08	3.83	4
1248	66194-68-1	3	0	1	0	0	1	0	0	0	0	0	0	0	0	0	0	0	2	1	0	0	-3.24	5	0.88	0
1249	98-08-8	0	0	0	0	5	0	0	1	0	1	0	0	0	0	0	0	0	0	0	0	0	-4.21	5.33	2.77	1
1250	75464-11-8	1	0	2	0	6	1	2	6	0	0	0	0	0	0	0	0	2	2	0	0	0	-0.62	7.69	3.11	3
1251	66267-19-4	0	0	0	2	10	2	0	2	6	0	0	0	0	0	0	0	2	0	0	0	0	-0.86	7.87	3.69	5
1252	35287-69-5	4	0	2	0	4	4	8	8	0	2	0	0	0	0	0	0	6	4	4	0	0	-2.42	9.76	1.81	6
1253	5859-11-0	0	0	0	0	9	0	0	5	2	0	0	0	2	0	0	0	3	4	0	0	0	-4.37	8.19	2.77	3
1254	16048-40-1	0	0	0	0	7	0	2	5	0	0	0	1	0	0	0	0	0	2	0	0	0	-0.25	7.09	2.93	3
1255	2461-43-0	0	0	3	0	9	1	0	3	0	0	0	0	0	0	0	0	0	0	2	0	0	0.3	7.03	3.51	3
1256	2693-46-1	0	0	0	0	9	0	0	5	2	0	1	0	0	0	0	0	0	0	0	0	0	0.86	6.92	3.2	4
1257	5422-34-4	1	0	2	0	0	1	1	0	0	0	0	0	0	0	0	0	2	1	0	0	0	-0.99	4.97	-1.25	0
1258	106-23-0	3	0	3	2	0	1	1	0	0	0	0	0	0	0	0	0	0	1	0	0	0	0.54	5.55	3.02	0
1260	555-77-1	0	0	6	0	0	0	0	0	0	0	0	0	0	0	1	0	0	0	0	0	3	0.65	5.3	2.31	0
1261	13345-62-5	1	0	1	0	10	0	0	2	6	0	0	0	0	0	0	0	0	0	0	0	1	0.54	7.54	5.64	4
1262	589-17-3	0	0	1	0	4	0	0	2	0	0	0	0	0	0	0	0	0	0	0	0	1	0.59	4.99	3.18	1
1263	522-06-5	2	0	1	0	3	0	0	4	4	0	0	0	0	1	0	0	0	0	4	1	0	0.17	7.4	2.12	4
1264	1768-31-6	0	0	0	0	0	1	1	0	0	1	0	0	0	0	0	0	0	1	0	0	1	-2.01	5.04	2.62	0
1265	153954-29-1	2	0	1	0	2	0	0	3	4	0	1	0	0	3	0	1	1	0	0	0	0	-0.1	7.08	0.49	3
1266	2404-44-6	1	0	8	0	0	1	0	0	0	0	0	0	0	0	0	0	0	0	1	0	0	0.65	5.51	3.51	1
1267	91-93-0	2	0	0	0	6	0	0	6	0	0	0	0	2	0	0	0	0	2	2	0	0	0.4	7.61	3.04	2
1268	40568-90-9	1	0	0	0	11	0	0	1	8	0	0	0	0	0	0	0	0	0	0	0	0	1.32	7.52	5.34	5
1269	96-48-0	0	0	3	0	0	0	1	0	0	0	0	0	0	0	0	0	0	1	1	0	0	-0.05	3.8	0.28	1
1270	3268-87-9	0	0	0	0	0	0	0	12	0	0	0	0	0	0	0	0	0	0	2	0	0	0.01	7.66	8.44	3
1271	82486-82-6	1	0	5	0	0	0	0	0	0	0	0	0	0	0	1	0	0	4	1	0	0	-0.24	6.29	1.69	0
1272	617-35-6	2	0	1	0	0	0	2	0	0	0	0	0	0	0	0	0	0	2	1	0	0	-0.76	4.64	0.11	0
1273	683-51-2	0	1	0	1	0	0	1	0	0	0	0	0	0	0	0	0	0	1	0	0	0	0.05	3.2	0.88	0
1274	111-84-2	2	0	7	0	0	0	0	0	0	0	0	0	0	0	0	0	0	0	0	0	0	1.37	4.92	4.48	0
1275	517-66-8	3	0	4	0	3	1	0	9	0	0	0	0	0	0	1	0	0	0	4	0	0	0.29	8.04	3.34	5
1276	13676-54-5	0	0	1	4	8	0	4	4	0	0	0	0	0	0	2	0	0	4	0	0	0	-0.34	8.16	2.92	4
1277	71708-92-4	1	0	0	0	9	0	1	3	0	0	0	0	0	0	1	0	1	1	1	0	0	-0.44	7	2.15	2
1278	552-16-9	0	0	0	0	4	0	1	2	0	0	0	0	0	0	0	0	1	3	0	0	0	-1.27	5.89	1.33	1
1279	134998-79-1	0	0	4	0	7	0	0	3	6	0	0	0	0	0	0	0	0	2	0	0	0	0.24	7.81	5.35	5
1280	90147-21-0	2	0	0	2	2	1	1	2	0	0	0	0	0	0	0	0	0	3	1	1	0	-0.51	6.65	2.29	1
1281	1732-29-2	0	0	0	0	8	0	0	2	6	0	0	0	0	0	0	0	1	2	0	0	0	0.12	7.39	3.57	4
1282	95-68-1	2	0	0	0	3	0	0	3	0	0	1	0	0	0	0	0	0	0	0	0	0	0.88	5.02	2.06	1
1283	27729-98-2	0	0	0	0	9	2	1	3	0	0	0	0	0	0	0	0	0	1	1	0	0	-0.43	7.01	3.19	3
1284	119-15-3	0	0	0	0	7	0	0	5	0	0	0	0	0	0	0	0	1	4	0	0	0	-0.35	7.34	2.9	2
1285	622-96-8	2	0	1	0	4	0	0	2	0	0	0	0	0	0	0	0	0	0	0	0	0	1.14	4.99	3.26	1
1286	286-75-9	0	0	4	0	0	4	0	0	0	0	0	0	0	0	0	0	0	0	2	0	0	0.62	5.33	0.78	3
1287	881-03-8	1	0	0	0	6	0	0	2	2	0	0	0	0	0	0	0	0	2	0	0	0	0.24	6.35	3.12	2
1288	100310-95-0	0	0	0	2	8	2	0	6	2	0	0	0	0	0	0	0	2	0	0	0	0	-0.85	7.65	3.08	5
1289	591-17-3	1	0	0	0	4	0	0	2	0	0	0	0	0	0	0	0	0	0	0	0	0	1.15	4.66	3.07	1
1290	1466-88-2	0	0	0	3	4	0	0	2	0	0	0	0	0	0	0	0	0	3	0	0	0	0.03	6.09	1.84	1
1291	2212-67-1	1	0	7	0	0	0	1	0	0	0	0	0	0	0	1	0	0	1	0	0	0	0.28	5.85	2.5	1
1292	103-83-3	2	0	1	0	5	0	0	1	0	0	0	0	0	0	1	0	0	0	0	0	0	1.03	5.3	1.9	1
1293	108618-29-7	0	0	0	2	8	0	0	4	0	0	1	1	0	0	0	0	0	0	0	0	0	0.68	6.82	2.95	2
1294	62-23-7	0	0	0	0	4	0	1	2	0	0	0	0	0	0	0	0	1	3	0	0	0	-1.08	5.83	1.33	1
1295	98736-49-3	1	0	1	0	4	0	0	2	0	0	0	1	1	0	1	0	0	1	0	0	0	0.43	6.08	1.55	1
1302	2687-41-4	1	0	0	0	8	0	1	4	0	0	1	0	0	0	0	0	0	1	1	0	0	-0.1	6.99	1.76	2
1303	518-82-1	1	0	0	0	4	0	2	8	0	0	0	0	0	0	0	0	3	2	0	0	0	-0.63	7.39	2.49	3
1304	624-92-0	2	0	0	0	0	0	0	0	0	0	0	0	0	0	0	0	0	0	0	0	0	1.77	2.45	1.39	0
1305	5667-20-9	0	0	0	0	2	0	0	1	2	0	0	0	0	3	0	0	1	0	0	0	0	0.27	5.63	-0.59	2
1306	159092-80-5	0	0	0	0	7	0	0	3	4	0	0	0	0	0	0	0	0	6	0	0	0	-0.28	7.8	3.33	3
1307	764-42-1	0	0	0	2	0	0	0	0	0	0	0	2	0	0	0	0	0	0	0	0	0	1.13	3.7	0.54	0
1308	28657-80-9	1	0	2	0	2	0	3	4	0	0	0	0	1	0	1	0	1	2	2	0	0	-1.34	7.23	1.39	3
1309	100-22-1	4	0	0	0	4	0	0	2	0	0	0	0	0	0	2	0	0	0	0	0	0	1.24	5.83	2.15	1
1310	67-99-2	1	0	2	3	0	2	3	0	0	2	0	0	0	0	2	0	2	2	0	0	0	-1.28	7.55	-0.15	4
1311	102873-32-5	0	0	0	0	7	0	0	5	0	0	0	0	0	0	0	0	0	6	0	0	0	-0.42	7.51	3.03	2
1312	505-70-4	0	0	0	4	0	0	2	0	0	0	0	0	0	0	0	0	2	2	0	0	0	-1.1	5.25	0.46	0
1313	126-72-7	0	0	6	0	0	3	0	0	0	0	0	0	0	0	0	0	0	1	3	0	0	-3.57	7.36	4.59	0
1314	621-31-8	1	0	1	0	4	0	0	2	0	0	0	0	0	0	0	0	1	0	0	0	0	0.3	5.3	1.72	1
1315	26946-33-8	0	0	1	0	6	0	0	6	0	0	2	0	0	0	0	0	0	4	0	0	0	-0.13	7.51	2.1	2
1316	611-34-7	0	0	0	0	6	0	0	1	2	0	1	0	0	1	0	0	0	0	0	0	0	0.79	5.63	1.27	2
1317	16650-32-1	0	0	0	0	5	0	0	2	2	0	0	0	0	1	0	0	0	0	0	0	0	-0.49	5.89	2.43	2
1318	1214-32-0	0	0	1	0	6	0	0	6	0	0	1	0	0	0	0	0	0	2	0	0	0	0.17	6.87	2.64	3
1319	78111-17-8	5	1	15	3	0	13	3	0	0	4	0	0	0	0	0	0	5	1	7	0	0	-1.96	10.33	3.85	7
1320	107673-63-2	0	0	0	1	10	0	1	2	6	0	0	0	0	0	0	0	0	2	0	0	0	0.21	7.78	4.45	5
1321	50935-04-1	2	0	3	0	3	5	3	9	0	1	1	0	0	0	0	0	5	3	2	0	0	-2.02	9.17	0.19	5
1322	129401-88-3	0	1	4	1	5	0	1	1	0	0	0	0	0	0	2	0	0	1	0	0	0	0.03	6.66	1.91	2
1323	123-11-5	1	0	0	1	4	0	0	2	0	0	0	0	0	0	0	0	0	1	1	0	0	0.67	5.29	1.57	1
1324	103-17-3	0	0	1	0	8	0	0	4	0	0	0	0	0	0	0	0	0	0	0	0	0	0.77	6.64	5.28	2
1325	319-84-6	0	0	0	0	0	6	0	0	0	0	0	0	0	0	0	0	0	0	0	0	6	-0.44	5.91	4.16	1
1326	5234-68-4	1	0	2	0	5	0	3	1	0	0	0	0	0	0	0	0	0	1	1	0	0	-0.09	6.69	1.41	2
1327	2597-03-7	3	0	1	0	5	1	1	1	0	0	0	0	0	0	0	0	0	1	3	0	0	-2.53	7.24	3.17	1
1328	333-41-5	5	0	2	0	1	1	0	3	0	0	0	0	0	2	0	0	0	0	3	0	0	-2.77	7.22	3.14	1
1329	59804-37-4	1	0	0	0	6	0	3	3	0	0	0	0	0	1	1	0	1	3	0	0	0	-3.85	7.64	0.95	3
1330	56438-59-6	1	0	3	0	4	1	0	2	0	0	0	0	0	0	0	0	0	0	2	0	0	0.53	6.03	2.24	2
1331	298-02-2	3	0	4	0	0	0	0	0	0	0	0	0	0	0	0	0	0	0	2	0	0	-2.02	6.08	2.94	0
1332	96014-36-7	0	0	0	0	6	0	0	2	4	0	1	0	0	0	0	0	0	2	0	0	0	-0.03	6.92	2.47	3
1333	112-34-5	1	0	7	0	0	0	0	0	0	0	0	0	0	0	0	0	1	0	2	0	0	0.09	5.51	0.71	0
1335	129117-54-0	3	0	0	0	4	0	0	4	4	0	1	0	0	0	0	0	0	0	1	0	0	0.82	7.07	3.53	3
1336	21711-71-7	0	0	0	0	9	0	0	3	0	0	0	0	1	0	0	0	0	1	0	0	0	0.48	6.32	3.6	2
1337	91-63-4	1	0	0	0	6	0	0	1	2	0	0	0	0	1	0	0	0	0	0	0	0	1.07	5.61	2.3	2
1338	113163-22-7	0	0	0	0	5	4	0	2	2	0	0	0	0	1	0	0	2	0	1	0	0	-0.87	6.91	0.43	4
1339	96-18-4	0	0	2	0	0	1	0	0	0	0	0	0	0	0	0	0	0	0	0	0	3	-0.06	3.76	2.2	0
1340	105-13-5	1	0	1	0	4	0	0	2	0	0	0	0	0	0	0	0	1	0	1	0	0	0.09	5.29	1.21	1
1341	97055-38-4	1	0	0	0	0	2	3	0	0	0	0	0	0	0	0	0	0	1	2	0	1	-0.89	5.9	1.83	1
1342	1711-06-4	1	0	0	0	4	0	1	2	0	0	0	0	0	0	0	0	0	1	0	0	0	-0.4	5.33	2.52	1
1343	106636-46-8	1	0	0	1	4	0	1	5	0	0	0	0	1	1	0	1	0	3	0	0	0	0.01	7.33	3.45	3
1344	120-71-8	2	0	0	0	3	0	0	3	0	0	1	0	0	0	0	0	0	0	1	0	0	0.7	5.33	1.55	1
1345	7570-37-8	1	0	0	2	8	0	0	4	0	0	1	0	0	0	0	0	0	0	1	0	0	0.78	6.82	3.05	2
1346	22788-18-7	0	0	6	0	0	0	1	0	0	0	1	0	0	0	1	0	1	2	1	0	2	-3.49	6.7	0.41	0
1347	551-06-4	0	0	0	0	7	0	0	1	2	0	0	0	1	0	0	0	0	0	0	0	0	0.88	6.1	3.5	2
1348	480-22-8	0	0	0	0	7	0	0	3	4	0	0	0	0	0	0	0	3	0	0	0	0	-0.09	6.92	2.85	3
1349	5711-40-0	1	0	0	1	4	0	3	2	0	0	0	0	0	0	0	0	1	2	1	0	0	-1.17	6.67	2.22	1
1350	5862-77-1	1	0	1	0	3	0	0	3	0	0	2	0	0	0	0	0	0	0	1	0	0	0.59	5.59	0.67	1
1351	1591-56-6	3	0	0	0	8	0	1	4	0	0	0	0	2	0	1	0	0	1	0	0	0	-0.09	7.42	3.48	2
1352	98911-08-1	1	0	0	0	7	0	1	5	0	0	0	0	0	0	1	0	1	1	1	0	0	-0.47	7.31	3.48	2
1353	108354-48-9	2	0	0	0	3	0	0	2	4	0	1	0	0	3	0	1	0	0	0	0	0	0.41	6.74	1.3	3
1354	145-39-1	6	0	0	0	0	0	0	6	0	1	0	0	0	0	0	0	0	4	0	0	0	-0.63	7.28	4.48	1
1355	464-10-8	0	0	0	0	0	0	0	0	0	1	0	0	0	0	0	0	0	2	0	0	0	-1.31	4.28	3.62	0
1356	33372-39-3	0	0	4	0	6	0	0	4	2	0	0	0	0	2	1	0	2	2	0	0	0	-0.08	8.02	2.6	3
1357	109883-99-0	2	0	3	2	0	2	2	0	0	4	0	0	0	0	0	0	2	2	1	0	0	-1.26	7.41	0.32	4
1358	123-66-0	2	0	5	0	0	0	1	0	0	0	0	0	0	0	0	0	0	1	1	0	0	-0.06	5.26	2.41	0
1359	16582-03-9	0	0	0	0	6	0	0	2	4	0	2	0	0	2	0	0	0	0	0	0	0	0.63	6.72	1.57	3
1360	134109-03-8	0	0	0	2	7	2	0	3	4	0	0	0	0	0	0	0	2	0	0	0	0	-0.89	7.51	3.45	4
1361	60768-66-3	0	0	0	0	4	0	0	1	2	0	0	0	0	1	0	0	0	2	0	0	0	0.14	5.86	1.94	2
1362	57404-88-3	0	0	0	2	8	2	0	2	6	0	0	0	0	0	0	0	2	0	0	0	0	-0.86	7.65	3.08	5
1363	96-54-8	1	0	0	0	4	0	0	0	0	0	0	0	0	0	0	1	0	0	0	0	0	1.92	3.8	1.13	1
1364	159092-69-0	0	0	0	0	8	0	0	2	4	0	0	0	0	0	0	0	0	4	0	0	0	0.04	7.35	3.44	3
1365	70021-99-7	0	0	0	0	11	0	0	1	8	0	0	0	0	0	0	0	0	2	0	0	0	0.19	7.78	4.75	5
1366	532-28-5	0	0	0	0	5	1	0	1	0	0	0	1	0	0	0	0	1	0	0	0	0	-0.99	5.31	1.2	1
1367	14191-22-1	0	0	0	0	7	0	0	1	4	0	0	0	0	0	0	0	0	2	0	0	0	0.11	6.7	3.22	3
1368	122547-49-3	1	0	3	0	0	4	4	0	0	0	0	0	0	0	1	0	2	2	1	0	0	-1.1	7.23	-0.34	3
1369	99-30-9	0	0	0	0	2	0	0	4	0	0	1	0	0	0	0	0	0	2	0	0	0	-0.14	5.88	2.31	1
1370	80-46-6	3	0	1	0	4	0	0	2	0	1	0	0	0	0	0	0	1	0	0	0	0	0.22	5.86	3.42	1
1371	50-70-4	0	0	2	0	0	4	0	0	0	0	0	0	0	0	0	0	6	0	0	0	0	-1.67	5.87	-2.94	0
1372	108-44-1	1	0	0	0	4	0	0	2	0	0	1	0	0	0	0	0	0	0	0	0	0	0.84	4.66	1.57	1
1373	2257-09-2	0	0	2	0	5	0	0	1	0	0	0	0	1	0	0	0	0	0	0	0	0	0.74	5.54	2.92	1
1374	104-88-1	0	0	0	1	4	0	0	2	0	0	0	0	0	0	0	0	0	1	0	0	0	0.65	4.99	2.25	1
1375	344-07-0	0	0	0	0	0	0	0	6	0	0	0	0	0	0	0	0	0	0	0	0	0	-2.21	5.91	3.52	1
1376	27730-03-6	0	0	0	0	9	2	1	3	0	0	0	0	0	0	0	0	0	3	1	0	0	-0.48	7.31	2.87	3
1377	127128-50-1	1	0	3	8	0	1	0	0	0	0	0	0	0	0	0	0	2	0	1	0	0	-0.81	6.61	1.35	0
1378	102-07-8	0	0	0	0	10	0	1	2	0	0	0	0	0	0	0	0	0	1	0	0	0	-0.24	6.66	2.52	2
1379	809-73-4	12	0	0	6	0	0	8	0	0	4	0	0	0	0	0	0	0	2	0	0	0	-0.23	8.73	7.33	2
1380	101901-08-0	2	0	4	0	3	1	1	3	2	1	0	0	0	0	0	0	2	1	1	0	0	-0.89	7.66	2.53	3
1381	132742-01-9	0	0	2	2	7	0	0	3	6	0	0	0	0	0	0	0	0	2	0	0	0	0.21	7.78	4.91	5
1382	120812-50-2	0	0	4	0	6	0	0	4	6	0	0	0	0	0	0	0	0	4	0	0	0	-0.15	8.18	5.25	5
1383	699-18-3	0	0	0	2	3	0	0	1	0	0	0	0	0	0	0	0	0	2	0	1	0	0.4	5.27	1.21	1
1384	523-47-7	4	0	3	2	0	4	2	0	0	0	0	0	0	0	0	0	0	0	0	0	0	0.84	6.55	4.75	2
1385	3958-60-9	0	0	1	0	4	0	0	2	0	0	0	0	0	0	0	0	0	2	0	0	0	0.2	5.62	2.47	1
1386	18172-67-3	2	1	3	0	0	2	1	0	0	1	0	0	0	0	0	0	0	0	0	0	0	0.61	5.36	2.93	2
1387	75-21-8	0	0	2	0	0	0	0	0	0	0	0	0	0	0	0	0	0	0	1	0	0	1	1.58	-0.13	1
1389	1088-56-8	3	0	0	0	2	0	4	4	0	0	0	0	2	0	1	0	0	2	0	0	0	-0.65	7.22	2.3	3
1390	104-03-0	0	0	1	0	4	0	1	2	0	0	0	0	0	0	0	0	1	3	0	0	0	-0.94	6.05	1.36	1
1391	63017-87-8	1	0	0	0	6	0	0	2	2	0	0	0	0	0	0	0	0	2	0	0	0	0.21	6.33	3.12	2
1392	100-47-0	0	0	0	0	5	0	0	1	0	0	0	1	0	0	0	0	0	0	0	0	0	0.72	4.64	1.71	1
1393	26541-56-0	2	0	0	0	9	0	2	3	0	0	0	0	0	0	1	0	0	2	1	0	0	-0.53	7.33	2.49	2
1394	130933-92-5	0	0	0	4	6	2	0	4	4	0	0	0	0	0	0	0	0	0	1	0	0	0.29	7.51	3.7	6
1395	80-82-0	0	0	0	0	4	0	0	2	0	0	0	0	0	0	0	0	1	4	0	0	0	-4.5	6.13	0.69	1
1396	21919-05-1	0	0	2	0	2	0	1	4	0	0	1	0	0	0	1	0	0	5	0	0	0	-0.96	7.09	0.6	2
1397	3234-02-4	0	0	2	0	0	0	2	0	0	0	0	0	0	0	0	0	2	0	0	0	0	-0.08	4.65	0.48	0
1398	2980-32-7	0	0	0	0	4	0	1	8	0	0	0	0	0	0	0	0	4	1	1	0	0	-0.69	7.24	1.9	3
1399	71400-33-4	0	0	0	0	6	0	0	6	0	0	0	0	0	0	0	0	0	4	2	0	0	-0.09	7.33	2.91	3
1400	121153-49-9	0	0	0	2	0	4	0	0	0	0	0	0	0	0	0	0	2	0	1	0	0	-0.73	5.03	-0.81	2
1401	103-23-1	4	0	14	0	0	2	2	0	0	0	0	0	0	0	0	0	0	2	2	0	0	-0.14	8.05	7.04	0
1402	18699-02-0	1	0	1	0	4	0	2	2	0	0	0	0	0	0	0	0	1	2	0	0	0	-0.86	6.26	0.59	1
1403	123447-62-1	2	0	5	0	2	1	7	4	0	0	0	0	0	0	3	0	1	3	2	0	0	-1.3	8.68	3.04	5
1404	57781-14-3	4	0	5	2	0	4	6	0	0	4	0	0	0	0	0	0	1	4	2	0	1	-2.34	9	2.37	4
1405	115314-17-5	0	0	2	0	4	1	0	2	0	0	0	0	0	0	0	0	0	4	2	0	0	-3.94	6.87	0.81	2
1406	67-20-9	0	0	1	1	2	0	2	2	0	0	0	0	1	0	1	0	0	4	0	1	0	-0.64	6.84	0.32	2
1407	2493-84-7	1	0	7	0	4	0	1	2	0	0	0	0	0	0	0	0	1	1	1	0	0	-0.91	6.96	4.57	1
1408	129-73-7	4	0	0	0	13	1	0	5	0	0	0	0	0	0	2	0	0	0	0	0	0	0.24	8.01	5.41	3
1409	670-54-2	0	0	0	0	0	0	2	0	0	0	0	4	0	0	0	0	0	0	0	0	0	-0.44	5.34	0.22	0
1410	104953-00-6	1	0	1	0	4	0	0	2	0	1	0	1	0	0	0	0	0	0	1	0	0	-0.08	5.83	1.57	2
1411	113600-17-2	0	0	0	0	11	0	0	5	4	0	0	0	0	0	0	0	0	0	0	0	0	-0.15	7.52	5.06	5
1412	60827-45-4	0	0	2	0	0	1	0	0	0	0	0	0	0	0	0	0	2	0	0	0	1	-0.74	3.76	-0.2	0
1413	118-96-7	1	0	0	0	2	0	0	4	0	0	0	0	0	0	0	0	0	6	0	0	0	-0.61	6.74	2	1
1414	108-99-6	1	0	0	0	4	0	0	1	0	0	0	0	0	1	0	0	0	0	0	0	0	1.21	4.25	1.17	1
1415	33685-60-8	0	0	0	0	8	0	0	2	4	0	0	0	0	0	0	0	0	4	0	0	0	-0.05	7.41	3.44	3
1416	50-06-6	1	0	1	0	5	0	3	1	0	1	0	0	0	0	0	0	0	3	0	0	0	-1.31	6.92	1.32	2
1417	55-63-0	0	0	2	0	0	1	0	0	0	0	0	0	0	0	0	0	0	6	3	0	0	-1.48	6.51	0.08	0
1418	3066-70-4	1	1	2	0	0	1	2	0	0	0	0	0	0	0	0	0	0	1	1	0	0	-0.34	5.57	2.81	0
1419	106626-55-5	2	0	2	0	8	0	1	1	4	0	0	0	0	1	1	0	0	1	0	0	0	-0.05	7.61	2.7	3
1420	79305-82-1	0	0	0	2	8	0	0	4	0	0	2	0	0	0	0	0	0	0	0	0	0	0.78	6.65	2.32	2
1421	24325-70-0	1	0	0	2	8	0	0	4	0	0	0	0	0	0	0	0	0	2	0	0	0	0.14	6.98	4.2	2
1422	38915-40-1	2	0	9	0	5	0	0	3	4	0	0	0	0	2	1	0	0	0	1	0	1	0.63	8.53	6.17	3
1423	4643-05-4	0	0	1	2	0	0	0	0	0	0	0	0	0	0	0	0	1	0	0	0	1	0.03	3.15	0.31	0
1424	92134-96-8	0	0	3	0	0	5	0	0	0	0	0	0	1	0	1	0	5	1	0	0	0	-1.69	6.89	-1.86	1
1426	110-80-5	1	0	3	0	0	0	0	0	0	0	0	0	0	0	0	0	1	0	1	0	0	0.13	3.7	-0.14	0
1427	90421-79-7	0	0	2	0	4	1	0	1	2	0	0	0	0	1	0	0	0	0	2	0	0	0.29	6.28	2.28	3
1428	35077-51-1	4	0	0	0	8	0	2	4	0	0	0	0	2	0	2	0	0	2	0	0	0	-0.03	7.81	2.85	2
1429	5296-38-8	0	0	3	0	9	1	0	3	0	0	0	0	0	0	0	0	0	0	2	0	0	0.31	6.98	3.51	3
1430	31464-26-3	1	0	2	0	9	0	0	3	0	0	0	1	2	0	1	0	0	0	0	0	0	0.52	7.29	4.34	2
1431	131-73-7	0	0	0	0	4	0	0	8	0	0	0	0	0	0	0	0	0	12	0	0	0	-1.21	8.68	2.75	2
1432	29964-84-9	3	1	7	0	0	1	2	0	0	0	0	0	0	0	0	0	0	1	1	0	0	-0.26	6.62	5.03	0
1433	17573-23-8	0	0	2	2	8	0	0	2	6	0	0	0	0	0	0	0	0	0	0	0	0	1.17	7.38	5.01	5
1434	7696-62-0	1	0	3	0	4	0	0	2	0	0	0	0	1	0	0	0	0	1	1	0	0	0.43	6.03	3.39	1
1435	5447-99-4	2	0	1	0	0	2	0	0	0	0	0	0	0	0	0	0	1	2	0	0	0	-0.82	5.03	1.03	0
1436	7665-72-7	3	0	2	0	0	1	0	0	0	1	0	0	0	0	0	0	0	0	2	0	0	-0.01	4.97	0.7	1
1437	74339-98-3	0	0	0	2	10	2	0	6	4	0	0	0	0	0	0	0	2	0	0	0	0	-0.9	8.17	3.99	6
1438	117467-28-4	5	0	2	2	2	2	7	4	0	1	1	0	1	2	1	0	0	4	3	0	0	-0.96	9.45	2.22	4
1439	797-63-7	1	0	9	1	0	4	2	0	0	2	0	0	0	0	0	0	1	1	0	0	0	-0.89	7.77	4.63	4
1440	6281-32-9	0	0	1	0	6	0	0	1	2	0	0	0	0	1	0	0	1	0	0	0	0	0.07	5.88	1.41	2
1441	580-16-5	0	0	0	0	6	0	0	1	2	0	0	0	0	1	0	0	1	0	0	0	0	0.28	5.61	1.75	2
1442	2498-75-1	1	0	0	0	11	0	0	1	6	0	0	0	0	0	0	0	0	0	0	0	0	1.31	7.2	5.04	4
1443	3244-54-0	0	0	0	0	6	0	0	2	4	0	0	0	0	0	0	0	0	4	0	0	0	-0.03	7.2	3.11	3
1444	17075-03-5	0	0	0	0	9	0	0	1	6	0	1	0	0	0	0	0	0	0	0	0	0	0.86	6.93	3.2	4
1445	74-96-4	1	0	1	0	0	0	0	0	0	0	0	0	0	0	0	0	0	0	0	0	0	1.06	1.5	1.34	0
1446	503-30-0	0	0	3	0	0	0	0	0	0	0	0	0	0	0	0	0	0	0	1	0	0	1	2.5	-0.07	1
1447	57835-92-4	0	0	0	0	9	0	0	1	6	0	0	0	0	0	0	0	0	2	0	0	0	0.21	7.25	3.84	4
1448	61396-61-0	0	0	3	0	9	1	0	3	0	0	0	0	0	0	0	0	0	0	1	0	0	0.53	6.82	3.78	3
1449	7493-63-2	0	1	1	1	4	0	1	2	0	0	1	0	0	0	0	0	0	1	1	0	0	-0.42	6.08	1.56	1
1450	504-29-0	0	0	0	0	4	0	0	1	0	0	1	0	0	1	0	0	0	0	0	0	0	0.57	4.25	0.47	1
1451	123-72-8	1	0	2	1	0	0	0	0	0	0	0	0	0	0	0	0	0	1	0	0	0	0.71	3.15	0.94	0
1452	2873-97-4	3	1	1	1	0	0	2	0	0	1	0	0	0	0	0	0	0	2	0	0	0	-0.48	5.85	0.34	0
1453	24934-91-6	2	0	3	0	0	0	0	0	0	0	0	0	0	0	0	0	0	0	2	0	1	-2.1	5.61	2.43	0
1454	618-46-2	0	0	0	0	4	0	1	2	0	0	0	0	0	0	0	0	0	1	0	0	0	-0.48	5.33	2.7	1
1455	58775-50-1	2	0	1	3	3	1	2	9	0	1	0	0	0	0	0	0	3	1	3	0	0	-1.71	8.44	3.19	5
1456	6334-18-5	0	0	0	1	3	0	0	3	0	0	0	0	0	0	0	0	0	1	0	0	0	0.32	5.34	2.92	1
1457	112-95-8	2	0	18	0	0	0	0	0	0	0	0	0	0	0	0	0	0	0	0	0	0	1.37	7.25	9.5	0
1458	127-47-9	6	0	4	6	0	0	5	0	0	1	0	0	0	0	0	0	0	1	1	0	0	-0.25	7.82	5.7	1
1459	100-17-4	1	0	0	0	4	0	0	2	0	0	0	0	0	0	0	0	0	2	1	0	0	0.1	5.57	1.71	1
1460	68053-32-7	3	0	3	2	0	2	2	0	0	3	0	0	0	0	0	0	1	2	0	0	0	-0.69	7.1	1.37	3
1461	141-04-8	4	0	6	0	0	2	2	0	0	0	0	0	0	0	0	0	0	2	2	0	0	-0.18	6.98	3.39	0
1462	105836-99-5	0	0	0	0	6	0	0	2	4	0	0	0	0	2	0	0	0	4	0	0	0	-0.11	7.35	2.85	3
1463	95-80-7	1	0	0	0	3	0	0	3	0	0	2	0	0	0	0	0	0	0	0	0	0	0.72	5.02	0.82	1
1464	74-11-3	0	0	0	0	4	0	1	2	0	0	0	0	0	0	0	0	1	1	0	0	0	-0.93	5.31	2.1	1
1465	610-30-0	0	0	0	0	3	0	1	3	0	0	0	0	0	0	0	0	1	5	0	0	0	-1.47	6.54	1.22	1
1466	80-52-4	3	0	4	0	0	1	0	0	0	2	2	0	0	0	0	0	0	0	0	0	0	-0.02	5.85	0.8	1
1467	2475-46-9	1	0	2	0	6	0	2	6	0	0	0	0	0	0	0	0	1	2	0	0	0	-0.18	7.67	1.89	3
1468	115664-49-8	0	0	0	0	9	2	0	3	6	0	0	0	0	0	0	0	0	2	1	0	0	0.05	7.95	3.88	6
1469	148193-34-4	1	0	2	0	3	1	0	2	2	0	0	0	0	1	0	0	0	0	3	0	0	0.28	6.67	2.27	3
1470	105-74-8	2	0	20	0	0	0	2	0	0	0	0	0	0	0	0	0	0	2	2	0	0	-0.43	8.24	9.38	0
1471	1070-13-9	1	1	2	1	0	0	1	0	0	0	0	0	0	0	0	0	0	1	0	0	0	0.7	4.22	1.87	0
1472	226-36-8	0	0	0	0	13	0	0	0	8	0	0	0	0	1	0	0	0	0	0	0	0	1.06	7.63	5.17	5
1473	1817-73-8	0	0	0	0	2	0	0	4	0	0	1	0	0	0	0	0	0	4	0	0	0	-0.43	6.34	1.62	1
1474	556-52-5	0	0	2	0	0	1	0	0	0	0	0	0	0	0	0	0	1	0	1	0	0	0.19	3.18	-0.64	1
1475	4548-53-2	2	0	0	0	7	0	0	7	2	0	0	0	2	0	0	0	3	4	0	0	0	-4.62	8.44	3.74	3
1476	135086-93-0	0	0	0	1	8	0	1	4	2	0	0	0	3	0	1	0	0	1	0	0	0	-0.41	7.72	4.73	4
1477	7119-89-3	0	0	0	0	0	1	0	0	0	0	0	0	0	0	0	0	0	2	0	0	1	-1.45	3.79	1.51	0
1478	817-99-2	0	0	1	1	0	0	2	0	0	0	1	1	0	0	0	0	0	2	0	0	0	-0.63	5.28	-1.32	0
1479	73-31-4	2	0	2	0	4	0	1	2	2	0	0	0	0	0	0	0	0	1	1	0	0	-0.01	6.85	1.56	2
1480	139-40-2	4	0	0	0	0	2	0	3	0	0	0	0	0	3	0	0	0	0	0	0	0	0.19	6.51	2.91	1
1481	129-43-1	0	0	0	0	7	0	2	5	0	0	0	0	0	0	0	0	1	2	0	0	0	-0.3	6.92	2.54	3
1482	99-55-8	1	0	0	0	3	0	0	3	0	0	1	0	0	0	0	0	0	2	0	0	0	0.06	5.61	1.46	1
1483	108-50-9	2	0	0	0	2	0	0	2	0	0	0	0	0	2	0	0	0	0	0	0	0	0.98	4.66	0.09	1
1485	610-49-1	0	0	0	0	9	0	0	1	4	0	1	0	0	0	0	0	0	0	0	0	0	0.85	6.53	2.9	3
1486	102-13-6	2	0	2	0	5	1	1	1	0	0	0	0	0	0	0	0	0	1	1	0	0	-0.15	6.27	2.91	1
1487	63390-11-4	0	0	0	0	6	0	0	6	0	0	2	0	0	0	0	0	0	0	0	0	0	0.41	6.69	3.18	2
1488	585-07-9	4	1	0	0	0	0	2	0	0	1	0	0	0	0	0	0	0	1	1	0	0	-0.41	5.32	2.1	0
1489	19660-16-3	0	1	2	1	0	1	1	0	0	0	0	0	0	0	0	0	0	1	1	0	0	-0.38	5.28	2.37	0
1490	83504-80-7	0	0	0	0	9	0	0	3	0	0	0	0	1	0	0	0	0	1	0	0	0	0.47	6.47	4.2	2
1511	626-17-5	0	0	0	0	4	0	0	2	0	0	0	2	0	0	0	0	0	0	0	0	0	0.53	5.31	1.59	1
1512	28322-02-3	1	0	1	0	7	0	1	5	0	0	0	0	0	0	0	0	0	1	0	0	0	-0.03	6.9	2.61	3
1513	22181-94-8	1	0	6	0	2	0	2	1	2	0	0	0	0	3	0	0	0	2	1	0	0	-0.42	7.69	1.06	2
1514	104-28-9	2	0	3	2	4	0	1	2	0	0	0	0	0	0	0	0	0	1	3	0	0	-0.37	6.97	2.36	1
1515	6341-85-1	1	0	2	0	0	1	0	0	0	1	0	0	0	0	0	0	0	0	2	0	0	0.14	4.26	-0.18	2
1516	821-95-4	1	1	8	1	0	0	0	0	0	0	0	0	0	0	0	0	0	0	0	0	0	1.2	5.51	5	0
1491	107-70-0	4	0	1	0	0	0	1	0	0	1	0	0	0	0	0	0	0	1	1	0	0	-0.29	5.01	0.32	0
1492	609-65-4	0	0	0	0	4	0	1	2	0	0	0	0	0	0	0	0	0	1	0	0	0	-0.52	5.34	2.7	1
1493	78415-72-2	1	0	0	1	4	0	4	1	0	0	0	1	0	1	0	0	0	1	0	0	0	-0.35	6.71	0.36	2
1494	139-59-3	0	0	0	0	9	0	0	3	0	0	1	0	0	0	0	0	0	0	1	0	0	0.74	6.27	2.64	2
1495	111-30-8	0	0	3	2	0	0	0	0	0	0	0	0	0	0	0	0	0	2	0	0	0	0.51	4.17	0.14	0
1496	33399-00-7	2	0	2	1	3	0	1	3	0	0	0	0	0	0	0	0	0	1	3	0	0	-3.68	7.37	3.65	1
1497	109143-19-3	1	0	4	0	3	0	0	3	2	0	0	0	0	0	1	0	0	2	1	1	2	-0.28	7.53	3.63	2
1498	84174-20-9	2	0	1	0	4	0	0	2	0	0	0	0	1	0	1	0	0	1	1	0	0	0.52	6.05	1.66	1
1499	106-90-1	0	1	2	1	0	1	1	0	0	0	0	0	0	0	0	0	0	1	2	0	0	-0.38	4.95	0.44	1
1500	13071-79-9	5	0	3	0	0	0	0	0	0	1	0	0	0	0	0	0	0	0	2	0	0	-2.08	6.5	3.52	0
1501	95-14-7	0	0	0	0	4	0	0	0	2	0	0	0	0	2	0	0	0	0	0	0	0	0.86	5.03	1.44	2
1502	321-60-8	0	0	0	0	9	0	0	3	0	0	0	0	0	0	0	0	0	0	0	0	0	-0.17	6.1	3.55	2
1503	91-58-7	0	0	0	0	7	0	0	1	2	0	0	0	0	0	0	0	0	0	0	0	0	0.8	5.61	3.4	2
1504	34592-47-7	0	0	2	0	0	1	1	0	0	0	0	0	0	0	0	0	1	1	0	0	0	-0.74	4.66	-0.1	1
1505	2634-33-5	0	0	0	0	4	0	0	1	2	0	0	0	0	1	0	0	1	0	0	0	0	0.14	5.34	2.31	2
1508	97509-27-8	0	0	0	2	5	2	0	3	2	0	0	0	0	0	0	0	2	2	0	0	0	-1.12	7.25	1.77	3
1509	5355-16-8	2	0	1	0	4	0	0	6	0	0	2	0	0	2	0	0	0	0	2	0	0	0.17	7.18	1.56	2
1510	98451-51-5	0	0	1	0	3	0	0	3	0	0	1	0	0	0	0	0	1	2	0	0	0	-0.39	5.89	0.37	1
1517	5694-00-8	0	0	1	0	0	1	1	0	0	0	1	0	0	0	0	0	0	1	1	0	0	-0.35	3.77	-1.04	1
1518	539-21-9	0	0	0	4	0	0	4	0	0	0	2	0	2	0	0	0	0	0	0	0	0	-0.22	6.64	-0.04	1
1519	123-42-2	3	0	1	0	0	0	1	0	0	1	0	0	0	0	0	0	1	1	0	0	0	-0.83	4.65	-0.09	0
1520	2912-62-1	0	0	0	0	5	1	1	1	0	0	0	0	0	0	0	0	0	1	0	0	1	-0.72	5.6	2.73	1
1521	538-41-0	0	0	0	0	8	0	0	4	0	0	2	0	2	0	0	0	0	0	0	0	0	0.71	6.64	2.71	2
1522	67-45-8	0	0	2	1	2	0	1	2	0	0	0	0	1	0	1	0	0	3	1	1	0	-0.54	6.66	1.1	2
1523	1007-28-9	1	0	1	0	0	0	0	3	0	0	1	0	0	3	0	0	0	0	0	0	0	0.11	5.6	1.25	1
1524	105596-42-7	0	0	0	0	7	2	0	3	4	0	0	0	0	0	0	0	0	2	1	0	0	0.08	7.39	2.98	5
1525	72848-48-7	0	0	0	0	6	0	0	2	4	0	0	0	0	2	0	0	0	4	0	0	0	-0.04	7.33	2.85	3
1526	106-24-1	3	0	3	2	0	0	2	0	0	0	0	0	0	0	0	0	1	0	0	0	0	0.17	5.55	2.93	0
1527	122-62-3	4	0	18	0	0	2	2	0	0	0	0	0	0	0	0	0	0	2	2	0	0	-0.04	8.45	8.86	0
1528	21314-05-6	0	0	0	0	6	0	0	3	2	0	1	0	0	3	0	1	0	2	0	0	0	0.04	7.18	1.1	3
1529	589-18-4	1	0	1	0	4	0	0	2	0	0	0	0	0	0	0	0	1	0	0	0	0	0.14	4.99	1.71	1
1530	994-05-8	4	0	1	0	0	0	0	0	0	1	0	0	0	0	0	0	0	0	1	0	0	0.08	4.27	1.51	0
1531	95-50-1	0	0	0	0	4	0	0	2	0	0	0	0	0	0	0	0	0	0	0	0	0	0.61	4.67	3.16	1
1532	1148-79-4	0	0	0	0	11	0	0	4	0	0	0	0	0	3	0	0	0	0	0	0	0	0.86	7.03	3.13	3
1533	91-94-1	0	0	0	0	6	0	0	6	0	0	2	0	0	0	0	0	0	0	0	0	0	0.53	6.69	3.18	2
1534	114451-08-0	1	0	0	0	5	0	0	1	4	0	0	0	0	2	0	1	0	2	0	0	0	-0.21	6.9	2.17	3
1535	51042-51-4	0	0	0	2	8	0	0	4	0	0	0	0	0	0	0	0	0	4	0	0	0	0.06	7.3	3.61	2
1536	34331-95-8	1	0	1	0	8	0	0	2	4	0	0	0	0	0	0	0	0	0	0	0	0	0.9	6.93	4.88	3
1537	65-85-0	0	0	0	0	5	0	1	1	0	0	0	0	0	0	0	0	1	1	0	0	0	-0.88	5	1.43	1
1538	94-70-2	1	0	1	0	4	0	0	2	0	0	1	0	0	0	0	0	0	0	1	0	0	0.66	5.31	1.42	1
1539	1520-21-4	0	1	0	1	4	0	0	2	0	0	1	0	0	0	0	0	0	0	0	0	0	0.79	4.99	1.64	1
1540	95-69-2	1	0	0	0	3	0	0	3	0	0	1	0	0	0	0	0	0	0	0	0	0	0.74	5.02	2.23	1
1559	4651-67-6	3	0	10	0	0	7	2	0	0	2	0	0	0	0	0	0	2	2	0	0	0	-0.7	8.32	3.81	4
1560	159092-81-6	0	0	0	0	7	0	0	3	4	0	0	0	0	0	0	0	0	6	0	0	0	-0.21	7.78	3.33	3
1561	98644-23-6	0	0	2	0	10	0	0	2	6	0	0	0	0	0	0	0	2	2	1	0	0	-4.57	8.16	2.77	4
1562	68641-49-6	0	0	4	0	0	0	2	0	0	0	0	0	0	0	2	0	0	3	2	0	0	-3.71	6.55	0.17	2
1563	107534-94-1	2	0	14	1	4	4	3	2	0	2	0	0	0	0	1	0	0	2	1	0	2	-0.05	9.22	6.63	5
1564	142-09-6	2	1	5	0	0	0	2	0	0	0	0	0	0	0	0	0	0	1	1	0	0	-0.27	5.79	3.41	0
1541	88020-91-1	0	0	1	0	9	0	0	5	2	0	0	0	0	0	0	0	1	0	0	0	0	0.09	7.08	3.34	4
1542	98025-31-1	0	0	1	0	0	1	3	0	0	0	1	0	0	0	0	0	1	1	0	0	0	-1.09	5.83	1.51	0
1543	67411-86-3	0	0	1	0	11	0	0	1	6	0	0	0	0	0	0	0	1	0	0	0	0	0.06	7.39	3.95	4
1544	71422-67-8	0	0	0	0	7	0	2	10	0	1	0	0	0	1	0	0	0	2	1	0	0	-4.67	8.85	6.69	3
1545	580-22-3	0	0	0	0	6	0	0	1	2	0	1	0	0	1	0	0	0	0	0	0	0	0.57	5.61	1.81	2
1546	69304-47-8	0	0	2	3	0	3	3	0	0	0	0	0	0	0	1	0	2	2	1	0	0	-0.84	7.21	-1.03	2
1547	2747-04-8	1	0	1	1	3	0	3	3	0	0	0	0	0	0	0	0	0	2	2	0	0	-0.42	6.87	2.37	2
1548	85-98-3	2	0	2	0	10	0	1	2	0	0	0	0	0	0	2	0	0	1	0	0	0	0.01	7.37	3.63	2
1549	103-84-4	1	0	0	0	5	0	1	1	0	0	0	0	0	0	0	0	0	1	0	0	0	-0.04	5.3	0.95	1
1550	544-16-1	1	0	3	0	0	0	0	0	0	0	0	0	1	0	0	0	0	1	1	0	0	0.46	4.17	-0.62	0
1551	563-04-2	3	0	0	0	12	0	0	6	0	0	0	0	0	0	0	0	0	1	3	0	0	-3.94	8.14	6.4	3
1552	586-78-7	0	0	0	0	4	0	0	2	0	0	0	0	0	0	0	0	0	2	0	0	0	0.14	5.31	2.47	1
1553	42373-04-6	2	0	0	0	11	0	0	4	2	0	0	0	2	0	0	2	0	0	0	0	0	0.87	7.91	5.61	4
1554	155379-83-2	2	0	0	0	1	0	0	5	0	0	2	0	0	0	0	0	0	2	0	0	0	-0.06	6.14	1.2	1
1555	57470-96-9	5	0	3	0	3	1	2	3	0	1	0	0	0	0	0	0	1	2	1	0	0	-0.7	7.97	1.04	1
1556	518-83-2	0	0	0	0	6	0	2	6	0	0	0	0	0	0	0	0	2	2	0	0	0	-0.4	7.09	2.27	3
1557	3524-68-3	0	3	4	3	0	0	3	0	0	1	0	0	0	0	0	0	1	3	3	0	0	-1.28	7.52	1.07	0
1558	634-90-2	0	0	0	0	2	0	0	4	0	0	0	0	0	0	0	0	0	0	0	0	0	0.34	5.35	4.49	1
1565	5405-53-8	0	0	1	0	6	0	0	6	0	0	0	0	0	0	0	0	0	4	0	0	0	0.08	7.18	3.28	3
1566	6943-00-6	0	0	2	0	4	0	2	2	0	0	0	0	0	0	1	0	0	2	0	0	0	-0.14	6.31	1.66	2
1567	928-51-8	0	0	4	0	0	0	0	0	0	0	0	0	0	0	0	0	1	0	0	0	1	0.27	3.7	0.95	0
1568	548-93-6	0	0	0	0	3	0	1	3	0	0	1	0	0	0	0	0	2	1	0	0	0	-1.14	5.63	0.42	1
1569	19406-51-0	1	0	0	0	2	0	0	4	0	0	1	0	0	0	0	0	0	4	0	0	0	-0.29	6.35	1.36	1
1570	126-73-8	3	0	9	0	0	0	0	0	0	0	0	0	0	0	0	0	0	1	3	0	0	-3.31	6.87	3.64	0
1571	542-56-3	2	0	1	0	0	1	0	0	0	0	0	0	1	0	0	0	0	1	1	0	0	0.39	4.2	-0.76	0
1572	611-35-8	0	0	0	0	6	0	0	1	2	0	0	0	0	1	0	0	0	0	0	0	0	0.76	5.63	2.68	2
1573	48134-75-4	1	0	0	0	9	0	0	2	0	0	0	0	0	0	0	1	0	0	0	0	0	1.26	6.07	2.3	2
1574	120-36-5	1	0	0	0	3	1	1	3	0	0	0	0	0	0	0	0	1	1	1	0	0	-1.05	6.3	3.19	1
1575	1937-35-5	0	0	0	0	17	0	0	11	4	0	2	0	4	0	0	0	3	4	0	0	0	-4.54	9.76	6.07	6
1576	105837-00-1	0	0	0	0	6	0	0	2	4	0	0	0	0	2	0	0	0	4	0	0	0	-0.07	7.34	2.85	3
1577	191-07-1	0	0	0	0	12	0	0	0	12	0	0	0	0	0	0	0	0	0	0	0	0	1.35	7.95	5.45	7
1578	19246-18-5	0	0	2	0	0	1	2	0	0	0	1	0	0	0	0	0	1	2	0	0	0	-1.09	5.57	-1.24	0
1579	99-61-6	0	0	0	1	4	0	0	2	0	0	0	0	0	0	0	0	0	3	0	0	0	-0.03	5.6	1.48	1
1580	3048-12-2	0	0	1	0	9	0	0	3	0	0	0	0	0	0	0	0	0	2	1	0	0	0.12	6.82	3.29	2
1581	124489-20-9	1	0	0	0	7	0	1	4	0	0	0	0	1	1	1	0	1	0	0	0	0	0.38	7.03	2.99	3
1582	2880-58-2	1	0	0	3	0	0	3	0	0	0	0	0	0	0	0	0	0	2	1	0	0	-0.26	5.33	-0.09	1
1583	107673-64-3	0	0	0	0	11	0	0	5	4	0	0	0	0	0	0	0	0	2	0	0	0	0.16	7.78	4.75	5
1584	6548-29-4	0	0	0	0	14	0	0	14	4	0	2	0	4	0	0	0	4	8	0	0	0	-4.92	10.29	5.59	6
1585	109-55-7	2	0	3	0	0	0	0	0	0	0	1	0	0	0	1	0	0	0	0	0	0	0.8	4.2	-0.45	0
1586	6483-86-9	0	0	0	0	6	0	2	6	0	0	0	0	0	0	0	0	1	6	0	0	0	-4.54	7.78	1.67	3
1587	334-22-5	0	0	4	0	0	0	0	0	0	0	0	0	0	0	0	0	0	0	0	0	2	0.66	4.17	1.11	0
1588	696-54-8	0	0	0	1	4	0	0	1	0	0	0	0	1	1	0	0	1	0	0	0	0	0.84	4.98	0.53	1
1589	1877-73-2	0	0	1	0	4	0	1	2	0	0	0	0	0	0	0	0	1	3	0	0	0	-0.99	6.08	1.36	1
1590	24961-39-5	0	0	1	0	11	0	0	1	6	0	0	0	0	0	0	0	0	0	0	0	0	0.88	7.38	5.3	4
1591	1675-54-3	2	0	4	0	8	2	0	4	0	1	0	0	0	0	0	0	0	0	4	0	0	-0.09	7.94	3.66	4
1592	140-49-8	1	0	1	0	4	0	2	2	0	0	0	0	0	0	0	0	0	2	0	0	1	-0.14	6.27	1.44	1
1593	54779-53-2	2	0	0	0	6	0	0	3	6	0	1	0	0	1	0	0	0	0	0	0	0	0.77	7.38	3.31	4
1594	139-65-1	0	0	0	0	8	0	0	4	0	0	2	0	0	0	0	0	0	0	0	0	0	0.79	6.47	2.46	2
1595	2371-42-8	4	0	3	0	0	1	0	0	0	3	0	0	0	0	0	0	1	0	0	0	0	-0.42	5.93	2.18	2
1596	603-34-9	0	0	0	0	15	0	0	3	0	0	0	0	0	0	1	0	0	0	0	0	0	1.17	7.24	5.16	3
1597	88741-67-7	2	0	0	0	6	0	1	7	2	0	0	0	0	1	0	0	1	1	2	0	0	-0.25	7.79	2.81	4
1598	10474-14-3	1	0	2	0	0	0	0	0	0	1	0	0	0	0	0	0	0	0	0	0	1	0.08	4.27	2.7	0
1599	14691-88-4	4	0	2	0	0	1	0	0	0	2	1	0	0	0	1	0	1	0	0	0	0	-0.19	5.92	0.07	1
1600	121-00-6	4	0	0	0	3	0	0	3	0	1	0	0	0	0	0	0	1	0	1	0	0	-0.06	6.12	2.95	1
1601	24463-19-2	0	0	1	0	9	0	0	1	4	0	0	0	0	0	0	0	0	0	0	0	1	0.56	6.74	4.25	3
1602	105735-71-5	0	0	0	0	8	0	0	6	2	0	0	0	0	0	0	0	0	4	0	0	0	0.05	7.66	3.73	4
1603	52819-96-2	1	0	1	2	1	3	4	5	0	0	0	0	0	0	0	0	1	2	4	0	0	-1.06	7.93	0.27	5
1604	1874-12-0	1	0	1	2	2	0	1	2	0	0	0	0	0	0	0	0	0	3	1	1	0	-0.51	6.46	1.92	1
1605	111119-29-0	1	0	2	0	1	1	0	2	0	0	0	0	0	1	0	1	1	2	1	0	0	-0.8	6.49	0.59	1
1606	59363-17-6	0	0	3	0	4	1	0	2	0	0	0	0	0	0	0	0	0	0	1	0	0	0.53	5.8	2.92	2
1607	2050-92-2	2	0	8	0	0	0	0	0	0	0	0	0	0	0	0	0	0	0	0	0	0	1.22	5.51	3.35	0
1608	2892-51-5	0	0	0	0	0	0	4	0	0	0	0	0	0	0	0	0	2	2	0	0	0	-1.01	4.67	-1.19	1
1609	349-95-1	0	0	1	0	4	0	0	2	0	1	0	0	0	0	0	0	1	0	0	0	0	-4.3	5.84	2.17	1
1610	29128-55-0	0	0	0	0	12	0	0	4	4	0	0	0	2	0	0	0	2	2	0	0	0	-4.53	8.24	4.71	4
1611	627-03-2	1	0	2	0	0	0	1	0	0	0	0	0	0	0	0	0	1	1	1	0	0	-0.91	4.2	0.07	0
1612	91-64-5	0	0	0	2	4	0	1	2	0	0	0	0	0	0	0	0	0	1	1	0	0	-0.3	5.61	1.9	2
1613	18868-66-1	1	0	1	0	11	0	0	1	6	0	0	0	0	0	0	0	0	0	0	0	0	1.06	7.39	5.5	4
1614	65954-42-9	1	0	0	0	9	1	0	1	6	0	0	0	0	0	0	0	1	0	0	0	0	-0.44	7.24	3.72	4
1615	115-11-7	2	1	0	0	0	0	1	0	0	0	0	0	0	0	0	0	0	0	0	0	0	1.17	2.5	1.8	0
1616	573-56-8	0	0	0	0	3	0	0	3	0	0	0	0	0	0	0	0	1	4	0	0	0	-0.87	6.12	1.35	1
1617	126-07-8	4	0	1	1	1	1	3	5	0	1	0	0	0	0	0	0	0	2	4	0	0	-1.42	7.93	2.17	3
1618	193-98-6	0	0	0	0	9	0	0	0	6	0	0	0	0	1	0	0	0	0	0	0	0	1.22	6.75	2.8	4
1619	25148-26-9	1	0	1	0	8	0	0	2	4	0	0	0	0	0	0	0	0	0	0	0	1	0.56	6.93	4.73	3
1620	75-52-5	1	0	0	0	0	0	0	0	0	0	0	0	0	0	0	0	0	2	0	0	0	0.33	2.5	0.29	0
1621	4444-68-2	3	0	5	0	0	0	0	0	0	0	0	0	0	0	1	0	0	0	0	0	0	1.2	4.97	2.35	0
1622	113058-38-1	0	0	0	0	13	0	0	1	8	0	0	0	0	0	0	0	1	0	0	0	0	0.31	7.79	5.2	5
1623	7300-59-6	0	0	2	0	4	1	2	2	0	0	1	0	0	0	0	0	1	4	0	0	0	-1.16	7.15	0.15	1
1624	597-25-1	2	0	4	0	0	0	0	0	0	0	0	0	0	0	1	0	0	1	3	0	0	-3	5.88	-0.39	1
1631	98-15-7	0	0	0	0	4	0	0	2	0	1	0	0	0	0	0	0	0	0	0	0	0	-4.3	5.62	3.44	1
1632	78411-56-0	2	0	0	0	3	0	0	2	4	0	1	0	0	3	0	1	0	0	0	0	0	0.41	6.71	1.09	3
1633	55256-49-0	0	0	0	2	4	2	1	8	0	0	0	0	0	0	0	0	2	1	3	0	0	-0.54	7.78	1.95	5
1634	68247-85-8	5	0	9	0	9	20	8	10	0	0	5	0	0	5	0	0	8	8	5	0	0	-2.21	12.05	-6.3	7
1635	108-09-8	3	0	1	0	0	2	0	0	0	0	1	0	0	0	0	0	0	0	0	0	0	0.38	4.23	1.31	0
1636	13177-25-8	0	0	0	0	9	0	0	5	2	0	1	0	0	0	0	0	0	0	0	0	0	0.87	6.93	3.2	4
1637	3375-84-6	2	0	2	0	0	2	1	0	0	0	0	0	0	0	1	0	1	1	1	0	0	-0.48	5.6	0.26	1
1638	6850-22-2	1	0	0	0	4	0	0	1	2	0	0	0	0	1	0	1	0	2	0	0	0	0.09	6.09	1.71	2
1639	555-84-0	0	0	2	1	2	0	1	2	0	0	0	0	1	0	1	0	0	3	0	1	0	-0.33	6.66	0.45	2
1640	88-44-8	1	0	0	0	3	0	0	3	0	0	1	0	0	0	0	0	1	2	0	0	0	-4.18	5.89	0.53	1
1641	5343-65-7	1	0	1	0	4	0	1	2	0	0	0	0	0	0	0	0	0	1	0	0	0	-0.03	5.82	2.33	1
1642	86853-97-6	0	0	0	0	12	0	1	4	4	0	0	0	0	0	0	0	0	1	0	0	0	0.14	7.67	4.74	5
1643	84-88-8	0	0	0	0	5	0	0	2	2	0	0	0	0	1	0	0	2	2	0	0	0	-4.3	6.55	0.71	2
1644	51-17-2	0	0	0	0	5	0	0	0	2	0	0	0	0	1	0	0	0	0	0	0	0	0.97	5.03	1.35	2
1645	106-30-9	2	0	6	0	0	0	1	0	0	0	0	0	0	0	0	0	0	1	1	0	0	-0.05	5.53	2.86	0
1646	529-49-7	0	0	0	0	5	0	1	7	0	0	0	0	0	0	0	0	3	1	1	0	0	-0.46	7.07	2.16	3
1647	64091-91-4	1	0	3	0	4	0	1	1	0	0	0	0	1	1	1	0	0	2	0	0	0	0.04	6.47	0.77	1
1648	66-71-7	0	0	0	0	8	0	0	0	4	0	0	0	0	2	0	0	0	0	0	0	0	0.98	6.33	2.2	3
1649	112892-80-5	2	0	2	0	6	1	0	2	2	0	0	0	0	0	1	0	0	0	0	0	0	0.65	6.73	3.24	3
1650	3351-30-2	1	0	0	0	11	0	0	1	6	0	0	0	0	0	0	0	0	0	0	0	0	1.31	7.22	5.04	4
1651	759-73-9	1	0	1	0	0	0	1	0	0	0	1	0	1	0	1	0	0	2	0	0	0	-0.82	4.66	0.01	0
1652	17309-86-3	2	0	0	0	8	0	0	3	2	0	0	0	2	1	1	0	0	0	0	0	0	0.8	7.29	4.01	3
1653	32588-76-4	0	0	2	0	0	0	4	12	0	0	0	0	0	0	2	0	0	4	0	0	0	-0.52	8.71	7.53	4
1654	2719-05-3	2	0	1	0	8	0	2	4	0	0	0	0	0	0	0	0	0	2	0	0	0	-0.07	7.43	2.05	2
1655	620-22-4	1	0	0	0	4	0	0	2	0	0	0	1	0	0	0	0	0	0	0	0	0	0.73	5	2.2	1
1656	530-50-7	0	0	0	0	10	0	0	2	0	0	1	0	0	0	1	0	0	0	0	0	0	0.98	6.3	2.89	2
1657	1030-27-9	2	0	0	2	9	0	1	3	0	0	0	0	0	0	1	0	0	1	0	0	0	0.03	7.15	3.86	2
1658	13394-86-0	2	0	0	0	7	0	0	5	0	0	1	0	0	0	0	0	0	0	0	0	0	0.85	6.51	3.57	2
1660	148193-29-7	0	0	2	0	4	1	0	1	2	0	0	0	0	1	0	0	0	0	2	0	0	0.3	6.29	1.74	3
1661	29761-21-5	2	0	7	0	10	1	0	2	0	0	0	0	0	0	0	0	0	1	3	0	0	-3.74	8.2	7.04	2
1662	16169-16-7	0	0	0	0	4	0	0	2	0	0	0	0	0	0	0	0	1	2	0	0	0	0.03	5.57	0.97	1
1663	25917-90-2	1	0	0	0	2	0	0	4	0	0	2	0	0	0	0	0	0	2	1	0	0	-0.18	6.11	0.22	1
1664	98-51-1	4	0	0	0	4	0	0	2	0	1	0	0	0	0	0	0	0	0	0	0	0	0.29	5.6	3.72	1
1665	47165-04-8	0	0	0	0	8	0	2	4	2	0	2	0	0	0	0	0	0	0	0	0	0	0.03	7.45	1.98	3
1666	3475-63-6	3	0	0	0	0	0	1	0	0	0	0	0	1	0	2	0	0	2	0	0	0	-0.43	5.02	0.08	0
1667	14129-84-1	0	0	0	1	0	1	2	0	0	0	0	0	0	0	0	0	0	1	0	0	1	-0.95	5.03	2.26	0
1668	4376-20-9	2	0	5	0	4	1	2	2	0	0	0	0	0	0	0	0	1	2	1	0	0	-1.12	7.34	4.31	1
1669	108-45-2	0	0	0	0	4	0	0	2	0	0	2	0	0	0	0	0	0	0	0	0	0	0.71	4.66	0.34	1
1670	51787-42-9	3	0	0	0	8	0	0	3	6	0	0	0	0	1	0	0	0	0	0	0	0	1.12	7.52	5.72	4
1671	56980-93-9	6	0	4	0	3	1	2	3	0	1	0	0	0	0	1	0	1	2	1	0	0	-0.7	8.2	1.6	1
1672	91575-28-9	1	0	1	0	6	0	1	6	0	0	1	0	0	0	0	0	0	1	0	0	0	-0.15	7.31	3.51	2
1673	2437-56-1	1	1	10	1	0	0	0	0	0	0	0	0	0	0	0	0	0	0	0	0	0	1.2	6	5.91	0
1674	102-08-9	0	0	0	0	10	0	1	2	0	0	0	0	0	0	0	0	0	0	0	0	0	0.59	6.66	3.42	2
1675	60516-11-2	1	0	0	0	8	0	1	4	0	0	0	0	0	0	0	0	0	3	0	0	0	-0.12	7.29	2.4	2
1676	19881-18-6	0	0	0	0	8	0	0	4	0	0	0	0	1	0	0	0	0	2	1	0	0	0.05	7.14	4.04	2
1677	3077-12-1	1	0	4	0	4	0	0	2	0	0	0	0	0	0	1	0	2	0	0	0	0	0.11	6.31	1.4	1
1678	83053-57-0	1	0	3	0	7	0	1	3	4	0	0	0	0	0	0	0	0	1	1	0	0	0.24	7.53	4.04	4
1679	97136-66-8	1	0	0	2	8	0	0	4	0	0	1	0	0	0	0	0	0	0	0	0	0	0.8	6.64	3.56	2
1680	120812-51-3	0	0	4	0	6	0	0	4	6	0	0	0	0	0	0	0	0	4	0	0	0	0.08	8.17	5.25	5
1681	623-17-6	1	0	1	0	3	0	1	1	0	0	0	0	0	0	0	0	0	1	1	1	0	-0.3	5.27	1	1
1682	13360-61-7	1	1	12	1	0	0	0	0	0	0	0	0	0	0	0	0	0	0	0	0	0	1.21	6.41	6.82	0
1683	96-91-3	0	0	0	0	2	0	0	4	0	0	1	0	0	0	0	0	1	4	0	0	0	-0.73	6.34	0.61	1
1684	88-99-3	0	0	0	0	4	0	2	2	0	0	0	0	0	0	0	0	2	2	0	0	0	-1.23	5.89	1.04	1
1685	81-63-0	0	0	2	0	4	0	6	2	0	0	2	0	0	0	0	0	0	2	0	0	0	-0.19	7.1	0.08	3
1686	1192-62-7	1	0	0	0	3	0	1	1	0	0	0	0	0	0	0	0	0	1	0	1	0	-0.03	4.66	0.97	1
1687	684-93-5	1	0	0	0	0	0	1	0	0	0	1	0	1	0	1	0	0	2	0	0	0	-0.85	4.25	-0.34	0
1688	202-98-2	0	0	1	0	10	0	0	2	6	0	0	0	0	0	0	0	0	0	0	0	0	1.08	7.23	4.7	5
1689	104-04-1	1	0	0	0	4	0	1	2	0	0	0	0	0	0	0	0	0	3	0	0	0	-0.19	6.05	0.85	1
1690	71400-34-5	0	0	0	0	6	0	0	6	0	0	0	0	0	0	0	0	0	4	2	0	0	-0.12	7.34	2.91	3
1691	56602-32-5	6	0	0	0	4	0	0	0	2	0	0	0	0	2	3	1	0	0	1	0	0	-2.87	7.39	2.22	2
1692	126-98-7	1	1	0	0	0	0	1	0	0	0	0	1	0	0	0	0	0	0	0	0	0	0.56	3.2	1.19	0
1693	67-21-0	1	0	3	0	0	1	1	0	0	0	1	0	0	0	0	0	1	1	0	0	0	-0.91	5.27	0.08	0
1694	1596-84-5	2	0	2	0	0	0	2	0	0	0	0	0	0	0	1	0	1	2	0	0	0	-0.96	5.56	-0.69	0
1695	1646-75-9	3	0	0	1	0	0	0	0	0	1	0	0	1	0	0	0	1	0	0	0	0	-0.03	4.65	1.18	0
1696	104775-36-2	3	0	3	0	7	0	2	5	0	0	0	0	0	0	0	0	0	2	2	0	0	-0.17	8.17	1.99	2
1697	88-14-2	0	0	0	0	3	0	1	1	0	0	0	0	0	0	0	0	1	1	0	1	0	-1.03	4.66	0.83	1
1698	84-58-2	0	0	0	0	0	0	6	0	0	0	0	2	0	0	0	0	0	2	0	0	0	-0.89	6.36	0.82	1
1699	52101-40-3	0	0	0	0	10	0	1	6	0	0	0	0	0	0	0	0	1	3	0	1	0	-1.34	7.81	3.89	3
1700	529-19-1	1	0	0	0	4	0	0	2	0	0	0	1	0	0	0	0	0	0	0	0	0	0.76	5.02	2.2	1
1701	58430-01-6	3	0	0	0	8	0	0	3	6	0	0	0	0	1	0	0	0	0	0	0	0	1.1	7.51	5.72	4
1704	2782-91-4	4	0	0	0	0	0	1	0	0	0	0	0	0	0	2	0	0	0	0	0	0	0.85	4.67	0.68	0
1705	109875-50-5	0	0	0	0	5	0	0	6	0	0	1	0	0	3	0	0	0	2	0	0	0	0.03	7.18	1.1	3
1706	5221-17-0	0	0	1	1	0	1	0	0	0	0	0	0	0	0	0	0	0	1	0	0	0	-0.02	3.76	1.55	0
1707	602-60-8	0	0	0	0	9	0	0	1	4	0	0	0	0	0	0	0	0	2	0	0	0	0.22	6.92	3.54	3
1708	92-69-3	0	0	0	0	9	0	0	3	0	0	0	0	0	0	0	0	1	0	0	0	0	0.31	6.07	3.08	2
1709	695-99-8	0	0	0	3	0	0	3	0	0	0	0	0	0	0	0	0	0	2	0	0	0	-0.31	5.02	0.78	1
1710	122-57-6	1	0	0	2	5	0	1	1	0	0	0	0	0	0	0	0	0	1	0	0	0	0.08	5.56	1.89	1
1711	16757-80-5	1	0	0	0	11	0	0	1	8	0	0	0	0	0	0	0	0	0	0	0	0	1.33	7.54	5.34	5
1718	606-35-9	1	0	0	0	2	0	0	4	0	0	0	0	0	0	0	0	0	6	1	0	0	-0.76	6.93	1.5	1
1719	316-49-4	1	0	0	0	11	0	0	1	6	0	0	0	0	0	0	0	0	0	0	0	0	1.31	7.21	5.04	4
1720	125-33-7	1	0	2	0	5	0	2	1	0	1	0	0	0	0	0	0	0	2	0	0	0	-1.07	6.75	0.93	2
1721	105-39-5	1	0	2	0	0	0	1	0	0	0	0	0	0	0	0	0	0	1	1	0	1	-0.36	4.22	1.12	0
1722	583-78-8	0	0	0	0	3	0	0	3	0	0	0	0	0	0	0	0	1	0	0	0	0	0.02	5.02	2.89	1
1723	25082-33-1	0	0	0	0	11	0	0	0	6	0	0	0	0	1	0	0	0	0	0	0	0	1.22	7.05	3.41	4
1724	1120-71-4	0	0	3	0	0	0	0	0	0	0	0	0	0	0	0	0	0	2	1	0	0	-3.05	4.28	-0.49	1
1725	4543-63-9	2	0	0	0	0	0	2	0	0	0	1	0	0	0	1	0	0	2	1	0	0	-0.9	5.33	-0.7	0
1726	74339-99-4	0	0	0	0	13	0	0	5	6	0	0	0	0	0	0	0	1	0	0	0	0	0.32	8.05	5.5	6
1727	55256-55-8	3	0	2	2	3	2	1	9	0	1	0	0	0	0	0	0	2	1	4	0	0	-0.87	8.54	2.96	5
1728	13177-31-6	0	0	0	0	9	0	0	5	2	0	0	0	0	0	0	0	0	2	0	0	0	0.21	7.25	3.84	4
1730	580-17-6	0	0	0	0	6	0	0	1	2	0	1	0	0	1	0	0	0	0	0	0	0	0.71	5.61	1.27	2
1731	112965-21-6	2	1	9	4	0	7	3	0	0	1	0	0	0	0	0	0	3	0	0	0	0	-0.62	8.51	4.68	4
1732	2498-76-2	1	0	0	0	11	0	0	1	6	0	0	0	0	0	0	0	0	0	0	0	0	1.31	7.21	5.04	4
1733	5910-89-4	2	0	0	0	2	0	0	2	0	0	0	0	0	2	0	0	0	0	0	0	0	1.01	4.67	0.09	1
1734	97-41-6	5	0	1	1	0	2	2	0	0	1	0	0	0	0	0	0	0	1	1	0	0	-0.04	6.31	2.75	1
1735	604-75-1	0	0	0	0	8	1	2	4	0	0	0	0	1	0	0	0	1	1	0	0	0	-1.43	7.39	2.84	3
1736	74-97-5	0	0	1	0	0	0	0	0	0	0	0	0	0	0	0	0	0	0	0	0	1	0.53	1.5	1.28	0
1737	3083-23-6	0	0	1	0	0	1	0	0	0	1	0	0	0	0	0	0	0	0	1	0	0	-1.19	4.27	1.5	1
1738	107-35-7	0	0	2	0	0	0	0	0	0	0	1	0	0	0	0	0	1	2	0	0	0	-3.8	4.24	-1.61	0
1739	23491-44-3	1	0	4	0	10	0	0	6	4	0	0	0	0	2	2	0	1	0	0	0	0	0.23	8.66	4.56	6
1740	2902-96-7	1	0	1	0	0	1	0	0	0	0	0	0	0	0	0	0	1	2	0	0	0	-0.79	4.25	0.13	0
1741	57775-29-8	2	0	2	0	7	2	0	1	4	0	0	0	0	0	0	0	1	0	1	0	0	-0.54	7.6	3.13	3
1742	818-61-1	0	1	2	1	0	0	1	0	0	0	0	0	0	0	0	0	1	1	1	0	0	-0.5	4.6	0.18	0
1743	2160-93-2	3	0	4	0	0	0	0	0	0	1	0	0	0	0	1	0	2	0	0	0	0	0.03	5.61	0.17	0
1744	64431-93-2	0	0	4	0	8	0	2	4	2	0	0	0	2	0	0	0	0	0	0	0	0	0.85	7.95	2.9	5
1745	528-75-6	0	0	0	1	3	0	0	3	0	0	0	0	0	0	0	0	0	5	0	0	0	-0.51	6.33	1.38	1
1746	71-36-3	1	0	3	0	0	0	0	0	0	0	0	0	0	0	0	0	1	0	0	0	0	0.34	3.15	0.97	0
1747	482-44-0	2	0	1	3	3	0	2	3	2	0	0	0	0	0	0	0	0	1	2	1	0	-0.41	7.36	3.65	3
1748	36536-46-6	1	0	1	0	0	1	1	0	0	0	0	0	0	0	0	0	0	1	1	0	0	-0.07	3.75	0.33	1
1749	478-08-0	0	0	1	0	5	0	2	7	0	0	0	0	0	0	0	0	3	2	0	0	0	-0.63	7.39	1.67	3
1750	159092-76-9	0	0	0	0	7	0	0	3	4	0	0	0	0	0	0	0	0	6	0	0	0	-0.35	7.82	3.33	3
1751	24140-30-5	3	0	2	3	8	1	1	4	0	0	0	0	1	0	0	0	0	1	2	0	0	-0.31	8.04	5.38	2
1752	120-12-7	0	0	0	0	10	0	0	0	4	0	0	0	0	0	0	0	0	0	0	0	0	1.31	6.32	3.65	3
1753	1421-63-2	1	0	2	0	2	0	1	4	0	0	0	0	0	0	0	0	3	1	0	0	0	-0.43	6.32	1.89	1
1754	155798-37-1	1	0	8	0	12	0	0	3	4	0	0	0	0	1	1	0	0	0	1	0	1	0.63	8.74	7.07	4
1755	77191-36-7	2	0	4	0	3	0	2	3	0	0	0	0	0	0	1	0	0	2	0	0	0	-0.12	7.03	1.66	2
1756	104485-01-0	1	0	12	0	4	2	1	2	0	0	0	0	0	0	1	0	0	1	2	0	0	-0.35	8.19	5.39	3
1757	4463-22-3	1	0	0	0	9	0	1	3	0	0	0	0	0	0	1	0	1	1	0	0	0	-0.41	6.84	2.11	2
1758	537-92-8	2	0	0	0	4	0	1	2	0	0	0	0	0	0	0	0	0	1	0	0	0	-0.03	5.59	1.44	1
1759	96918-15-9	0	0	0	0	10	0	0	0	8	0	0	0	0	0	0	0	0	0	0	1	0	0.99	7.24	4.25	5
1760	125974-08-5	0	0	1	0	0	1	3	0	0	0	0	0	0	0	0	0	1	1	1	0	1	-1.25	5.35	0.98	1
1761	7364-25-2	0	0	0	0	4	0	1	2	0	0	0	0	0	0	0	0	0	1	0	0	0	-0.06	5.34	0.64	2
1762	93535-04-7	0	0	0	2	8	0	0	4	0	0	1	0	0	0	0	0	0	0	0	0	0	0.75	6.65	3.73	2
1763	41934-47-8	2	0	2	1	3	0	2	3	0	1	0	0	0	0	1	0	0	1	1	0	0	-4.58	7.36	3.66	2
1764	535-11-5	2	0	1	0	0	1	1	0	0	0	0	0	0	0	0	0	0	1	1	0	0	-0.2	4.64	1.64	0
1765	148193-35-5	1	0	2	0	3	1	0	2	2	0	0	0	0	1	0	0	0	0	3	0	0	0.28	6.66	2.27	3
1766	5836-85-1	1	0	2	0	7	0	1	3	4	0	0	0	0	0	0	0	0	1	1	0	0	0.23	7.39	3.7	4
1767	135086-94-1	1	0	0	1	8	0	1	4	2	0	0	0	3	0	1	0	0	1	1	0	0	-0.4	7.83	4.05	4
1768	22008-60-2	1	0	3	1	5	2	2	1	0	0	0	0	0	0	0	0	1	3	0	0	0	-1.1	7.64	0.91	1
1769	96346-61-1	3	0	10	1	4	3	4	2	0	2	0	0	0	0	1	0	2	1	0	0	0	-0.71	8.84	4.48	5
1770	1456-28-6	2	0	2	0	0	2	0	0	0	0	0	0	1	0	1	0	0	1	1	0	0	0.13	5.33	0.53	1
1771	3029-19-4	0	0	0	1	9	0	0	1	6	0	0	0	0	0	0	0	0	1	0	0	0	0.76	7.08	3.71	4
1772	146795-48-4	1	0	0	0	7	0	1	3	0	0	0	0	0	0	1	0	0	3	0	0	0	-0.24	7.03	2.5	2
1773	26328-53-0	0	0	0	0	8	0	0	4	0	0	0	0	1	0	0	0	0	2	0	0	0	0.09	7.14	4.03	2
1774	129-44-2	0	0	0	0	6	0	2	6	0	0	2	0	0	0	0	0	0	2	0	0	0	-0.25	7.09	1.32	3
1775	99-56-9	0	0	0	0	3	0	0	3	0	0	2	0	0	0	0	0	0	2	0	0	0	-0.02	5.61	0.23	1
1776	119-47-1	8	0	1	0	4	0	0	8	0	2	0	0	0	0	0	0	2	0	0	0	0	-0.13	8.02	7.04	2
1777	90243-66-6	1	0	5	0	2	4	4	1	0	0	1	0	0	1	1	0	0	4	0	0	0	-0.93	8.36	-1.44	3
1778	3070-86-8	2	0	0	0	8	0	2	4	0	0	0	0	0	0	0	0	0	2	1	0	0	-0.11	7.43	1.63	2
1779	3060-89-7	2	0	0	0	4	0	1	2	0	0	0	0	0	0	1	0	0	1	1	0	0	-0.31	6.28	1.75	1
1780	530-75-6	1	0	0	0	8	0	3	4	0	0	0	0	0	0	0	0	1	3	2	0	0	-1.21	7.64	2.63	2
1781	25155-23-1	6	0	0	0	9	0	0	9	0	0	0	0	0	0	0	0	0	1	3	0	0	-4.01	8.46	7.86	3
1782	585-08-0	0	0	0	0	8	2	0	4	0	0	0	0	0	0	0	0	0	0	1	0	0	0.32	6.54	2.78	4
1783	63390-12-5	0	0	0	0	5	0	0	7	0	0	2	0	0	0	0	0	0	0	0	0	0	0.37	6.88	3.85	2
1784	62613-82-5	0	0	3	0	0	1	2	0	0	0	1	0	0	0	1	0	1	2	0	0	0	-0.64	5.6	-1.93	1
1785	4698-96-8	0	0	2	0	9	1	0	3	0	0	0	0	0	0	0	0	0	0	2	0	0	0.31	6.82	3.05	3
1786	13889-92-4	1	0	2	0	0	0	1	0	0	0	0	0	0	0	0	0	0	1	0	0	0	-0.3	4.2	2.45	0
1787	2212-99-9	2	0	3	2	0	3	2	0	0	3	0	0	0	0	0	0	1	2	1	0	0	-1.14	7.25	1.34	4
1788	62-55-5	1	0	0	0	0	0	1	0	0	0	1	0	0	0	0	0	0	0	0	0	0	0.5	2.5	0.07	0
1789	13925-00-3	1	0	1	0	3	0	0	1	0	0	0	0	0	2	0	0	0	0	0	0	0	0.97	4.64	0.48	1
1802	82-68-8	0	0	0	0	0	0	0	6	0	0	0	0	0	0	0	0	0	2	0	0	0	-0.52	6.36	5.05	1
1803	15625-89-5	1	3	4	3	0	0	3	0	0	1	0	0	0	0	0	0	0	3	3	0	0	-0.84	7.52	2.61	0
1804	587-04-2	0	0	0	1	4	0	0	2	0	0	0	0	0	0	0	0	0	1	0	0	0	0.6	5	2.25	1
1805	91-59-8	0	0	0	0	7	0	0	1	2	0	1	0	0	0	0	0	0	0	0	0	0	0.82	5.61	1.99	2
1806	121-47-1	0	0	0	0	4	0	0	2	0	0	1	0	0	0	0	0	1	2	0	0	0	-4.11	5.62	0.05	1
1807	543-67-9	1	0	2	0	0	0	0	0	0	0	0	0	1	0	0	0	0	1	1	0	0	0.43	3.7	-1.08	0
1790	7132-67-4	0	0	0	0	7	0	0	2	4	0	1	0	0	1	0	0	1	0	0	0	0	0.2	6.72	2.34	3
1791	6375-16-2	2	0	0	0	3	0	1	3	0	0	1	0	0	0	0	0	0	1	0	0	0	-0.08	5.84	0.69	1
1792	84174-21-0	1	0	1	0	4	0	0	2	0	0	0	0	1	0	1	0	0	1	0	0	0	-0.28	5.82	1.88	1
1793	65002-17-7	2	0	1	0	0	1	2	0	0	1	0	0	0	0	0	0	1	2	0	0	0	-1.1	6.11	0.6	0
1794	5802-60-8	0	0	2	0	10	0	0	2	0	0	1	0	0	0	1	0	0	0	0	0	0	0.77	6.66	2.79	2
1795	114607-46-4	0	0	0	0	4	0	2	3	0	0	0	0	0	3	0	0	1	2	0	0	0	-1.55	6.86	0.08	2
1796	839-90-7	0	0	6	0	0	0	3	0	0	0	0	0	0	0	3	0	3	3	0	0	0	-0.89	7.08	-1.66	1
1797	106-91-2	1	1	2	0	0	1	2	0	0	0	0	0	0	0	0	0	0	1	2	0	0	-0.34	5.28	0.88	1
1798	5989-27-5	2	1	3	1	0	1	2	0	0	0	0	0	0	0	0	0	0	0	0	0	0	0.77	5.31	3.5	1
1799	84434-42-4	1	0	0	0	7	0	0	5	0	0	2	0	2	0	0	0	0	0	0	0	0	0.57	6.85	3.19	2
1800	82414-02-6	1	0	0	0	3	0	0	3	0	0	0	0	1	0	0	0	0	3	0	0	0	-0.09	5.87	2.46	1
1801	10387-13-0	0	0	2	0	8	0	0	2	4	0	0	0	0	0	0	0	0	0	0	0	2	0.52	7.1	4.85	3
1808	4648-33-3	1	0	0	2	8	0	0	4	0	0	0	0	0	0	0	0	0	2	1	0	0	0.13	7.14	3.69	2
1809	6377-12-4	0	0	0	0	7	0	0	1	4	0	1	0	0	0	0	0	0	0	0	0	0	0.79	6.33	2.58	3
1810	645-49-8	0	0	0	2	10	0	0	2	0	0	0	0	0	0	0	0	0	0	0	0	0	1.23	6.26	3.82	2
1812	85-44-9	0	0	0	0	4	0	2	2	0	0	0	0	0	0	0	0	0	2	1	0	0	-0.55	5.63	1.3	2
1813	134-20-3	1	0	0	0	4	0	1	2	0	0	1	0	0	0	0	0	0	1	1	0	0	-0.4	5.62	0.94	1
1814	114-26-1	3	0	0	0	4	1	1	2	0	0	0	0	0	0	0	0	0	1	2	0	0	-0.5	6.52	2.3	1
1815	121808-62-6	0	0	4	0	0	2	3	0	0	0	0	0	0	0	1	0	1	3	0	0	0	-0.98	6.71	-0.75	2
1816	18691-97-9	2	0	0	0	4	0	1	1	2	0	0	0	0	1	1	0	0	1	0	0	0	-0.16	6.51	1.78	2
1817	84-64-0	1	0	8	0	4	1	2	2	0	0	0	0	0	0	0	0	0	2	2	0	0	-0.45	7.62	4.73	2
1818	133591-33-0	2	0	0	0	5	0	0	3	4	0	0	0	0	0	0	0	0	2	0	0	0	0.19	7.08	4.19	3
1819	109-86-4	1	0	2	0	0	0	0	0	0	0	0	0	0	0	0	0	1	0	1	0	0	0.12	3.15	-0.49	0
1820	102-50-1	2	0	0	0	3	0	0	3	0	0	1	0	0	0	0	0	0	0	1	0	0	0.81	5.32	1.55	1
1821	3234-28-4	1	0	12	0	0	1	0	0	0	0	0	0	0	0	0	0	0	0	1	0	0	0.65	6.41	5.33	1
1822	205-99-2	0	0	0	0	12	0	0	4	4	0	0	0	0	0	0	0	0	0	0	0	0	1.32	7.39	4.85	5
1823	107-05-1	0	1	1	1	0	0	0	0	0	0	0	0	0	0	0	0	0	0	0	0	1	0.56	2.45	1.46	0
1824	16238-56-5	1	0	1	0	10	0	0	2	6	0	0	0	0	0	0	0	0	0	0	0	0	0.88	7.54	5.79	4
1825	96-31-1	2	0	0	0	0	0	1	0	0	0	0	0	0	0	0	0	0	1	0	0	0	-0.16	3.76	-0.63	0
1826	1785-51-9	0	0	0	4	4	0	2	4	2	0	0	0	0	0	0	0	0	2	0	0	0	0.01	7.09	2.82	4
1827	918-00-3	1	0	0	0	0	0	1	0	0	1	0	0	0	0	0	0	0	1	0	0	0	-1.72	4.28	1.43	0
1828	528-45-0	0	0	0	0	3	0	1	3	0	0	0	0	0	0	0	0	1	5	0	0	0	-1.36	6.54	1.22	1
1829	101-70-2	2	0	0	0	8	0	0	4	0	0	0	0	0	0	0	0	0	0	2	0	0	0.85	6.82	3.35	2
1830	20268-51-3	0	0	0	0	11	0	0	1	6	0	0	0	0	0	0	0	0	2	0	0	0	0.22	7.53	4.45	4
1831	524-89-0	1	0	1	0	4	0	0	3	4	0	0	0	0	1	0	0	0	0	3	1	0	0.24	7.07	2.13	4
1832	105596-43-8	0	0	0	0	7	2	0	3	4	0	0	0	0	0	0	0	0	2	1	0	0	-0.13	7.4	2.98	5
1833	57564-91-7	0	0	4	0	0	2	4	0	0	0	1	0	1	0	0	0	2	5	0	0	0	-1.27	7.63	-1.44	0
1834	40277-05-2	0	0	6	0	0	1	0	0	0	0	0	0	0	0	1	0	1	1	1	0	2	-3.15	6.54	0.72	1
1835	2516-93-0	1	0	4	0	0	0	1	0	0	0	0	0	0	0	0	0	1	1	1	0	0	-0.9	4.93	1.05	0
1836	27093-62-5	1	0	0	0	12	0	0	0	8	0	0	0	0	0	0	1	0	0	0	0	0	1.21	7.67	5.35	5
1837	23250-39-7	0	0	0	0	7	0	0	2	4	0	1	0	0	1	0	0	0	0	0	0	0	0.68	6.72	3.27	3
1838	95-51-2	0	0	0	0	4	0	0	2	0	0	1	0	0	0	0	0	0	0	0	0	0	0.62	4.67	1.75	1
1839	91-95-2	0	0	0	0	6	0	0	6	0	0	4	0	0	0	0	0	0	0	0	0	0	0.56	6.69	0.36	2
1840	87-59-2	2	0	0	0	3	0	0	3	0	0	1	0	0	0	0	0	0	0	0	0	0	0.88	5.04	2.06	1
1841	39081-15-7	0	0	0	0	13	0	0	1	8	0	0	0	0	0	0	0	1	0	0	0	0	0.33	7.79	5.2	5
1842	109-01-3	1	0	4	0	0	0	0	0	0	0	0	0	0	0	1	0	0	0	0	0	0	1.16	4.25	-0.26	1
1843	105-45-3	2	0	1	0	0	0	2	0	0	0	0	0	0	0	0	0	0	2	1	0	0	-0.47	4.63	-0.21	0
1844	126572-78-9	0	0	1	0	0	1	3	0	0	0	0	0	0	0	0	0	2	1	0	0	1	-1.36	5.63	1.15	0
1845	136-35-6	0	0	0	0	10	0	0	2	0	0	0	0	2	0	0	0	0	0	0	0	0	0.83	6.45	3.59	2
1846	151-67-7	0	0	0	0	0	1	0	0	0	1	0	0	0	0	0	0	0	0	0	0	1	-4.32	4.28	2.51	0
1847	145438-97-7	3	0	0	0	1	0	1	2	0	0	0	0	2	1	2	1	0	3	0	0	0	-0.7	6.73	0.3	1
1848	75-83-2	4	0	1	0	0	0	0	0	0	1	0	0	0	0	0	0	0	0	0	0	0	0.54	3.8	2.65	0
1849	2453-44-3	0	0	0	2	14	0	1	4	0	0	0	0	0	0	0	0	0	1	0	0	0	0.02	7.57	5.22	3
1850	108-21-4	3	0	0	0	0	1	1	0	0	0	0	0	0	0	0	0	0	1	1	0	0	-0.21	4.23	0.75	0
1851	39515-41-8	4	0	0	0	9	2	1	3	0	2	0	1	0	0	0	0	0	1	2	0	0	-0.95	8.1	4.81	3
1852	13171-00-1	6	0	2	0	2	0	1	4	0	2	0	0	0	0	0	0	0	1	0	0	0	0.1	7.09	4.49	2
1853	116539-70-9	1	0	4	3	0	1	3	0	0	0	0	1	1	0	1	0	1	2	0	0	0	-0.95	7.19	1.48	1
1854	24191-98-8	1	0	3	0	5	2	0	7	0	0	0	0	0	0	1	0	1	0	2	0	0	-0.48	7.69	2.54	5
1855	6441-91-4	0	0	0	0	7	0	0	7	2	0	1	0	2	0	0	0	3	6	0	0	0	-4.9	8.62	1.92	3
1856	290-37-9	0	0	0	0	4	0	0	0	0	0	0	0	0	2	0	0	0	0	0	0	0	1.64	3.78	-0.47	1
1857	98-46-4	0	0	0	0	4	0	0	2	0	1	0	0	0	0	0	0	0	2	0	0	0	-4.52	6.11	2.67	1
1858	2486-04-6	0	0	0	0	8	0	0	4	0	0	0	0	0	0	0	0	0	4	0	0	0	-0.24	7.06	3.14	2
1859	6059-47-8	2	0	3	2	2	4	0	4	0	1	0	0	0	0	1	0	1	0	2	0	0	-0.54	7.69	1.64	5
1860	554-14-3	1	0	0	0	3	0	0	1	0	0	0	0	0	0	0	0	0	0	0	0	0	1.38	3.8	1.64	1
1862	475-38-7	0	0	0	2	2	0	2	4	0	0	0	0	0	0	0	0	2	2	0	0	0	-0.48	6.36	1.22	2
1863	74340-04-8	0	0	0	2	10	2	0	6	4	0	0	0	0	0	0	0	2	0	0	0	0	-0.9	8.17	3.99	6
1864	484-29-7	1	0	0	0	6	0	0	1	4	0	0	0	0	1	0	0	0	0	1	1	0	0.62	6.55	2.36	3
1865	509-93-3	2	1	2	2	0	4	3	0	0	1	0	0	0	0	0	0	0	2	1	0	0	-0.59	7.11	2.53	3
1866	88-75-5	0	0	0	0	4	0	0	2	0	0	0	0	0	0	0	0	1	2	0	0	0	-0.27	5.34	1.46	1
1867	634-91-3	0	0	0	0	2	0	0	4	0	0	1	0	0	0	0	0	0	0	0	0	0	0.34	5.35	3.08	1
1868	90-30-2	0	0	0	0	12	0	0	2	2	0	0	0	0	0	0	0	0	0	0	0	0	1.11	6.87	4.29	3
1869	885-82-5	0	0	0	0	8	0	0	4	0	0	0	0	0	0	0	0	1	2	0	0	0	-0.29	6.7	2.98	2
1870	35089-70-4	1	0	5	0	0	0	1	0	0	0	0	0	1	0	1	0	0	3	0	0	0	-0.58	6.48	2.45	0
1871	110-21-4	0	0	0	0	0	0	2	0	0	0	2	0	0	0	0	0	0	2	0	0	0	-0.86	4.61	-1.88	0
1872	1528-74-1	0	0	0	0	8	0	0	4	0	0	0	0	0	0	0	0	0	4	0	0	0	0.05	6.99	3.14	2
1873	131-14-6	0	0	0	0	6	0	2	6	0	0	2	0	0	0	0	0	0	2	0	0	0	-0.19	7.07	1.32	3
1874	121-17-5	0	0	0	0	3	0	0	3	0	1	0	0	0	0	0	0	0	2	0	0	0	-4.59	6.33	3.33	1
1875	80214-83-1	14	0	7	0	0	15	2	0	0	3	0	0	1	0	1	0	5	1	9	0	0	-1.97	10.5	1.67	3
1876	92433-40-4	1	0	1	0	6	0	1	6	0	0	0	0	0	0	0	0	0	1	0	0	0	-0.1	7.04	3.28	3
1877	2481-94-9	2	0	2	0	9	0	0	3	0	0	0	0	2	0	1	0	0	0	0	0	0	0.87	7.15	5.06	2
1878	75-17-2	0	1	0	0	0	0	0	0	0	0	0	0	1	0	0	0	1	0	0	0	0	2.25	1.5	-0.14	0
1879	211-91-6	0	0	0	2	10	0	0	2	6	0	0	0	0	0	0	0	0	0	0	0	0	1.31	7.38	4.71	5
1880	611-36-9	0	0	0	0	6	0	0	1	2	0	0	0	0	1	0	0	1	0	0	0	0	0.29	5.63	1.75	2
1881	13132-28-0	0	0	0	1	6	0	1	2	2	0	0	0	0	0	0	0	0	2	0	0	0	0.22	6.55	2.64	3
1882	1805-02-3	2	0	0	0	3	0	0	2	2	0	1	0	0	1	0	1	0	0	1	0	0	0.43	6.1	1.33	2
1883	140-31-8	0	0	6	0	0	0	0	0	0	0	1	0	0	0	1	0	0	0	0	0	0	0.79	4.98	-1.09	1
1884	486-25-9	0	0	0	0	8	0	1	4	0	0	0	0	0	0	0	0	0	1	0	0	0	0.15	6.34	2.92	3
1886	120-37-6	2	0	1	0	3	0	0	3	0	0	0	0	0	0	0	0	1	0	0	0	0	0.31	5.6	2.21	1
1887	2223-82-7	2	2	2	2	0	0	2	0	0	1	0	0	0	0	0	0	0	2	2	0	0	-0.49	6.48	2.17	0
1888	2322-45-4	2	0	0	0	5	0	1	1	0	1	0	0	0	0	0	0	0	1	0	0	0	-0.52	6.08	2.42	1
1889	70951-83-6	0	0	0	0	8	4	0	2	4	0	0	0	0	0	0	0	2	0	1	0	0	-0.88	7.51	2.06	5
1890	107673-65-4	0	0	0	1	10	0	1	2	6	0	0	0	0	0	0	0	0	2	0	0	0	0.21	7.79	4.45	5
1891	766-40-5	0	0	0	0	0	1	3	0	0	0	0	0	0	0	0	0	1	1	1	0	0	-1.37	5.04	0.79	1
1892	3771-19-5	2	0	3	0	8	1	1	4	0	1	0	0	0	0	0	0	1	1	1	0	0	-1.22	7.73	4.86	3
1893	22755-15-3	1	0	0	0	9	0	1	1	6	0	0	0	0	0	0	0	0	1	0	0	0	-0.04	7.37	3.07	4
1894	89459-25-6	2	0	2	0	8	0	1	1	4	0	0	0	0	1	1	0	0	1	0	0	0	-0.07	7.61	2.7	3
2113	371-40-4	0	0	0	0	4	0	0	2	0	0	1	0	0	0	0	0	0	0	0	0	0	-0.25	4.65	1.29	1
2114	2319-96-2	1	0	0	0	11	0	0	1	6	0	0	0	0	0	0	0	0	0	0	0	0	1.31	7.22	5.04	4
2115	1822-51-1	0	0	1	0	4	0	0	1	0	0	0	0	0	1	0	0	0	0	0	0	1	0.57	4.64	1.28	1
2116	2449-49-2	3	0	0	0	5	1	0	1	0	0	0	0	0	0	1	0	0	0	0	0	0	0.51	5.6	2.28	1
2117	127045-41-4	1	0	3	1	1	1	3	5	0	1	1	0	0	0	1	0	1	2	1	0	0	-1.33	7.8	0.97	4
2118	836-30-6	0	0	0	0	9	0	0	3	0	0	0	0	0	0	0	0	0	2	0	0	0	0.12	6.65	3.28	2
2186	86780-90-7	4	0	1	0	4	1	7	2	0	0	0	0	0	0	0	0	0	5	2	0	0	-1.07	8.39	1.42	2
2187	92071-51-7	0	0	7	0	4	2	2	2	0	0	1	0	0	0	0	0	1	2	0	0	0	-0.8	7.44	2.6	2
2188	4337-51-3	0	0	0	0	3	0	1	3	0	0	0	0	0	0	0	0	0	3	0	0	0	-0.19	6.09	1.27	2
2189	88321-09-9	5	0	4	0	0	5	3	0	0	0	0	0	0	0	0	0	0	3	2	0	0	-0.86	7.88	1.93	1
2190	2107-76-8	1	0	0	1	2	0	2	4	0	0	0	0	0	0	0	0	2	1	1	0	0	-0.5	6.34	1.81	2
2191	3731-39-3	3	0	0	0	8	0	0	4	0	0	0	0	2	0	1	0	0	0	0	0	0	0.86	7	4.85	2
2359	96918-17-1	0	0	0	0	9	0	0	1	8	0	0	0	0	0	0	0	0	2	0	1	0	-0.19	7.64	4.27	5
2360	94764-55-3	0	0	0	0	7	0	0	1	4	0	0	0	0	0	0	0	0	2	0	0	0	0.18	6.7	3.79	3
2361	10517-47-2	1	0	0	0	4	0	1	2	0	0	0	0	0	0	0	0	1	1	0	0	0	0.02	5.57	0.82	1
2362	78914-75-7	3	0	1	0	8	0	1	4	0	0	0	0	2	0	1	0	0	1	1	0	0	-0.29	7.55	4.14	2
2363	84-11-7	0	0	0	0	8	0	2	4	0	0	0	0	0	0	0	0	0	2	0	0	0	-0.41	6.75	2.81	3
2364	56856-83-8	2	0	1	0	0	0	1	0	0	0	0	0	1	0	1	0	0	2	1	0	0	-0.43	4.97	-0.09	0
2621	565-64-0	0	0	1	0	0	1	1	0	0	0	0	0	0	0	0	0	1	1	0	0	2	-1.07	4.25	1.21	0
2622	641-90-7	1	0	0	0	3	0	2	9	0	0	0	0	0	0	0	0	4	2	0	0	0	-0.88	7.54	2.23	3
2623	621-96-5	0	0	0	2	8	0	0	4	0	0	2	0	0	0	0	0	0	0	0	0	0	0.78	6.64	2.32	2
2624	1709-52-0	1	0	0	0	4	0	0	2	0	0	1	0	0	0	0	0	0	2	0	0	0	-3.32	5.86	0.19	1
2625	55256-58-1	2	0	0	2	3	2	1	9	0	0	0	0	0	0	0	0	0	1	5	0	0	-0.45	8.14	3.12	5
2626	98033-21-7	1	0	0	0	9	0	0	1	6	0	0	0	0	0	0	1	1	0	0	0	0	0.31	7.23	3.88	4
2852	121-92-6	0	0	0	0	4	0	1	2	0	0	0	0	0	0	0	0	1	3	0	0	0	-1.15	5.86	1.33	1
2853	24777-14-8	1	0	0	0	13	0	0	8	0	0	0	0	0	1	0	0	1	0	1	0	0	0.09	8.13	5.12	4
2854	611-09-6	0	0	0	0	3	0	2	3	0	0	0	0	0	0	0	0	0	4	0	0	0	-0.74	6.32	0.57	2
2855	64099-26-9	1	0	0	0	3	0	0	2	2	0	0	0	0	1	0	0	0	2	1	0	0	0.06	6.35	2.46	2
2856	112725-15-2	3	0	0	0	0	1	2	0	0	0	0	0	1	0	1	0	0	3	1	0	0	-1.21	5.88	-0.21	0
2857	55-98-1	2	0	4	0	0	0	0	0	0	0	0	0	0	0	0	0	0	4	2	0	0	-3.4	6.24	-0.29	0
2900	58-08-2	3	0	0	0	1	0	2	2	0	0	0	0	0	1	2	1	0	2	0	0	0	-0.37	6.36	-0.1	2
2901	2243-78-9	0	0	0	0	7	0	0	5	0	0	2	0	0	0	0	0	0	2	0	0	0	0.02	6.89	1.75	2
2902	6287-38-3	0	0	0	1	3	0	0	3	0	0	0	0	0	0	0	0	0	1	0	0	0	0.41	5.32	2.92	1
2903	81486-22-8	2	0	4	0	3	3	0	3	0	0	0	0	0	0	0	0	1	2	3	0	0	-0.63	7.72	1.68	2
2904	16568-02-8	2	0	0	2	0	0	0	0	0	0	0	0	1	0	1	0	0	1	0	0	0	0.64	4.22	-0.59	0
2905	1204-72-4	1	0	0	0	6	0	0	2	2	0	0	0	0	0	0	0	0	2	0	0	0	0.21	6.32	3.12	2
1895	710-25-8	0	0	0	2	2	0	1	2	0	0	1	0	0	0	0	0	0	3	0	1	0	-0.63	6.05	0.71	1
1896	28860-95-9	1	0	1	0	3	0	1	3	0	1	1	0	0	0	0	0	3	1	0	0	0	-1.32	6.7	0.36	1
1897	51483-39-7	0	0	2	0	0	1	0	0	0	0	0	0	0	0	0	0	0	0	0	0	2	0.28	3.76	2.35	0
1898	134-09-8	3	0	3	0	4	4	1	2	0	0	1	0	0	0	0	0	0	1	1	0	0	-0.28	7.36	4.08	2
1899	79-94-7	2	0	0	0	4	0	0	8	0	1	0	0	0	0	0	0	2	0	0	0	0	-0.31	7.51	6.72	2
1900	2381-40-0	2	0	0	0	9	0	0	2	6	0	0	0	0	1	0	0	0	0	0	0	0	1.09	7.37	5.23	4
1901	87-10-5	0	0	0	0	6	0	1	6	0	0	0	0	0	0	0	0	1	1	0	0	0	-0.37	7.19	4.59	2
1902	603-35-0	0	0	0	0	15	0	0	3	0	0	0	0	0	0	0	0	0	0	0	0	0	-0.45	7.24	5.71	3
1903	31688-71-8	2	0	1	0	8	0	1	2	4	0	0	0	0	0	0	0	0	1	1	0	0	-0.25	7.39	3.91	3
1904	2461-15-6	2	0	7	0	0	2	0	0	0	0	0	0	0	0	0	0	0	0	2	0	0	0.42	6.05	2.78	1
1905	88741-68-8	3	0	0	0	6	0	1	7	2	0	0	0	0	1	0	0	0	1	3	0	0	-0.1	7.92	3.06	4
1906	43210-67-9	1	0	0	0	8	0	1	3	2	0	0	0	0	1	0	0	0	1	1	0	0	-0.58	7.45	3.77	3
1907	19686-73-8	1	0	1	0	0	1	0	0	0	0	0	0	0	0	0	0	1	0	0	0	0	-0.2	3.2	0.83	0
1908	2213-00-5	3	0	3	3	0	2	2	0	0	3	0	0	0	0	0	0	0	3	1	0	0	-0.93	7.41	1.57	3
1909	144280-50-2	0	0	0	0	6	0	0	2	4	0	0	0	0	0	0	0	0	4	0	1	0	-0.05	7.2	3.12	3
1910	86-30-6	0	0	0	0	10	0	0	2	0	0	0	0	1	0	1	0	0	1	0	0	0	0.76	6.52	3.24	2
1911	2164-08-1	0	0	8	0	0	1	4	0	0	0	0	0	0	0	1	0	0	2	0	0	0	-0.19	6.9	2.17	3
1912	109875-45-8	0	0	1	0	6	4	0	3	2	0	1	0	0	3	0	1	2	2	1	0	0	-1.04	8.24	0.03	4
1913	87-29-6	0	0	1	2	9	0	1	3	0	0	1	0	0	0	0	0	0	1	1	0	0	-0.41	7.15	2.99	2
1914	113163-24-9	0	0	2	0	5	2	0	2	2	0	0	0	0	1	0	0	0	0	1	0	0	0.34	6.54	2.23	4
1915	81593-13-7	2	0	2	0	8	2	0	4	0	0	0	0	0	0	1	0	0	1	2	0	0	-3.26	7.8	3.35	4
1916	15980-15-1	0	0	4	0	0	0	0	0	0	0	0	0	0	0	0	0	0	0	1	0	0	0.96	3.78	0.48	1
1917	101-59-7	0	0	0	0	8	0	0	4	0	0	1	0	0	0	0	0	0	2	0	0	0	0.13	6.82	3.1	2
1918	106636-48-0	0	0	2	0	4	0	0	5	0	0	0	0	0	1	0	1	0	4	0	0	0	-0.1	7.34	2.69	3
1919	113058-39-2	0	0	0	0	13	0	0	1	8	0	0	0	0	0	0	0	1	0	0	0	0	0.34	7.8	5.2	5
1920	614-47-1	0	0	0	2	10	0	1	2	0	0	0	0	0	0	0	0	0	1	0	0	0	0.03	6.66	3.7	2
1921	95-53-4	1	0	0	0	4	0	0	2	0	0	1	0	0	0	0	0	0	0	0	0	0	0.87	4.67	1.57	1
1922	962-32-3	0	0	0	0	10	2	0	4	2	0	0	0	0	0	0	0	0	0	1	0	0	0.27	7.22	3.69	5
1923	71382-44-0	0	0	0	0	10	2	0	4	2	0	0	0	0	0	0	0	0	0	0	0	0	0.52	7.22	3.42	5
1924	56258-32-3	0	0	3	0	4	2	2	8	0	1	0	0	0	0	0	0	4	2	0	0	0	-1.8	8.18	1.23	5
1925	645-12-5	0	0	0	0	2	0	1	2	0	0	0	0	0	0	0	0	1	3	0	1	0	-1.31	5.59	0.85	1
1926	7195-43-9	0	0	4	0	4	2	2	2	0	0	0	0	0	0	0	0	0	2	4	0	0	-0.47	7.32	0.97	3
1927	72273-04-2	2	0	14	0	4	5	2	2	0	2	0	0	0	0	1	0	0	2	2	0	2	-0.29	9.22	6.24	5
1928	13088-34-1	0	0	0	2	0	0	3	0	0	0	0	0	0	0	0	0	0	1	1	0	0	-0.44	5	1.38	1
1929	10353-98-7	0	0	0	2	5	0	0	3	2	0	0	0	0	0	0	0	0	2	0	0	0	0.21	6.54	2.79	3
1930	77314-23-9	1	0	0	0	5	0	1	2	2	0	0	0	1	1	1	0	1	0	0	0	0	0.42	6.72	2.27	3
1931	520-18-3	0	0	0	0	6	0	3	6	0	0	0	0	0	0	0	0	4	1	1	0	0	-0.81	7.5	1.77	3
1932	28164-57-0	2	0	0	3	3	0	5	9	0	0	0	0	0	0	0	0	2	4	0	0	0	-0.58	8.35	3.6	4
1933	3296-90-0	0	0	4	0	0	0	0	0	0	1	0	0	0	0	0	0	2	0	0	0	0	-0.39	5.04	0.53	0
1934	116208-67-4	0	0	0	0	11	0	0	5	4	0	0	0	0	0	0	0	0	0	0	0	0	-0.15	7.52	5.06	5
1935	4823-47-6	0	1	2	1	0	0	1	0	0	0	0	0	0	0	0	0	0	1	1	0	0	-0.37	4.6	1.53	0
1936	102791-33-3	0	0	0	0	7	0	1	3	4	0	0	0	0	0	0	0	0	3	1	0	0	-0.42	7.39	3.14	4
1938	89-25-8	1	0	1	0	5	0	2	1	0	0	0	0	1	0	1	0	0	1	0	0	0	0.05	6.1	0.98	2
1939	19727-83-4	0	0	2	0	3	0	0	3	0	0	0	0	0	0	0	0	0	2	0	0	0	0.18	5.86	1.61	2
1940	92279-99-7	1	0	5	0	7	0	0	2	4	0	0	0	0	1	0	0	0	0	1	0	1	0.65	7.87	3.48	3
1941	98-16-8	0	0	0	0	4	0	0	2	0	1	1	0	0	0	0	0	0	0	0	0	0	-4.3	5.62	2.03	1
1942	34433-31-3	0	0	2	1	8	0	1	2	0	0	1	0	1	0	0	2	1	1	1	0	0	-0.46	7.44	0.49	2
1943	107-11-9	0	1	1	1	0	0	0	0	0	0	1	0	0	0	0	0	0	0	0	0	0	0.58	2.45	-0.03	0
1944	5709-67-1	0	0	0	0	4	0	0	1	2	0	0	0	0	1	0	0	0	2	0	0	0	-0.31	5.86	1.78	2
1945	1169-60-4	2	0	1	0	5	0	1	5	4	0	0	0	0	0	0	0	0	3	4	0	0	-0.68	8.18	3.15	4
1946	17526-17-9	1	0	2	0	5	0	2	7	0	0	0	0	0	0	0	0	2	2	1	0	0	-0.43	7.65	2.43	3
1947	13177-26-9	0	0	0	0	9	0	0	5	2	0	1	0	0	0	0	0	0	0	0	0	0	0.83	6.92	3.2	4
1948	5598-13-0	2	0	0	0	1	0	0	4	0	0	0	0	0	1	0	0	0	0	3	0	0	-2.88	6.71	3.9	1
1949	17070-44-9	1	0	5	0	6	0	0	3	4	0	0	0	0	1	0	0	0	0	1	0	1	0.63	7.99	4.14	3
1950	1222-05-5	6	0	2	0	2	2	0	4	0	2	0	0	0	0	0	0	0	0	1	0	0	0.25	7.24	4.31	3
1951	88-45-9	0	0	0	0	3	0	0	3	0	0	2	0	0	0	0	0	1	2	0	0	0	-4.26	5.89	-0.7	1
1952	51-18-3	0	0	6	0	0	0	0	3	0	0	0	0	0	3	3	0	0	0	0	0	0	0.86	6.53	1.45	4
1953	66552-77-0	4	0	0	0	6	0	0	4	4	0	0	0	0	0	0	0	0	0	0	0	0	1.38	7.08	5.59	3
1954	90-00-6	1	0	1	0	4	0	0	2	0	0	0	0	0	0	0	0	1	0	0	0	0	0.4	5.02	2.51	1
1955	123-68-2	1	1	5	1	0	0	1	0	0	0	0	0	0	0	0	0	0	1	1	0	0	-0.11	5.54	2.67	0
1956	24400-01-9	3	0	3	0	6	0	0	3	4	0	0	0	0	1	1	0	0	2	0	0	0	0.12	8.02	3.74	3
1957	5679-89-0	2	0	0	0	6	0	0	6	0	0	0	0	1	0	0	0	0	5	0	0	0	-0.15	7.74	3.07	2
1958	2517-98-8	2	0	1	0	10	0	1	2	6	0	0	0	0	0	0	0	0	1	1	0	0	-0.26	7.92	4.82	4
1959	1875-48-5	0	0	0	0	4	0	2	2	0	0	1	0	0	0	1	0	0	2	0	0	0	-0.43	5.9	0.17	2
1960	3351-31-3	1	0	0	0	11	0	0	1	6	0	0	0	0	0	0	0	0	0	0	0	0	1.31	7.21	5.04	4
1961	1122-62-9	1	0	0	0	4	0	1	1	0	0	0	0	0	1	0	0	0	1	0	0	0	0.01	5	0.85	1
1962	117760-92-6	0	0	0	2	7	2	0	3	4	0	0	0	0	0	0	0	2	2	0	0	0	-1.17	7.8	2.68	4
1963	6795-16-0	1	0	2	0	4	2	1	8	0	0	0	0	0	0	0	0	1	1	4	0	0	-0.35	7.92	2.59	5
1964	85721-33-1	0	0	6	1	2	1	3	4	0	0	0	0	0	0	2	0	1	2	0	0	0	-1.28	7.9	1.41	4
1965	34256-82-1	3	0	4	0	3	0	1	3	0	0	0	0	0	0	1	0	0	1	1	0	1	-0.13	7.09	3.53	1
1966	2210-79-9	1	0	2	0	4	1	0	2	0	0	0	0	0	0	0	0	0	0	2	0	0	0.34	5.83	2.02	2
1967	60-35-5	1	0	0	0	0	0	1	0	0	0	1	0	0	0	0	0	0	1	0	0	0	-0.33	2.5	-0.83	0
1968	122-88-3	0	0	1	0	4	0	1	2	0	0	0	0	0	0	0	0	1	1	1	0	0	-1	5.81	2.15	1
1969	611-06-3	0	0	0	0	3	0	0	3	0	0	0	0	0	0	0	0	0	2	0	0	0	-0.1	5.61	3.05	1
1970	90-19-7	1	0	0	0	5	0	3	7	0	0	0	0	0	0	0	0	4	1	2	0	0	-0.83	7.77	1.76	3
1971	95-76-1	0	0	0	0	3	0	0	3	0	0	1	0	0	0	0	0	0	0	0	0	0	0.5	5.02	2.41	1
1972	626-60-8	0	0	0	0	4	0	0	1	0	0	0	0	0	1	0	0	0	0	0	0	0	0.68	4.25	1.34	1
1973	129-20-4	1	0	3	0	9	1	2	3	0	0	0	0	0	0	2	0	1	2	0	0	0	-0.65	7.91	3.69	3
1974	461-72-3	0	0	1	0	0	0	2	0	0	0	0	0	0	0	0	0	0	2	0	0	0	-0.4	4.26	-0.95	1
1975	53693-66-6	4	0	4	0	12	0	0	6	0	0	0	0	0	0	2	0	0	0	0	0	0	0.99	8.4	6.59	3
1976	581-28-2	0	0	0	0	8	0	0	1	4	0	1	0	0	1	0	0	0	0	0	0	0	0.78	6.51	2.61	3
1977	89-61-2	0	0	0	0	3	0	0	3	0	0	0	0	0	0	0	0	0	2	0	0	0	-0.14	5.62	3.05	1
1978	16169-17-8	0	0	0	0	9	0	0	3	0	0	0	0	0	0	0	0	1	0	0	0	0	0.72	6.32	2.6	2
1979	94-96-2	2	0	4	0	0	2	0	0	0	0	0	0	0	0	0	0	2	0	0	0	0	-0.31	5.32	1.43	0
1980	63655-40-3	0	0	0	0	3	0	0	2	2	0	1	1	0	1	0	0	0	0	0	0	0	0.25	5.85	1.02	2
1981	101021-43-6	1	0	0	0	11	0	0	1	8	0	0	0	0	0	0	0	0	0	0	0	0	1.08	7.65	5.63	5
1982	56980-94-0	4	0	2	0	3	1	1	3	0	1	1	0	0	0	0	0	1	1	1	0	0	-0.65	7.33	0.83	1
1983	931-97-5	0	0	5	0	0	0	0	0	0	1	0	1	0	0	0	0	1	0	0	0	0	-0.97	5.02	1.3	1
1984	59229-75-3	1	0	0	0	2	0	0	4	0	0	2	0	0	0	0	0	0	2	0	0	0	-0.05	5.88	0.72	1
1985	91575-29-0	2	0	1	0	6	0	2	6	0	0	0	0	0	0	0	0	0	2	0	0	0	-0.17	7.71	3.37	2
1986	134-81-6	0	0	0	0	10	0	2	2	0	0	0	0	0	0	0	0	0	2	0	0	0	-0.47	6.7	3.12	2
1987	930-22-3	0	1	1	1	0	1	0	0	0	0	0	0	0	0	0	0	0	0	1	0	0	0.4	3.18	0.52	1
1988	224-53-3	0	0	0	0	13	0	0	0	8	0	0	0	0	1	0	0	0	0	0	0	0	1.09	7.64	5.17	5
1989	17831-71-9	0	2	8	2	0	0	2	0	0	0	0	0	0	0	0	0	0	2	5	0	0	-0.47	7.4	0.86	0
1990	304-28-9	2	0	1	0	6	0	2	6	0	0	0	0	0	0	0	0	0	2	0	0	0	-0.07	7.46	1.73	3
1991	78-84-2	2	0	0	1	0	1	0	0	0	0	0	0	0	0	0	0	0	1	0	0	0	0.2	3.2	0.95	0
2010	1120-36-1	1	1	11	1	0	0	0	0	0	0	0	0	0	0	0	0	0	0	0	0	0	1.2	6.21	6.37	0
2011	476-60-8	0	0	0	0	6	0	0	4	4	0	0	0	0	0	0	0	4	0	0	0	0	-0.19	7.1	2.58	3
2012	491-92-9	4	0	5	0	5	1	0	2	2	0	0	0	0	1	1	0	0	0	1	0	0	0.41	7.74	3.67	2
2013	124-18-5	2	0	8	0	0	0	0	0	0	0	0	0	0	0	0	0	0	0	0	0	0	1.37	5.23	4.93	0
2014	1825-21-4	1	0	0	0	0	0	0	6	0	0	0	0	0	0	0	0	0	0	1	0	0	0.12	6.14	5.14	1
2015	33100-27-5	0	0	10	0	0	0	0	0	0	0	0	0	0	0	0	0	0	0	5	0	0	0.61	6.52	-0.65	1
1992	132742-03-1	0	0	2	2	7	0	0	3	6	0	0	0	0	0	0	0	0	2	0	0	0	0.21	7.78	4.91	5
1993	86-00-0	0	0	0	0	9	0	0	3	0	0	0	0	0	0	0	0	0	2	0	0	0	0.17	6.53	3.24	2
1994	93106-60-6	1	0	7	1	2	1	3	4	0	0	0	0	0	0	3	0	1	2	0	0	0	-1.27	8.12	2.3	4
1995	934-73-6	1	0	0	0	4	0	0	2	0	0	0	0	0	0	0	0	0	1	0	0	0	-0.9	5.31	1.92	1
1996	52278-77-0	0	0	2	1	0	3	3	0	0	0	1	0	1	0	1	0	3	1	1	0	0	-0.86	6.88	-2.22	2
1997	76-03-9	0	0	0	0	0	0	1	0	0	1	0	0	0	0	0	0	1	1	0	0	0	-2.17	4.28	1.45	0
1998	612-22-6	1	0	1	0	4	0	0	2	0	0	0	0	0	0	0	0	0	2	0	0	0	0.25	5.62	2.67	1
1999	114-86-3	0	0	2	0	5	0	2	1	0	0	1	0	0	0	0	0	0	0	0	0	0	-0.23	6.46	1.32	1
2000	28622-66-4	0	0	0	2	6	2	0	2	2	0	0	0	0	0	0	0	2	0	0	0	0	-0.82	6.72	1.87	3
2001	493-52-7	2	0	0	0	8	0	1	4	0	0	0	0	2	0	1	0	1	1	0	0	0	-1.01	7.31	3.97	2
2002	147-47-7	3	0	0	1	4	0	1	2	0	1	0	0	0	0	0	0	0	0	0	0	0	0.08	6.12	2.89	2
2003	120812-52-4	0	0	4	0	6	0	0	4	6	0	0	0	0	0	0	0	0	4	0	0	0	0.13	8.18	5.25	5
2004	2540-82-1	3	0	1	1	0	0	1	0	0	0	0	0	0	0	1	0	0	2	2	0	0	-2.4	6.3	0.51	0
2005	81-64-1	0	0	0	0	6	0	2	6	0	0	0	0	0	0	0	0	2	2	0	0	0	-0.45	7.1	2.27	3
2006	94-11-1	2	0	1	0	3	1	1	3	0	0	0	0	0	0	0	0	0	1	2	0	0	-0.43	6.67	3.79	1
[truncated: 2,205 more rows]
