# Supplementary material for: An open source multistep model to predict mutagenicity from statistical analysis and relevant structural alerts
Source: Chem Cent J. 2010 Jul 29;4(Suppl 1):S2. doi: 10.1186/1752-153X-4-S1-S2 (PMC2913329; doi:10.1186/1752-153X-4-S1-S2)
Supplement: Additional file 5 — Model outcome. Data for each compound: molecule ID, CAS number, experimental Ames test, predicted class, author of prediction (i.e., SVM classifier, 1st SAs check, 2nd SAs chek), set to which the compound belong (i.e., training set, test set). Molecule #311 was not processed by the CDK library. [file 1752-153X-4-S1-S2-S5.csv]

Mol_ID	CAS_RN	Experimental_ames_test	Prediction	Prediction_author	Status
1	1728-95-6	mutagen	Mutagen	SVM	Training
2	91-08-7	mutagen	Mutagen	SVM	Test
3	89786-04-9	nonmutagen	NON-Mutagen		Training
4	2439-35-2	nonmutagen	NON-Mutagen		Training
5	95-94-3	nonmutagen	NON-Mutagen		Training
6	120314-14-9	mutagen	Mutagen	SVM	Training
7	146795-42-8	mutagen	Mutagen	SVM	Training
8	119-41-5	nonmutagen	NON-Mutagen		Training
9	614-00-6	mutagen	Mutagen	SVM	Test
10	77996-03-3	mutagen	Mutagen	SVM	Training
11	123-01-3	nonmutagen	NON-Mutagen		Training
12	53478-38-9	mutagen	Mutagen	SVM	Training
13	1836-75-5	mutagen	Mutagen	SVM	Training
14	329-71-5	mutagen	Mutagen	SVM	Training
15	108-64-5	nonmutagen	NON-Mutagen		Training
16	146177-59-5	mutagen	Mutagen	SVM	Training
17	106264-79-3	mutagen	Mutagen	SVM	Training
18	88488-97-5	mutagen	Mutagen	SVM	Training
19	61203-01-8	mutagen	Mutagen	SVM	Training
20	112-24-3	mutagen	Mutagen	SVM	Training
21	2849-98-1	nonmutagen	NON-Mutagen		Test
22	16423-19-1	nonmutagen	NON-Mutagen		Training
23	97-90-5	nonmutagen	NON-Mutagen		Test
24	50438-75-0	mutagen	Mutagen	SVM	Training
25	126983-60-6	mutagen	Mutagen	SVM	Training
26	89-98-5	nonmutagen	NON-Mutagen		Training
27	82-62-2	nonmutagen	NON-Mutagen		Training
28	97606-15-0	mutagen	Mutagen	SVM	Training
29	91-53-2	nonmutagen	NON-Mutagen		Test
30	117-81-7	nonmutagen	NON-Mutagen		Training
31	1928-43-4	nonmutagen	NON-Mutagen		Training
32	129927-33-9	nonmutagen	NON-Mutagen		Training
33	4513-36-4	nonmutagen	NON-Mutagen		Training
34	507-55-1	nonmutagen	Suspect Mutagen	SA2	Training
35	5042-54-6	mutagen	Mutagen	SVM	Training
36	396-01-0	nonmutagen	NON-Mutagen		Training
37	120-61-6	nonmutagen	NON-Mutagen		Training
39	3807-77-0	mutagen	Mutagen	SVM	Test
40	612-59-9	nonmutagen	Mutagen	SVM	Training
41	13675-34-8	nonmutagen	NON-Mutagen		Training
42	71628-96-1	mutagen	Mutagen	SVM	Training
43	4629-58-7	mutagen	Mutagen	SVM	Training
44	142438-73-1	mutagen	Mutagen	SVM	Test
45	500-38-9	nonmutagen	NON-Mutagen		Training
46	97-24-5	nonmutagen	NON-Mutagen		Training
47	5634-39-9	mutagen	Mutagen	SVM	Training
48	93-68-5	nonmutagen	NON-Mutagen		Training
49	109-99-9	nonmutagen	Mutagen	SVM	Training
50	88133-11-3	nonmutagen	NON-Mutagen		Training
51	103942-97-8	mutagen	Mutagen	SVM	Training
52	60-23-1	nonmutagen	NON-Mutagen		Training
53	119169-78-7	nonmutagen	NON-Mutagen		Test
54	92-88-6	nonmutagen	NON-Mutagen		Training
56	106-38-7	nonmutagen	NON-Mutagen		Test
57	4985-70-0	nonmutagen	Mutagen	SVM	Training
58	482-27-9	nonmutagen	Mutagen	SVM	Test
59	86-73-7	nonmutagen	Mutagen	SA1	Training
60	17924-92-4	nonmutagen	NON-Mutagen		Training
61	95-64-7	mutagen	Mutagen	SVM	Training
63	486-84-0	mutagen	Mutagen	SVM	Training
64	67587-52-4	mutagen	Mutagen	SVM	Training
65	610-14-0	mutagen	Mutagen	SVM	Training
66	17341-40-1	nonmutagen	NON-Mutagen		Training
67	105-58-8	nonmutagen	NON-Mutagen		Training
68	100757-60-6	nonmutagen	Mutagen	SVM	Training
69	16069-36-6	nonmutagen	NON-Mutagen		Training
70	140-08-9	mutagen	Mutagen	SVM	Training
71	6066-82-6	nonmutagen	NON-Mutagen		Training
72	10605-21-7	mutagen	Mutagen	SVM	Training
73	68743-68-0	mutagen	Mutagen	SVM	Training
74	505-29-3	mutagen	Mutagen	SVM	Training
75	135-68-2	mutagen	Mutagen	SVM	Test
76	484-23-1	mutagen	Mutagen	SVM	Training
77	114460-39-8	mutagen	Mutagen	SVM	Training
78	104-78-9	nonmutagen	NON-Mutagen		Training
79	39720-27-9	mutagen	Suspect Mutagen	SA2	Test
80	6149-33-3	mutagen	Mutagen	SVM	Training
81	123-92-2	nonmutagen	NON-Mutagen		Test
82	36712-34-2	mutagen	Mutagen	SVM	Test
83	54827-17-7	nonmutagen	NON-Mutagen		Training
84	91-23-6	mutagen	Mutagen	SVM	Training
85	218-19-9	mutagen	Mutagen	SVM	Training
86	111-14-8	nonmutagen	NON-Mutagen		Training
87	115664-50-1	mutagen	Mutagen	SVM	Training
88	6449-35-0	mutagen	Mutagen	SVM	Training
89	88-88-0	mutagen	Mutagen	SVM	Test
90	68140-48-7	nonmutagen	NON-Mutagen		Training
91	77-92-9	nonmutagen	NON-Mutagen		Training
92	51640-90-5	mutagen	Mutagen	SVM	Training
93	75-11-6	nonmutagen	Mutagen	SVM	Training
94	568-75-2	mutagen	Mutagen	SVM	Training
95	2541-69-7	mutagen	Mutagen	SVM	Training
96	4450-68-4	mutagen	Mutagen	SVM	Training
97	5000-65-7	nonmutagen	Suspect Mutagen	SA2	Training
98	77121-90-5	mutagen	Mutagen	SVM	Test
99	138580-48-0	mutagen	Mutagen	SVM	Training
100	6268-09-3	mutagen	Mutagen	SVM	Training
101	96563-10-9	mutagen	Mutagen	SA1	Test
102	2508-20-5	mutagen	Mutagen	SA1	Test
103	100-37-8	nonmutagen	NON-Mutagen		Training
104	4825-86-9	nonmutagen	NON-Mutagen		Training
105	1436-34-6	nonmutagen	Mutagen	SVM	Training
106	105579-74-6	mutagen	Mutagen	SVM	Training
107	96-99-1	mutagen	Mutagen	SVM	Test
108	74-31-7	mutagen	NON-Mutagen		Training
109	142044-37-9	mutagen	Mutagen	SVM	Training
110	462-95-3	nonmutagen	NON-Mutagen		Training
112	868-77-9	nonmutagen	NON-Mutagen		Training
113	491-80-5	nonmutagen	NON-Mutagen		Training
114	82389-38-6	mutagen	Mutagen	SVM	Training
116	99-75-2	nonmutagen	NON-Mutagen		Training
117	108-70-3	nonmutagen	NON-Mutagen		Test
136	1953-02-2	nonmutagen	NON-Mutagen		Training
137	3442-62-4	mutagen	Mutagen	SVM	Training
138	2012-00-2	mutagen	Mutagen	SVM	Test
139	102822-04-8	mutagen	Mutagen	SVM	Test
140	10147-37-2	mutagen	Mutagen	SVM	Training
141	111-69-3	nonmutagen	NON-Mutagen		Training
118	146177-65-3	mutagen	Mutagen	SVM	Training
119	57-13-6	nonmutagen	NON-Mutagen		Test
120	29916-56-1	mutagen	NON-Mutagen		Test
121	109-69-3	nonmutagen	Suspect Mutagen	SA2	Training
122	109143-20-6	mutagen	Mutagen	SVM	Training
123	98-95-3	nonmutagen	Mutagen	SVM	Test
124	125239-64-7	mutagen	Mutagen	SVM	Training
125	156215-58-6	mutagen	Mutagen	SVM	Training
126	83-67-0	nonmutagen	NON-Mutagen		Training
128	108-89-4	nonmutagen	NON-Mutagen		Test
129	93780-96-2	mutagen	Mutagen	SVM	Test
130	830-96-6	nonmutagen	NON-Mutagen		Training
131	578-06-3	mutagen	Mutagen	SVM	Test
132	42200-33-9	nonmutagen	NON-Mutagen		Test
133	484-78-6	nonmutagen	NON-Mutagen		Training
134	590-88-5	nonmutagen	NON-Mutagen		Training
135	117929-13-2	mutagen	Mutagen	SVM	Training
142	62450-07-1	mutagen	Mutagen	SVM	Training
143	33037-07-9	mutagen	Mutagen	SVM	Training
144	161697-03-6	mutagen	Mutagen	SVM	Test
145	15299-08-8	mutagen	Mutagen	SVM	Training
146	5466-77-3	nonmutagen	NON-Mutagen		Training
147	4098-71-9	nonmutagen	NON-Mutagen		Training
148	99-09-2	mutagen	Mutagen	SVM	Training
149	5470-37-1	nonmutagen	NON-Mutagen		Training
150	41533-75-9	mutagen	Mutagen	SVM	Training
151	110419-21-1	mutagen	Mutagen	SVM	Training
152	133831-60-4	mutagen	Mutagen	SVM	Test
153	13593-03-8	nonmutagen	NON-Mutagen		Training
154	78-42-2	nonmutagen	NON-Mutagen		Training
155	6884-87-3	nonmutagen	NON-Mutagen		Test
156	116374-65-3	mutagen	Mutagen	SVM	Training
157	113698-18-3	mutagen	Mutagen	SVM	Training
158	123-73-9	mutagen	Mutagen	SVM	Test
159	3930-19-6	mutagen	Mutagen	SVM	Training
160	4430-25-5	nonmutagen	NON-Mutagen		Training
161	609-19-8	nonmutagen	NON-Mutagen		Training
162	23045-44-5	mutagen	Mutagen	SVM	Training
163	69177-41-9	mutagen	Mutagen	SVM	Training
164	4792-83-0	nonmutagen	Mutagen	SVM	Training
165	116505-02-3	mutagen	NON-Mutagen		Test
166	96910-73-5	mutagen	Mutagen	SVM	Test
167	92-94-4	nonmutagen	NON-Mutagen		Training
168	50-32-8	mutagen	Mutagen	SVM	Test
169	90-13-1	mutagen	Mutagen	SVM	Training
170	212-54-4	mutagen	Mutagen	SVM	Test
171	26530-20-1	nonmutagen	NON-Mutagen		Training
172	321-14-2	nonmutagen	NON-Mutagen		Training
173	95-70-5	mutagen	Mutagen	SVM	Test
174	3397-62-4	nonmutagen	NON-Mutagen		Training
175	6358-53-8	mutagen	Mutagen	SVM	Test
176	607-59-0	mutagen	Mutagen	SVM	Training
177	96-69-5	nonmutagen	NON-Mutagen		Test
178	512-56-1	mutagen	Mutagen	SVM	Training
179	525-03-1	nonmutagen	Mutagen	SVM	Training
180	598-55-0	nonmutagen	Mutagen	SVM	Test
181	17902-23-7	nonmutagen	NON-Mutagen		Training
182	87-08-1	nonmutagen	NON-Mutagen		Training
183	3018-12-0	mutagen	Mutagen	SVM	Test
184	32692-19-6	mutagen	Mutagen	SVM	Training
185	146795-37-1	mutagen	Mutagen	SVM	Training
187	104445-28-5	mutagen	Mutagen	SVM	Training
188	637-69-4	nonmutagen	NON-Mutagen		Training
189	106063-42-7	mutagen	Mutagen	SVM	Training
190	93-08-3	nonmutagen	Mutagen	SVM	Training
191	119-36-8	mutagen	NON-Mutagen		Training
192	15131-84-7	mutagen	Mutagen	SVM	Training
193	610-39-9	mutagen	Mutagen	SVM	Training
194	112575-91-4	mutagen	Mutagen	SVM	Training
195	111712-47-1	mutagen	Mutagen	SVM	Training
196	106449-56-3	nonmutagen	NON-Mutagen		Training
197	1672-88-4	mutagen	Mutagen	SVM	Training
198	105650-23-5	mutagen	Mutagen	SVM	Training
199	479-13-0	nonmutagen	Suspect Mutagen	SA2	Training
200	14925-39-4	mutagen	Mutagen	SVM	Training
201	27113-22-0	nonmutagen	NON-Mutagen		Training
202	118-56-9	nonmutagen	NON-Mutagen		Training
203	111-20-6	nonmutagen	NON-Mutagen		Training
204	89784-39-4	mutagen	Mutagen	SVM	Training
205	22608-53-3	nonmutagen	NON-Mutagen		Training
206	617-48-1	nonmutagen	NON-Mutagen		Training
207	2397-76-4	nonmutagen	NON-Mutagen		Test
208	13655-52-2	nonmutagen	NON-Mutagen		Training
209	602-38-0	mutagen	Mutagen	SVM	Training
210	33089-36-0	nonmutagen	NON-Mutagen		Test
211	100-43-6	nonmutagen	NON-Mutagen		Training
212	299-88-7	nonmutagen	NON-Mutagen		Test
213	61740-00-9	mutagen	Mutagen	SVM	Training
214	1928-38-7	nonmutagen	NON-Mutagen		Training
215	85-33-6	mutagen	Mutagen	SVM	Training
216	75-36-5	nonmutagen	Mutagen	SA1	Test
217	621-52-3	nonmutagen	Mutagen	SVM	Training
218	693-98-1	nonmutagen	Mutagen	SVM	Training
219	67730-11-4	mutagen	Mutagen	SVM	Training
220	565-20-8	nonmutagen	NON-Mutagen		Training
221	15088-70-7	nonmutagen	Suspect Mutagen	SA2	Training
223	24496-65-9	mutagen	Mutagen	SVM	Training
224	346-18-9	nonmutagen	NON-Mutagen		Training
225	1761-71-3	nonmutagen	NON-Mutagen		Training
226	110-59-8	nonmutagen	NON-Mutagen		Training
227	68162-37-8	mutagen	Mutagen	SVM	Training
228	6257-64-3	nonmutagen	Mutagen	SVM	Test
229	103393-72-2	mutagen	Mutagen	SVM	Training
230	97-00-7	mutagen	Mutagen	SVM	Training
231	57309-27-0	nonmutagen	NON-Mutagen		Training
232	836-37-3	mutagen	NON-Mutagen		Test
233	123-32-0	nonmutagen	NON-Mutagen		Training
234	64188-64-3	mutagen	Mutagen	SVM	Training
235	29590-42-9	nonmutagen	NON-Mutagen		Training
236	118-92-3	nonmutagen	NON-Mutagen		Training
238	114454-59-0	mutagen	Mutagen	SVM	Training
239	51325-91-8	mutagen	Mutagen	SVM	Training
240	2426-08-6	mutagen	Mutagen	SVM	Training
241	603-54-3	nonmutagen	NON-Mutagen		Training
242	555-68-0	mutagen	Mutagen	SVM	Training
243	112-55-0	nonmutagen	NON-Mutagen		Training
244	693-13-0	nonmutagen	NON-Mutagen		Training
245	127-07-1	mutagen	NON-Mutagen		Training
246	503-09-3	mutagen	Mutagen	SVM	Training
247	27946-19-6	mutagen	Mutagen	SVM	Training
248	2226-96-2	mutagen	Mutagen	SVM	Training
249	54818-87-0	mutagen	Mutagen	SVM	Training
250	6358-23-2	mutagen	Mutagen	SVM	Training
251	80115-73-7	mutagen	Mutagen	SVM	Training
252	501-30-4	mutagen	Mutagen	SVM	Training
253	2224-15-9	mutagen	Mutagen	SVM	Test
254	91-84-9	nonmutagen	NON-Mutagen		Training
255	126-27-2	nonmutagen	NON-Mutagen		Training
256	151-56-4	mutagen	Mutagen	SVM	Training
257	1522-92-5	mutagen	Mutagen	SVM	Training
258	2921-88-2	nonmutagen	NON-Mutagen		Training
259	108-10-1	nonmutagen	NON-Mutagen		Training
260	52898-98-3	mutagen	Mutagen	SVM	Training
261	139953-77-8	mutagen	Mutagen	SVM	Training
262	21229-99-2	mutagen	Mutagen	SVM	Training
263	104-54-1	nonmutagen	NON-Mutagen		Training
276	106-50-3	mutagen	Mutagen	SVM	Training
277	159092-71-4	mutagen	Mutagen	SVM	Training
278	33611-88-0	mutagen	Mutagen	SVM	Training
280	100-13-0	mutagen	Mutagen	SVM	Training
281	1116-40-1	nonmutagen	NON-Mutagen		Training
282	50567-35-6	mutagen	Mutagen	SVM	Training
264	626-43-7	nonmutagen	NON-Mutagen		Test
265	73341-53-4	mutagen	Mutagen	SVM	Training
266	129-03-3	nonmutagen	NON-Mutagen		Training
267	119-06-2	nonmutagen	NON-Mutagen		Training
268	109-09-1	mutagen	NON-Mutagen		Training
269	396-32-7	mutagen	Mutagen	SVM	Training
270	150-76-5	nonmutagen	NON-Mutagen		Training
271	58-54-8	nonmutagen	NON-Mutagen		Training
272	112022-06-7	mutagen	Mutagen	SVM	Training
273	67-71-0	nonmutagen	NON-Mutagen		Test
274	78-67-1	nonmutagen	Mutagen	SA1	Training
275	2562-38-1	mutagen	Mutagen	SVM	Training
283	87-84-3	nonmutagen	NON-Mutagen		Training
284	132335-20-7	mutagen	Mutagen	SVM	Training
285	3688-53-7	mutagen	Mutagen	SVM	Test
286	548-83-4	nonmutagen	NON-Mutagen		Training
287	148193-30-0	mutagen	Mutagen	SVM	Training
288	96839-34-8	nonmutagen	Mutagen	SVM	Test
289	60-33-3	nonmutagen	NON-Mutagen		Training
290	129176-05-2	mutagen	Mutagen	SVM	Training
291	116-66-5	nonmutagen	NON-Mutagen		Test
292	502-65-8	nonmutagen	NON-Mutagen		Training
293	578-67-6	mutagen	NON-Mutagen		Training
294	35898-87-4	nonmutagen	NON-Mutagen		Training
295	28124-29-0	mutagen	Mutagen	SVM	Training
296	83905-01-5	nonmutagen	NON-Mutagen		Training
297	146795-43-9	mutagen	Mutagen	SVM	Training
298	2855-19-8	nonmutagen	Suspect Mutagen	SA2	Training
299	115-86-6	nonmutagen	NON-Mutagen		Test
300	58-90-2	nonmutagen	NON-Mutagen		Test
301	68299-98-9	nonmutagen	NON-Mutagen		Training
302	581-47-5	mutagen	Mutagen	SVM	Training
303	89-80-5	mutagen	NON-Mutagen		Training
304	1635-63-8	nonmutagen	NON-Mutagen		Training
305	62-50-0	mutagen	Mutagen	SVM	Test
306	59-89-2	mutagen	Mutagen	SVM	Training
307	3333-52-6	nonmutagen	NON-Mutagen		Training
308	159394-73-7	mutagen	Mutagen	SVM	Test
309	1982-67-8	nonmutagen	NON-Mutagen		Training
310	18829-55-5	mutagen	Mutagen	SVM	Training
311	820-75-7	mutagen	-	-	Training
312	41044-12-6	nonmutagen	Mutagen	SA1	Training
313	19600-63-6	mutagen	Suspect Mutagen	SA2	Test
314	102-28-3	mutagen	Mutagen	SVM	Training
316	4350-09-8	nonmutagen	NON-Mutagen		Training
317	13345-23-8	mutagen	Mutagen	SVM	Training
318	133-18-6	nonmutagen	NON-Mutagen		Training
319	2531-84-2	mutagen	Mutagen	SVM	Training
320	28166-06-5	mutagen	Mutagen	SVM	Training
321	126983-61-7	mutagen	Mutagen	SVM	Training
322	91423-46-0	mutagen	Mutagen	SVM	Training
323	81424-67-1	mutagen	Mutagen	SVM	Training
324	709-49-9	mutagen	Mutagen	SVM	Test
325	316-14-3	mutagen	Mutagen	SVM	Test
326	96-09-3	mutagen	Mutagen	SVM	Training
327	74367-78-5	mutagen	Mutagen	SVM	Test
328	1013-96-3	nonmutagen	Mutagen	SVM	Test
329	16430-32-3	mutagen	Mutagen	SVM	Test
330	2851-80-1	nonmutagen	Mutagen	SVM	Training
331	542-75-6	mutagen	Mutagen	SVM	Training
332	1516-21-8	mutagen	Mutagen	SVM	Training
334	628-94-4	nonmutagen	NON-Mutagen		Training
335	65-45-2	nonmutagen	NON-Mutagen		Training
336	115453-71-9	nonmutagen	NON-Mutagen		Training
337	33448-25-8	mutagen	Mutagen	SVM	Training
338	142129-81-5	nonmutagen	Suspect Mutagen	SA2	Training
345	102234-07-1	mutagen	Mutagen	SVM	Training
346	525-64-4	mutagen	Mutagen	SVM	Training
347	644-21-3	mutagen	Mutagen	SVM	Training
348	102059-18-7	mutagen	Mutagen	SVM	Training
349	621-77-2	nonmutagen	NON-Mutagen		Training
350	89930-59-6	mutagen	Mutagen	SVM	Training
339	166664-83-1	nonmutagen	Suspect Mutagen	SA2	Training
340	18234-46-3	mutagen	Mutagen	SVM	Test
341	4812-40-2	mutagen	Mutagen	SVM	Test
342	14698-29-4	mutagen	Mutagen	SVM	Training
343	529-20-4	nonmutagen	NON-Mutagen		Training
344	519-23-3	mutagen	Mutagen	SVM	Training
351	116169-87-0	mutagen	Mutagen	SVM	Training
352	2942-42-9	mutagen	Mutagen	SVM	Training
353	2598-29-0	nonmutagen	Mutagen	SVM	Training
354	92-70-6	nonmutagen	NON-Mutagen		Training
355	94500-54-6	mutagen	Mutagen	SVM	Test
356	52411-33-3	mutagen	Mutagen	SVM	Training
357	106-20-7	nonmutagen	NON-Mutagen		Training
358	6190-65-4	nonmutagen	NON-Mutagen		Training
359	288-32-4	nonmutagen	Mutagen	SVM	Training
360	202-33-5	mutagen	Mutagen	SVM	Training
361	35144-55-9	nonmutagen	NON-Mutagen		Training
362	144561-63-7	mutagen	NON-Mutagen		Training
369	17804-35-2	nonmutagen	NON-Mutagen		Training
370	16683-64-0	mutagen	Mutagen	SVM	Training
371	101-84-8	nonmutagen	NON-Mutagen		Training
372	789-47-9	mutagen	Mutagen	SVM	Training
373	134998-76-8	mutagen	Mutagen	SVM	Training
374	2303-16-4	mutagen	Mutagen	SVM	Test
363	607-35-2	mutagen	Mutagen	SVM	Test
364	60-24-2	nonmutagen	NON-Mutagen		Training
365	126-33-0	nonmutagen	NON-Mutagen		Training
366	96-45-7	mutagen	NON-Mutagen		Training
367	51630-58-1	nonmutagen	NON-Mutagen		Test
368	13952-84-6	nonmutagen	NON-Mutagen		Test
455	161697-04-7	mutagen	Mutagen	SVM	Training
456	98-11-3	nonmutagen	NON-Mutagen		Training
457	107097-80-3	nonmutagen	NON-Mutagen		Training
458	1070-70-8	nonmutagen	NON-Mutagen		Training
459	496-72-0	mutagen	Mutagen	SVM	Training
460	103-50-4	nonmutagen	NON-Mutagen		Training
614	96563-06-3	mutagen	Mutagen	SVM	Test
615	86470-99-7	mutagen	Mutagen	SVM	Training
616	2984-50-1	nonmutagen	Suspect Mutagen	SA2	Test
617	146795-44-0	mutagen	Mutagen	SVM	Training
618	113779-16-1	mutagen	Mutagen	SVM	Training
619	138542-40-2	mutagen	Mutagen	SVM	Training
731	17564-64-6	mutagen	Mutagen	SVM	Training
732	6358-85-6	nonmutagen	NON-Mutagen		Training
733	7390-81-0	nonmutagen	Suspect Mutagen	SA2	Training
734	21829-25-4	nonmutagen	NON-Mutagen		Training
735	838-95-9	mutagen	Mutagen	SA1	Training
736	215-62-3	mutagen	Mutagen	SVM	Test
1064	53-96-3	mutagen	Mutagen	SVM	Training
1065	105361-86-2	mutagen	Mutagen	SVM	Training
1066	106589-49-5	mutagen	Mutagen	SVM	Test
1067	82-05-3	mutagen	Mutagen	SVM	Training
1068	76629-87-3	nonmutagen	NON-Mutagen		Test
1069	104-94-9	mutagen	Mutagen	SVM	Training
1296	108-38-3	nonmutagen	NON-Mutagen		Training
1297	101-02-0	nonmutagen	NON-Mutagen		Training
1298	156-59-2	nonmutagen	NON-Mutagen		Training
1299	155379-82-1	mutagen	Mutagen	SVM	Training
1300	2066-93-5	mutagen	Mutagen	SVM	Training
1301	14064-58-5	mutagen	Mutagen	SVM	Training
1625	497-56-3	nonmutagen	Mutagen	SVM	Training
1626	120-72-9	nonmutagen	NON-Mutagen		Training
1627	4457-41-4	mutagen	Mutagen	SVM	Training
1628	5875-25-2	mutagen	Mutagen	SVM	Training
1629	102791-32-2	mutagen	Mutagen	SVM	Training
1630	85-68-7	nonmutagen	NON-Mutagen		Training
1712	27758-60-7	mutagen	Mutagen	SVM	Test
1713	104-40-5	nonmutagen	NON-Mutagen		Training
1714	74512-12-2	nonmutagen	NON-Mutagen		Training
1715	14667-55-1	nonmutagen	NON-Mutagen		Training
1716	823-86-9	nonmutagen	NON-Mutagen		Training
1717	79455-30-4	nonmutagen	NON-Mutagen		Training
375	27729-95-9	mutagen	Mutagen	SVM	Training
376	34866-47-2	nonmutagen	NON-Mutagen		Training
377	141-91-3	mutagen	Mutagen	SVM	Test
378	7364-09-2	mutagen	NON-Mutagen		Training
379	22316-47-8	nonmutagen	NON-Mutagen		Training
380	105-59-9	nonmutagen	NON-Mutagen		Training
381	2835-97-4	nonmutagen	Mutagen	SVM	Training
382	101688-02-2	mutagen	Mutagen	SVM	Training
383	609-31-4	nonmutagen	NON-Mutagen		Test
384	2106-54-9	nonmutagen	NON-Mutagen		Training
385	103-80-0	mutagen	Mutagen	SA1	Training
386	951-80-4	mutagen	Mutagen	SVM	Training
387	224-42-0	mutagen	Mutagen	SVM	Training
388	63019-38-5	mutagen	Mutagen	SVM	Test
389	218-01-9	mutagen	Mutagen	SVM	Training
390	14064-55-2	mutagen	Mutagen	SVM	Training
392	6149-34-4	mutagen	Mutagen	SVM	Training
393	965-52-6	mutagen	Mutagen	SVM	Test
394	82-33-7	mutagen	Mutagen	SVM	Training
395	36712-35-3	mutagen	Mutagen	SVM	Training
396	24424-99-5	nonmutagen	NON-Mutagen		Test
397	87-90-1	nonmutagen	NON-Mutagen		Training
398	101-18-8	nonmutagen	Mutagen	SVM	Test
399	5806-00-8	nonmutagen	NON-Mutagen		Test
400	115664-51-2	mutagen	Mutagen	SVM	Training
401	3118-97-6	mutagen	Mutagen	SVM	Training
402	88-89-1	mutagen	Mutagen	SVM	Training
403	206-44-0	mutagen	Mutagen	SVM	Training
404	75-12-7	nonmutagen	NON-Mutagen		Training
405	96563-11-0	mutagen	Mutagen	SVM	Test
406	64920-31-6	mutagen	Mutagen	SVM	Training
407	55-18-5	mutagen	Mutagen	SVM	Training
408	90-44-8	mutagen	Mutagen	SVM	Training
409	120-32-1	nonmutagen	NON-Mutagen		Training
410	42397-64-8	mutagen	Mutagen	SVM	Training
411	758-17-8	nonmutagen	NON-Mutagen		Training
412	97576-08-4	mutagen	Mutagen	SVM	Training
413	54954-12-0	mutagen	Mutagen	SVM	Training
414	136-85-6	nonmutagen	NON-Mutagen		Training
415	22089-22-1	mutagen	Mutagen	SVM	Training
416	3531-19-9	mutagen	Mutagen	SVM	Test
417	96383-86-7	mutagen	Mutagen	SVM	Training
418	124-07-2	nonmutagen	NON-Mutagen		Training
419	27451-21-4	nonmutagen	Mutagen	SVM	Training
420	5307-00-6	nonmutagen	Mutagen	SVM	Training
421	99-76-3	nonmutagen	NON-Mutagen		Test
422	60129-67-1	mutagen	Mutagen	SVM	Training
423	7269-57-0	mutagen	Mutagen	SVM	Training
424	57-14-7	mutagen	Mutagen	SVM	Training
425	885-11-0	mutagen	Mutagen	SVM	Training
426	154-93-8	mutagen	Mutagen	SVM	Training
427	499-12-7	nonmutagen	NON-Mutagen		Training
428	202-03-9	mutagen	Mutagen	SVM	Test
429	24463-15-8	mutagen	Mutagen	SVM	Training
430	63018-94-0	mutagen	Mutagen	SVM	Training
431	98-96-4	nonmutagen	NON-Mutagen		Training
432	125239-65-8	mutagen	Mutagen	SVM	Test
433	3132-64-7	mutagen	Mutagen	SVM	Test
434	62-75-9	mutagen	Mutagen	SVM	Training
435	92-59-1	nonmutagen	NON-Mutagen		Training
436	528-29-0	mutagen	Mutagen	SVM	Training
437	52101-49-2	mutagen	Mutagen	SVM	Test
438	116-06-3	nonmutagen	NON-Mutagen		Test
439	642-31-9	nonmutagen	Mutagen	SVM	Training
440	26651-23-0	mutagen	Mutagen	SVM	Test
441	1464-53-5	mutagen	Mutagen	SVM	Training
442	584-48-5	mutagen	Mutagen	SVM	Training
443	26196-45-2	mutagen	Mutagen	SVM	Training
444	117929-14-3	mutagen	Mutagen	SVM	Training
445	100593-23-5	mutagen	Mutagen	SVM	Test
446	47367-75-9	mutagen	Mutagen	SA1	Training
447	646-06-0	nonmutagen	NON-Mutagen		Training
448	100-74-3	mutagen	Mutagen	SVM	Training
449	10443-65-9	nonmutagen	NON-Mutagen		Training
450	627-18-9	mutagen	Suspect Mutagen	SA2	Test
451	615-05-4	mutagen	Mutagen	SVM	Training
452	230-27-3	mutagen	Mutagen	SVM	Test
454	4569-77-1	mutagen	Mutagen	SVM	Training
461	632-79-1	nonmutagen	NON-Mutagen		Training
462	102000-59-9	mutagen	Mutagen	SVM	Training
463	25057-89-0	nonmutagen	NON-Mutagen		Training
464	6281-23-8	mutagen	Mutagen	SVM	Training
465	133831-61-5	mutagen	Mutagen	SVM	Training
466	53-94-1	mutagen	Mutagen	SVM	Training
467	134785-76-5	mutagen	Mutagen	SVM	Training
468	2310-17-0	nonmutagen	NON-Mutagen		Training
469	313-80-4	mutagen	Mutagen	SVM	Test
470	619-17-0	mutagen	Mutagen	SVM	Training
471	116374-66-4	mutagen	Mutagen	SVM	Training
472	102-70-5	nonmutagen	NON-Mutagen		Training
473	71711-58-5	mutagen	Mutagen	SVM	Training
474	103-69-5	nonmutagen	NON-Mutagen		Training
475	5869-25-0	mutagen	Mutagen	SVM	Training
476	120693-41-6	mutagen	Mutagen	SVM	Training
477	84736-60-7	mutagen	Mutagen	SVM	Training
478	603-85-0	nonmutagen	Mutagen	SVM	Training
479	7417-67-6	mutagen	Mutagen	SVM	Training
480	3032-55-1	nonmutagen	NON-Mutagen		Training
481	42017-89-0	nonmutagen	NON-Mutagen		Training
482	55804-66-5	nonmutagen	NON-Mutagen		Training
483	109460-96-0	nonmutagen	NON-Mutagen		Test
484	5443-49-2	mutagen	Mutagen	SVM	Training
485	101-90-6	mutagen	Mutagen	SVM	Training
486	50-33-9	nonmutagen	NON-Mutagen		Training
487	584-84-9	mutagen	Mutagen	SVM	Training
488	110-05-4	nonmutagen	NON-Mutagen		Training
489	132335-15-0	mutagen	Mutagen	SVM	Test
490	527-85-5	nonmutagen	NON-Mutagen		Training
491	80-43-3	nonmutagen	NON-Mutagen		Training
492	109-21-7	nonmutagen	NON-Mutagen		Test
493	305-03-3	mutagen	Mutagen	SVM	Training
494	142-96-1	nonmutagen	NON-Mutagen		Test
495	4067-16-7	mutagen	Mutagen	SVM	Training
496	600-24-8	nonmutagen	NON-Mutagen		Training
497	24305-27-9	nonmutagen	NON-Mutagen		Training
498	21738-42-1	mutagen	NON-Mutagen		Test
499	146795-38-2	mutagen	Mutagen	SVM	Training
500	17683-09-9	mutagen	Mutagen	SVM	Training
501	63-25-2	mutagen	Mutagen	SVM	Training
502	645-62-5	nonmutagen	NON-Mutagen		Training
503	104-85-8	nonmutagen	NON-Mutagen		Training
504	687-48-9	mutagen	Mutagen	SVM	Training
505	89-75-8	mutagen	Mutagen	SVM	Training
506	253-52-1	nonmutagen	Mutagen	SVM	Test
507	125676-80-4	mutagen	Mutagen	SVM	Training
508	83-38-5	nonmutagen	NON-Mutagen		Test
509	498-02-2	nonmutagen	NON-Mutagen		Training
510	28995-89-3	mutagen	Mutagen	SVM	Training
511	333-27-7	mutagen	Mutagen	SVM	Training
512	70853-94-0	mutagen	Mutagen	SVM	Training
513	88-95-9	mutagen	Mutagen	SVM	Training
514	78-98-8	mutagen	NON-Mutagen		Training
515	97-86-9	nonmutagen	NON-Mutagen		Training
516	71432-00-3	mutagen	Mutagen	SVM	Training
517	1948-33-0	nonmutagen	NON-Mutagen		Training
518	100-44-7	mutagen	Mutagen	SVM	Training
519	92180-79-5	mutagen	Mutagen	SVM	Training
520	3626-28-6	mutagen	Mutagen	SVM	Training
521	3385-21-5	nonmutagen	NON-Mutagen		Training
522	51483-40-0	mutagen	Mutagen	SVM	Training
523	94-25-7	nonmutagen	NON-Mutagen		Training
524	99217-04-6	mutagen	Mutagen	SVM	Training
525	96287-03-5	mutagen	Mutagen	SVM	Training
526	482-89-3	mutagen	Mutagen	SVM	Training
527	3319-31-1	nonmutagen	NON-Mutagen		Training
528	99-82-1	nonmutagen	NON-Mutagen		Training
529	2564-65-0	mutagen	Mutagen	SVM	Training
530	4106-66-5	mutagen	Mutagen	SVM	Training
531	6111-78-0	mutagen	Mutagen	SVM	Training
532	109-76-2	nonmutagen	NON-Mutagen		Training
533	84-54-8	nonmutagen	Mutagen	SVM	Training
534	93-45-8	nonmutagen	NON-Mutagen		Training
535	64188-65-4	mutagen	Suspect Mutagen	SA2	Training
536	149-57-5	nonmutagen	NON-Mutagen		Training
537	760-23-6	nonmutagen	Suspect Mutagen	SA2	Training
539	659-70-1	nonmutagen	NON-Mutagen		Training
540	56-40-6	nonmutagen	NON-Mutagen		Training
541	6810-26-0	mutagen	Mutagen	SVM	Training
542	52517-34-7	mutagen	Mutagen	SVM	Training
543	479-50-5	mutagen	Mutagen	SVM	Training
544	21247-98-3	mutagen	Mutagen	SVM	Training
545	459-56-3	nonmutagen	NON-Mutagen		Training
546	198-55-0	mutagen	Mutagen	SVM	Test
547	112-56-1	nonmutagen	NON-Mutagen		Training
548	95896-78-9	mutagen	Mutagen	SVM	Test
549	17796-82-6	nonmutagen	NON-Mutagen		Training
551	137-05-3	mutagen	NON-Mutagen		Test
552	28911-01-5	nonmutagen	NON-Mutagen		Training
553	2746-81-8	nonmutagen	NON-Mutagen		Training
554	18463-85-9	mutagen	Mutagen	SVM	Training
555	86-50-0	mutagen	Mutagen	SVM	Training
556	92134-93-5	mutagen	Mutagen	SVM	Training
557	606-31-5	mutagen	Mutagen	SVM	Training
558	54755-20-3	mutagen	Mutagen	SVM	Training
559	66-56-8	mutagen	Mutagen	SVM	Training
560	118244-44-3	nonmutagen	NON-Mutagen		Training
561	20426-12-4	nonmutagen	NON-Mutagen		Test
562	31335-69-0	nonmutagen	NON-Mutagen		Training
563	577-33-3	mutagen	Mutagen	SVM	Training
564	121-73-3	nonmutagen	Mutagen	SVM	Training
565	93673-39-3	mutagen	Mutagen	SVM	Test
566	146-22-5	nonmutagen	NON-Mutagen		Training
568	1622-62-4	mutagen	Mutagen	SVM	Training
569	25317-45-7	mutagen	Mutagen	SVM	Training
570	5466-84-2	mutagen	Mutagen	SVM	Test
571	3680-02-2	nonmutagen	NON-Mutagen		Training
572	108-11-2	nonmutagen	NON-Mutagen		Training
573	139953-78-9	mutagen	Mutagen	SVM	Training
574	104-55-2	nonmutagen	Mutagen	SVM	Test
575	86803-19-2	mutagen	Mutagen	SVM	Training
576	110-96-3	nonmutagen	NON-Mutagen		Training
589	142713-63-1	mutagen	Suspect Mutagen	SA2	Training
590	120209-97-4	mutagen	Mutagen	SVM	Test
591	67-72-1	nonmutagen	NON-Mutagen		Training
592	5447-11-0	nonmutagen	NON-Mutagen		Training
593	120302-30-9	mutagen	Mutagen	SVM	Training
594	97-56-3	mutagen	Mutagen	SVM	Training
577	2052-07-5	nonmutagen	NON-Mutagen		Training
578	141-86-6	mutagen	Mutagen	SVM	Training
579	37962-27-9	mutagen	Mutagen	SVM	Training
580	771-29-9	mutagen	Mutagen	SVM	Training
581	97919-22-7	nonmutagen	NON-Mutagen		Training
582	58-55-9	nonmutagen	Mutagen	SVM	Training
583	30747-87-6	mutagen	Mutagen	SVM	Test
584	107-31-3	nonmutagen	NON-Mutagen		Test
585	619-23-8	mutagen	Mutagen	SVM	Training
586	546-88-3	mutagen	NON-Mutagen		Training
587	112022-07-8	mutagen	Mutagen	SVM	Test
588	144-62-7	nonmutagen	NON-Mutagen		Training
595	82-28-0	mutagen	Mutagen	SVM	Test
596	112-92-5	nonmutagen	NON-Mutagen		Training
597	159092-72-5	mutagen	Mutagen	SVM	Training
598	91-19-0	mutagen	Mutagen	SVM	Training
599	100-14-1	mutagen	Mutagen	SVM	Test
600	64894-89-9	mutagen	Mutagen	SVM	Training
601	35142-05-3	mutagen	Mutagen	SVM	Training
603	23696-28-8	mutagen	Mutagen	SVM	Training
604	759-94-4	nonmutagen	Mutagen	SA1	Test
605	3602-55-9	mutagen	Mutagen	SVM	Training
606	6237-22-5	mutagen	Mutagen	SVM	Training
607	114882-46-1	mutagen	Mutagen	SVM	Training
608	55302-96-0	nonmutagen	NON-Mutagen		Training
609	2085-88-3	mutagen	Mutagen	SVM	Training
610	75-07-0	nonmutagen	NON-Mutagen		Training
611	148193-31-1	mutagen	Mutagen	SVM	Training
612	2154-67-8	nonmutagen	NON-Mutagen		Training
613	?463-79-6	nonmutagen	NON-Mutagen		Training
620	99-52-5	mutagen	Mutagen	SVM	Test
621	84-24-2	nonmutagen	NON-Mutagen		Training
622	104-91-6	mutagen	Mutagen	SVM	Training
623	53473-85-1	mutagen	Mutagen	SVM	Test
624	93-15-2	nonmutagen	NON-Mutagen		Test
625	932-97-8	mutagen	Mutagen	SVM	Training
626	26444-49-5	nonmutagen	NON-Mutagen		Training
627	6628-97-3	mutagen	Mutagen	SVM	Training
628	1836-77-7	nonmutagen	NON-Mutagen		Training
629	523-50-2	nonmutagen	NON-Mutagen		Training
630	2478-38-8	nonmutagen	NON-Mutagen		Training
631	109143-16-0	mutagen	Mutagen	SVM	Test
632	488-11-9	mutagen	Mutagen	SVM	Training
633	13395-02-3	mutagen	Mutagen	SVM	Training
634	21362-69-6	nonmutagen	NON-Mutagen		Training
635	7227-92-1	mutagen	Mutagen	SVM	Training
636	194-69-4	mutagen	Mutagen	SVM	Test
637	57-03-4	nonmutagen	NON-Mutagen		Training
638	143-16-8	nonmutagen	NON-Mutagen		Training
639	2872-48-2	mutagen	Mutagen	SVM	Training
640	6264-66-0	mutagen	Mutagen	SVM	Test
641	3268-49-3	nonmutagen	NON-Mutagen		Training
642	94740-40-6	mutagen	Mutagen	SVM	Training
643	514-78-3	nonmutagen	NON-Mutagen		Training
644	53940-49-1	mutagen	Mutagen	SVM	Training
645	13365-37-2	mutagen	Mutagen	SVM	Training
646	56600-58-9	mutagen	Mutagen	SVM	Training
647	111-46-6	nonmutagen	NON-Mutagen		Training
648	151378-32-4	mutagen	Mutagen	SVM	Training
649	133502-50-8	nonmutagen	Mutagen	SA1	Training
650	115453-72-0	mutagen	NON-Mutagen		Test
651	85-40-5	nonmutagen	NON-Mutagen		Training
652	872-50-4	nonmutagen	NON-Mutagen		Test
653	61166-04-9	mutagen	Mutagen	SVM	Training
654	100-69-6	nonmutagen	NON-Mutagen		Training
655	14861-17-7	mutagen	Mutagen	SVM	Training
656	53-70-3	mutagen	Mutagen	SVM	Training
657	1241-94-7	nonmutagen	NON-Mutagen		Training
658	84-60-6	nonmutagen	Mutagen	SVM	Training
659	103302-38-1	mutagen	NON-Mutagen		Test
660	98114-60-4	mutagen	Mutagen	SVM	Training
661	239-35-0	mutagen	Mutagen	SVM	Training
662	63521-85-7	mutagen	Mutagen	SVM	Training
663	37797-31-2	mutagen	Mutagen	SVM	Training
664	16234-96-1	mutagen	Mutagen	SVM	Training
665	98151-91-8	mutagen	Mutagen	SVM	Training
666	17455-23-1	nonmutagen	NON-Mutagen		Training
667	830-07-9	mutagen	Mutagen	SVM	Test
668	52-90-4	mutagen	Mutagen	SVM	Test
671	835-64-3	nonmutagen	NON-Mutagen		Training
672	78-38-6	nonmutagen	NON-Mutagen		Training
673	84-79-7	nonmutagen	Mutagen	SA1	Training
674	589-15-1	nonmutagen	Suspect Mutagen	SA2	Training
675	119613-62-6	mutagen	Mutagen	SVM	Test
676	4424-06-0	mutagen	Mutagen	SVM	Training
677	627-30-5	mutagen	Mutagen	SVM	Test
678	527-61-7	nonmutagen	Mutagen	SA1	Training
679	1083-57-4	mutagen	NON-Mutagen		Training
680	22603-58-3	mutagen	Mutagen	SVM	Training
681	106-89-8	mutagen	Mutagen	SVM	Training
682	584-79-2	mutagen	Mutagen	SVM	Training
683	52671-42-8	mutagen	Mutagen	SVM	Test
684	58152-03-7	nonmutagen	NON-Mutagen		Training
685	134998-77-9	mutagen	Mutagen	SVM	Training
686	122367-97-9	nonmutagen	Mutagen	SVM	Test
687	2303-17-5	mutagen	Mutagen	SVM	Training
688	109-16-0	nonmutagen	NON-Mutagen		Training
689	55566-30-8	nonmutagen	NON-Mutagen		Training
690	13684-63-4	mutagen	NON-Mutagen		Training
691	129286-36-8	mutagen	Mutagen	SVM	Training
692	28920-43-6	mutagen	Mutagen	SA1	Training
693	118-32-1	nonmutagen	NON-Mutagen		Training
694	114656-95-0	mutagen	Mutagen	SVM	Training
695	2835-98-5	mutagen	Mutagen	SVM	Training
696	42509-80-8	mutagen	Mutagen	SVM	Training
697	141511-28-6	mutagen	NON-Mutagen		Training
698	105149-00-6	nonmutagen	NON-Mutagen		Training
699	52-24-4	mutagen	Mutagen	SVM	Training
700	218-02-0	mutagen	Mutagen	SVM	Training
701	112022-13-6	mutagen	Mutagen	SVM	Training
702	111990-49-9	mutagen	Mutagen	SVM	Training
703	63019-39-6	mutagen	Mutagen	SVM	Training
704	4261-14-7	mutagen	Mutagen	SVM	Training
705	554-10-9	mutagen	Mutagen	SVM	Training
706	193-40-8	nonmutagen	Suspect Mutagen	SA2	Training
707	3198-41-2	mutagen	Mutagen	SVM	Test
708	6756-41-8	nonmutagen	Mutagen	SVM	Training
709	114231-14-0	nonmutagen	Mutagen	SVM	Test
710	115550-35-1	mutagen	Mutagen	SVM	Training
711	4196-86-5	nonmutagen	NON-Mutagen		Test
713	25003-82-1	mutagen	Mutagen	SVM	Training
714	569-57-3	nonmutagen	NON-Mutagen		Training
715	612-12-4	nonmutagen	Suspect Mutagen	SA2	Training
716	522-40-7	nonmutagen	NON-Mutagen		Training
717	86831-65-4	mutagen	Mutagen	SVM	Training
718	83287-02-9	mutagen	Mutagen	SVM	Training
719	100-20-9	mutagen	Mutagen	SVM	Training
720	153-78-6	mutagen	Mutagen	SVM	Test
721	5401-94-5	mutagen	Mutagen	SVM	Training
722	111955-14-7	mutagen	Mutagen	SVM	Training
723	78865-83-5	mutagen	NON-Mutagen		Test
724	64920-32-7	mutagen	Mutagen	SVM	Training
725	611-32-5	mutagen	Mutagen	SVM	Training
726	81-54-9	mutagen	Mutagen	SVM	Training
727	127-69-5	nonmutagen	NON-Mutagen		Training
728	90-45-9	mutagen	Mutagen	SVM	Training
729	42397-65-9	mutagen	Mutagen	SVM	Training
730	100-39-0	mutagen	Suspect Mutagen	SA2	Training
737	957-52-8	mutagen	Mutagen	SVM	Training
738	501-92-8	nonmutagen	NON-Mutagen		Test
739	541-73-1	nonmutagen	NON-Mutagen		Training
740	95860-07-4	nonmutagen	Mutagen	SVM	Test
741	92072-09-8	mutagen	Mutagen	SVM	Test
742	70403-81-5	mutagen	Mutagen	SVM	Training
743	88-05-1	mutagen	Mutagen	SVM	Training
744	779-02-2	mutagen	Mutagen	SVM	Training
745	298-00-0	mutagen	Mutagen	SVM	Training
746	77784-21-5	mutagen	Mutagen	SVM	Test
747	434-07-1	nonmutagen	NON-Mutagen		Training
748	65089-17-0	nonmutagen	NON-Mutagen		Training
749	123-28-4	nonmutagen	NON-Mutagen		Training
750	87-25-2	nonmutagen	NON-Mutagen		Training
751	107-92-6	nonmutagen	NON-Mutagen		Training
752	88847-89-6	nonmutagen	NON-Mutagen		Training
753	105-11-3	mutagen	Mutagen	SVM	Training
754	479-45-8	mutagen	Mutagen	SVM	Training
755	613-47-8	mutagen	Mutagen	SVM	Training
756	76150-91-9	nonmutagen	NON-Mutagen		Training
757	89021-88-5	mutagen	Mutagen	SVM	Training
758	122-48-5	nonmutagen	NON-Mutagen		Training
759	117929-15-4	mutagen	Mutagen	SVM	Test
760	7220-81-7	mutagen	Mutagen	SVM	Training
761	616-23-9	mutagen	Mutagen	SVM	Training
762	80-08-0	nonmutagen	NON-Mutagen		Training
763	100-75-4	mutagen	Mutagen	SVM	Training
764	366-18-7	mutagen	Mutagen	SVM	Training
765	105802-11-7	mutagen	Mutagen	SVM	Training
766	2835-68-9	nonmutagen	NON-Mutagen		Training
773	133831-62-6	mutagen	Mutagen	SVM	Training
774	53-95-2	mutagen	Mutagen	SVM	Training
775	78-44-4	nonmutagen	NON-Mutagen		Training
776	97-32-5	mutagen	Mutagen	SVM	Training
777	42924-53-8	nonmutagen	NON-Mutagen		Training
778	93-76-5	nonmutagen	NON-Mutagen		Training
767	79-24-3	nonmutagen	NON-Mutagen		Training
768	1622-57-7	mutagen	Mutagen	SVM	Training
769	7319-59-7	mutagen	Mutagen	SVM	Training
770	106671-89-0	mutagen	Mutagen	SVM	Training
771	17722-71-3	nonmutagen	NON-Mutagen		Training
772	17948-33-3	mutagen	Mutagen	SVM	Training
779	116374-67-5	mutagen	Mutagen	SVM	Test
780	102-71-6	nonmutagen	NON-Mutagen		Training
781	14088-71-2	nonmutagen	NON-Mutagen		Training
783	17135-78-3	mutagen	Mutagen	SVM	Training
784	1503-91-9	nonmutagen	NON-Mutagen		Test
785	126572-80-3	mutagen	Mutagen	SVM	Test
786	87-61-6	nonmutagen	NON-Mutagen		Training
787	298-50-0	nonmutagen	NON-Mutagen		Training
788	83463-62-1	mutagen	Mutagen	SVM	Training
789	954-46-1	mutagen	Mutagen	SVM	Training
790	26306-61-6	mutagen	Mutagen	SVM	Training
791	106-46-7	nonmutagen	NON-Mutagen		Test
792	159092-67-8	mutagen	Mutagen	SVM	Training
793	394-68-3	mutagen	Mutagen	SVM	Training
795	1135-24-6	nonmutagen	NON-Mutagen		Training
796	41122-70-7	nonmutagen	NON-Mutagen		Training
797	600-25-9	mutagen	Mutagen	SVM	Training
798	26761-45-5	mutagen	Suspect Mutagen	SA2	Test
799	100325-51-7	nonmutagen	NON-Mutagen		Training
800	126222-34-2	nonmutagen	NON-Mutagen		Training
801	114-83-0	mutagen	Mutagen	SA1	Training
802	146795-39-3	mutagen	Mutagen	SVM	Test
803	534-22-5	nonmutagen	NON-Mutagen		Training
804	550-60-7	mutagen	Mutagen	SVM	Training
805	13171-21-6	mutagen	Mutagen	SVM	Training
806	101901-06-8	mutagen	Mutagen	SVM	Training
807	90301-59-0	nonmutagen	Suspect Mutagen	SA2	Training
808	56-05-3	nonmutagen	NON-Mutagen		Training
809	109897-79-2	mutagen	Mutagen	SVM	Training
810	4309-66-4	mutagen	Mutagen	SVM	Training
811	118-58-1	nonmutagen	NON-Mutagen		Training
812	930-37-0	mutagen	Mutagen	SVM	Training
813	253-53-2	nonmutagen	NON-Mutagen		Training
814	1608-51-1	nonmutagen	NON-Mutagen		Training
815	16543-55-8	mutagen	Mutagen	SVM	Training
816	88-96-0	nonmutagen	NON-Mutagen		Training
817	24367-94-0	nonmutagen	Mutagen	SVM	Test
818	3271-05-4	nonmutagen	NON-Mutagen		Training
819	95-06-7	mutagen	Mutagen	SVM	Training
820	557-11-9	mutagen	Mutagen	SVM	Training
821	141-32-2	nonmutagen	NON-Mutagen		Training
822	497-23-4	nonmutagen	NON-Mutagen		Training
823	15961-88-3	nonmutagen	Mutagen	SA1	Training
824	84850-16-8	mutagen	Mutagen	SVM	Test
825	4802-20-4	nonmutagen	NON-Mutagen		Training
826	771-03-9	nonmutagen	NON-Mutagen		Test
827	140460-98-6	mutagen	Mutagen	SVM	Training
828	928-73-4	nonmutagen	Mutagen	SA1	Training
829	3626-29-7	mutagen	Mutagen	SVM	Training
830	95741-56-3	mutagen	Mutagen	SVM	Training
831	61422-45-5	nonmutagen	NON-Mutagen		Training
832	542-78-9	mutagen	Mutagen	SVM	Training
833	109-77-3	nonmutagen	NON-Mutagen		Training
834	97-02-9	mutagen	Mutagen	SVM	Training
835	24340-76-9	mutagen	Mutagen	SVM	Training
836	93-46-9	mutagen	Mutagen	SVM	Training
837	64188-66-5	mutagen	Suspect Mutagen	SA2	Training
838	434-13-9	nonmutagen	NON-Mutagen		Training
839	384-22-5	nonmutagen	NON-Mutagen		Training
840	2438-88-2	nonmutagen	NON-Mutagen		Test
841	7422-80-2	nonmutagen	NON-Mutagen		Training
842	113600-15-0	mutagen	Mutagen	SVM	Training
843	619-90-9	mutagen	Mutagen	SVM	Training
844	83-75-0	nonmutagen	NON-Mutagen		Training
845	92-66-0	nonmutagen	NON-Mutagen		Training
846	101-61-1	mutagen	Mutagen	SVM	Training
848	112-57-2	mutagen	Mutagen	SVM	Training
849	599-07-5	nonmutagen	NON-Mutagen		Training
850	78113-36-7	nonmutagen	NON-Mutagen		Training
851	3228-99-7	nonmutagen	Suspect Mutagen	SA2	Training
852	1141-35-1	nonmutagen	NON-Mutagen		Training
853	3096-52-4	mutagen	Mutagen	SVM	Training
854	422-56-0	nonmutagen	Suspect Mutagen	SA2	Training
855	95331-48-9	mutagen	Mutagen	SVM	Training
856	91-79-2	nonmutagen	NON-Mutagen		Test
857	67151-57-9	nonmutagen	NON-Mutagen		Training
858	94-62-2	nonmutagen	NON-Mutagen		Training
859	125279-82-5	mutagen	Mutagen	SVM	Training
860	5234-06-0	mutagen	Mutagen	SVM	Training
861	3074-03-1	mutagen	Mutagen	SVM	Training
862	621-90-9	mutagen	Mutagen	SVM	Training
863	63104-32-5	mutagen	Mutagen	SVM	Test
864	110-97-4	nonmutagen	NON-Mutagen		Training
865	25953-06-4	nonmutagen	Mutagen	SA1	Training
866	150-78-7	nonmutagen	NON-Mutagen		Training
867	6201-87-2	nonmutagen	NON-Mutagen		Test
868	2402-77-9	mutagen	NON-Mutagen		Training
869	98-37-3	nonmutagen	NON-Mutagen		Training
870	22224-92-6	nonmutagen	NON-Mutagen		Training
871	399-10-0	nonmutagen	NON-Mutagen		Training
872	619-24-9	mutagen	NON-Mutagen		Training
873	585-71-7	nonmutagen	Suspect Mutagen	SA2	Training
874	103-76-4	nonmutagen	NON-Mutagen		Training
875	78967-07-4	nonmutagen	NON-Mutagen		Training
876	112022-08-9	mutagen	Mutagen	SVM	Training
877	13674-87-8	mutagen	Mutagen	SVM	Training
878	107210-39-9	mutagen	Mutagen	SVM	Training
879	142713-64-2	mutagen	Suspect Mutagen	SA2	Training
880	2277-92-1	nonmutagen	NON-Mutagen		Training
881	7473-93-0	nonmutagen	Mutagen	SVM	Test
882	51940-44-4	mutagen	Mutagen	SVM	Training
884	2255-17-6	mutagen	Mutagen	SVM	Training
885	1212-29-9	nonmutagen	NON-Mutagen		Training
886	159092-73-6	mutagen	Mutagen	SVM	Training
887	102-96-5	mutagen	Mutagen	SVM	Training
888	1689-84-5	nonmutagen	NON-Mutagen		Training
889	35142-06-4	mutagen	Mutagen	SVM	Training
890	148193-32-2	mutagen	Mutagen	SVM	Test
891	84987-77-9	mutagen	Mutagen	SVM	Training
892	2154-68-9	nonmutagen	NON-Mutagen		Training
893	81-49-2	mutagen	Mutagen	SVM	Training
894	700-00-5	mutagen	Mutagen	SVM	Test
895	933-78-8	nonmutagen	NON-Mutagen		Test
896	14692-41-2	mutagen	Mutagen	SVM	Training
897	96563-07-4	mutagen	Mutagen	SVM	Training
898	67392-87-4	nonmutagen	NON-Mutagen		Training
899	110417-88-4	nonmutagen	NON-Mutagen		Training
900	19331-27-2	mutagen	Mutagen	SVM	Training
901	146795-45-1	mutagen	Mutagen	SVM	Training
902	716-53-0	mutagen	Mutagen	SVM	Training
903	2675-77-6	mutagen	Mutagen	SVM	Training
904	135086-91-8	mutagen	Mutagen	SVM	Test
905	439-14-5	nonmutagen	NON-Mutagen		Training
906	38965-71-8	mutagen	Mutagen	SVM	Training
907	13523-75-6	mutagen	Mutagen	SA1	Training
908	940-14-7	mutagen	Mutagen	SVM	Training
909	1679-02-3	nonmutagen	Mutagen	SA1	Training
910	2998-23-4	nonmutagen	NON-Mutagen		Training
911	18774-09-9	mutagen	Mutagen	SA1	Training
912	159394-72-6	mutagen	Mutagen	SVM	Training
913	10549-22-1	mutagen	Mutagen	SVM	Training
915	83053-60-5	nonmutagen	Mutagen	SA1	Training
916	7433-46-7	nonmutagen	NON-Mutagen		Training
917	2381-31-9	mutagen	Mutagen	SVM	Training
918	92-36-4	mutagen	Mutagen	SVM	Training
919	7156-07-2	mutagen	Mutagen	SVM	Test
920	108-67-8	nonmutagen	NON-Mutagen		Training
921	108283-47-2	mutagen	Mutagen	SVM	Test
922	109143-17-1	mutagen	Mutagen	SVM	Test
924	118745-11-2	mutagen	Mutagen	SVM	Training
925	833-50-1	nonmutagen	NON-Mutagen		Test
926	51-75-2	mutagen	Mutagen	SVM	Training
927	117-84-0	nonmutagen	NON-Mutagen		Training
928	4075-79-0	mutagen	Mutagen	SVM	Training
929	66-27-3	mutagen	Mutagen	SVM	Training
930	4514-19-6	mutagen	Mutagen	SVM	Training
931	55268-74-1	nonmutagen	NON-Mutagen		Test
932	61064-66-2	mutagen	Mutagen	SA1	Test
933	100-51-6	nonmutagen	NON-Mutagen		Training
934	22433-76-7	mutagen	Mutagen	SVM	Training
935	2519-30-4	nonmutagen	NON-Mutagen		Training
936	121-44-8	nonmutagen	NON-Mutagen		Test
937	81316-80-5	mutagen	Mutagen	SVM	Training
938	2403-27-2	nonmutagen	NON-Mutagen		Training
939	30378-58-6	nonmutagen	NON-Mutagen		Training
940	23703-14-2	mutagen	Mutagen	SVM	Test
941	626-15-3	nonmutagen	Suspect Mutagen	SA2	Training
942	61166-05-0	mutagen	Mutagen	SVM	Training
943	576-24-9	nonmutagen	NON-Mutagen		Training
944	5926-90-9	mutagen	Mutagen	SVM	Training
945	24471-48-5	mutagen	Mutagen	SVM	Training
946	109-83-1	nonmutagen	NON-Mutagen		Test
947	84-61-7	nonmutagen	NON-Mutagen		Training
948	64-67-5	mutagen	Mutagen	SVM	Training
949	93-52-7	mutagen	Mutagen	SVM	Training
950	98114-61-5	mutagen	Mutagen	SVM	Training
951	99593-25-6	nonmutagen	NON-Mutagen		Test
952	575-44-0	mutagen	Mutagen	SVM	Test
953	68006-83-7	mutagen	Mutagen	SVM	Training
954	37393-11-6	mutagen	Mutagen	SA1	Test
955	37515-51-8	mutagen	Mutagen	SVM	Training
956	98-07-7	mutagen	Mutagen	SVM	Training
957	107-02-8	mutagen	Mutagen	SVM	Training
958	75464-10-7	mutagen	Mutagen	SVM	Training
959	98151-92-9	mutagen	Mutagen	SVM	Test
960	86451-37-8	mutagen	Mutagen	SVM	Test
961	6606-59-3	nonmutagen	NON-Mutagen		Training
962	56715-28-7	mutagen	Mutagen	SVM	Training
963	122-60-1	mutagen	Mutagen	SVM	Training
964	38716-10-8	mutagen	Mutagen	SVM	Training
965	106-22-9	nonmutagen	NON-Mutagen		Training
966	97166-13-7	mutagen	Mutagen	SVM	Test
967	89795-79-9	mutagen	Mutagen	SVM	Training
968	1609-93-4	mutagen	Mutagen	SVM	Training
969	100527-20-6	mutagen	Mutagen	SVM	Training
970	21490-63-1	mutagen	Mutagen	SVM	Test
971	2941-64-2	nonmutagen	Mutagen	SVM	Training
972	106871-13-0	mutagen	Mutagen	SVM	Training
973	527-62-8	nonmutagen	NON-Mutagen		Training
975	87-56-9	mutagen	Mutagen	SVM	Training
976	76144-81-5	nonmutagen	NON-Mutagen		Training
977	113124-69-9	mutagen	Mutagen	SVM	Training
978	50-29-3	nonmutagen	NON-Mutagen		Training
980	492-27-3	nonmutagen	NON-Mutagen		Training
981	134998-78-0	mutagen	Mutagen	SVM	Training
982	1794-84-9	mutagen	Mutagen	SVM	Training
983	5329-15-7	mutagen	Mutagen	SVM	Training
984	109621-20-7	mutagen	Mutagen	SVM	Training
985	33213-65-9	nonmutagen	NON-Mutagen		Test
986	2564-06-9	mutagen	Mutagen	SVM	Training
987	580-20-1	nonmutagen	NON-Mutagen		Training
988	577-59-3	nonmutagen	Mutagen	SVM	Training
989	80-39-7	nonmutagen	NON-Mutagen		Test
990	129286-37-9	mutagen	Mutagen	SVM	Training
991	114656-96-1	mutagen	Mutagen	SVM	Training
992	75-99-0	nonmutagen	NON-Mutagen		Training
993	91687-67-1	mutagen	Mutagen	SVM	Test
994	85723-20-2	mutagen	Mutagen	SVM	Training
995	141511-29-7	mutagen	NON-Mutagen		Training
996	108618-28-6	mutagen	Mutagen	SVM	Training
997	30039-44-2	mutagen	Mutagen	SVM	Test
998	134-72-5	nonmutagen	NON-Mutagen		Test
999	92-06-8	nonmutagen	NON-Mutagen		Training
1000	1918-00-9	nonmutagen	NON-Mutagen		Test
1001	78-75-1	mutagen	Mutagen	SVM	Training
1002	97-63-2	nonmutagen	NON-Mutagen		Training
1003	51-45-6	nonmutagen	Mutagen	SVM	Training
1004	4196-87-6	nonmutagen	NON-Mutagen		Training
1005	100-21-0	nonmutagen	NON-Mutagen		Training
1006	121-14-2	mutagen	Mutagen	SVM	Training
1007	29743-15-5	mutagen	Mutagen	SVM	Training
1008	4836-66-2	mutagen	Mutagen	SVM	Training
1009	111955-18-1	mutagen	Mutagen	SVM	Training
1010	937-40-6	mutagen	Mutagen	SVM	Training
1011	36050-09-6	mutagen	Mutagen	SVM	Training
1012	81-55-0	mutagen	Mutagen	SVM	Test
1013	90-46-0	mutagen	Mutagen	SVM	Training
1014	50-65-7	mutagen	Mutagen	SVM	Training
1015	611-33-6	mutagen	Mutagen	SVM	Training
1016	521-61-9	mutagen	Mutagen	SVM	Training
1017	118174-26-8	mutagen	Mutagen	SVM	Test
1018	2508-23-8	mutagen	NON-Mutagen		Test
1019	24260-08-0	mutagen	Mutagen	SVM	Training
1020	1421-85-8	mutagen	Mutagen	SVM	Training
1021	110520-17-7	mutagen	Mutagen	SVM	Training
1022	18458-01-0	mutagen	Mutagen	SVM	Training
1023	1204-60-0	nonmutagen	Mutagen	SVM	Training
1024	124-09-4	nonmutagen	NON-Mutagen		Test
1025	3740-52-1	mutagen	Mutagen	SVM	Training
1026	107-97-1	nonmutagen	NON-Mutagen		Training
1027	5307-02-8	mutagen	Mutagen	SVM	Training
1028	108-73-6	nonmutagen	NON-Mutagen		Training
1029	779-03-3	mutagen	Mutagen	SVM	Training
1030	77784-22-6	mutagen	Mutagen	SVM	Training
1031	72492-12-7	nonmutagen	NON-Mutagen		Training
1032	1985-51-9	nonmutagen	NON-Mutagen		Training
1033	82-71-3	nonmutagen	NON-Mutagen		Training
1034	91-62-3	mutagen	Mutagen	SVM	Training
1035	132898-07-8	mutagen	Mutagen	SVM	Training
1036	504-88-1	mutagen	NON-Mutagen		Training
1037	533-73-3	mutagen	NON-Mutagen		Training
1038	113163-21-6	mutagen	Mutagen	SVM	Test
1039	96-17-3	nonmutagen	NON-Mutagen		Training
1040	121-50-6	nonmutagen	NON-Mutagen		Training
1041	23214-92-8	mutagen	Mutagen	SVM	Training
1042	23740-25-2	mutagen	Mutagen	SVM	Training
1043	97055-37-3	mutagen	Mutagen	SVM	Training
1044	95152-79-7	mutagen	Mutagen	SVM	Training
1045	3722-54-1	mutagen	Mutagen	SVM	Test
1046	75-50-3	nonmutagen	NON-Mutagen		Training
1047	1734-79-8	mutagen	Mutagen	SVM	Training
1048	768-52-5	nonmutagen	NON-Mutagen		Training
1049	64896-26-0	nonmutagen	NON-Mutagen		Training
1050	80-09-1	nonmutagen	NON-Mutagen		Training
1052	7570-36-7	mutagen	Mutagen	SVM	Training
1053	121-69-7	nonmutagen	Mutagen	SA1	Training
1054	3366-65-2	mutagen	Mutagen	SVM	Training
1055	626-61-9	nonmutagen	NON-Mutagen		Training
1056	75-69-4	nonmutagen	Mutagen	SVM	Test
1057	98911-07-0	mutagen	Mutagen	SVM	Training
1059	816-57-9	mutagen	Mutagen	SVM	Training
1060	82017-48-9	nonmutagen	NON-Mutagen		Training
1061	214-17-5	nonmutagen	Mutagen	SVM	Training
1062	3365-85-3	mutagen	Mutagen	SVM	Training
1063	835-71-2	nonmutagen	NON-Mutagen		Training
1070	2757-90-6	mutagen	Mutagen	SVM	Training
1071	13014-18-1	mutagen	Mutagen	SVM	Training
1072	128-13-2	nonmutagen	NON-Mutagen		Training
1073	56-72-4	nonmutagen	NON-Mutagen		Training
1074	1198-61-4	nonmutagen	NON-Mutagen		Training
1075	824-94-2	nonmutagen	Suspect Mutagen	SA2	Test
1076	603-87-2	nonmutagen	Mutagen	SVM	Training
1077	50-35-1	nonmutagen	NON-Mutagen		Training
1078	618-39-3	nonmutagen	NON-Mutagen		Training
1079	2244-16-8	nonmutagen	NON-Mutagen		Test
1080	70021-98-6	mutagen	Mutagen	SVM	Training
1081	97851-14-4	mutagen	Mutagen	SVM	Training
1082	89811-25-6	mutagen	Mutagen	SVM	Training
1083	156-25-2	nonmutagen	Mutagen	SA1	Training
1084	106-47-8	mutagen	NON-Mutagen		Training
1085	532-27-4	nonmutagen	Mutagen	SVM	Training
1086	18810-04-3	nonmutagen	NON-Mutagen		Test
1087	394-69-4	mutagen	Mutagen	SVM	Test
1088	18296-44-1	mutagen	Mutagen	SVM	Training
1089	1694-20-8	mutagen	Mutagen	SVM	Test
1090	20702-77-6	nonmutagen	NON-Mutagen		Test
1091	69866-21-3	nonmutagen	NON-Mutagen		Training
1092	110-15-6	nonmutagen	NON-Mutagen		Training
1093	89641-97-4	mutagen	Mutagen	SVM	Training
1095	80657-17-6	nonmutagen	NON-Mutagen		Test
1096	59-67-6	nonmutagen	NON-Mutagen		Test
1097	1155-38-0	mutagen	Mutagen	SVM	Training
1098	603-02-1	mutagen	Mutagen	SVM	Training
1099	104-87-0	nonmutagen	NON-Mutagen		Training
1100	73-24-5	mutagen	NON-Mutagen		Test
1101	99-48-9	nonmutagen	NON-Mutagen		Training
1102	148-24-3	mutagen	NON-Mutagen		Training
1103	286-99-7	nonmutagen	Suspect Mutagen	SA2	Training
1104	555-16-8	mutagen	Mutagen	SVM	Training
1105	102-06-7	mutagen	NON-Mutagen		Training
1106	78-81-9	nonmutagen	NON-Mutagen		Test
1107	101901-07-9	mutagen	Mutagen	SVM	Test
1108	623-15-4	nonmutagen	NON-Mutagen		Test
1109	303-45-7	nonmutagen	NON-Mutagen		Training
1110	41340-36-7	nonmutagen	NON-Mutagen		Training
1111	1506-02-1	nonmutagen	NON-Mutagen		Training
1112	81-61-8	mutagen	Mutagen	SVM	Training
1126	29852-26-4	mutagen	Mutagen	SVM	Test
1127	20927-95-1	mutagen	Mutagen	SVM	Training
1128	3764-01-0	nonmutagen	NON-Mutagen		Training
1129	84-56-0	mutagen	Mutagen	SVM	Training
1130	119-75-5	nonmutagen	Mutagen	SVM	Training
1131	82789-18-2	nonmutagen	NON-Mutagen		Training
1113	42978-43-8	mutagen	Mutagen	SVM	Test
1114	117-79-3	mutagen	Mutagen	SVM	Training
1116	61499-28-3	mutagen	Mutagen	SVM	Training
1117	130933-91-4	mutagen	Mutagen	SVM	Training
1118	63358-49-6	nonmutagen	NON-Mutagen		Training
1119	52315-07-8	nonmutagen	NON-Mutagen		Training
1120	1904-98-9	nonmutagen	NON-Mutagen		Training
1121	16051-77-7	nonmutagen	Mutagen	SVM	Test
1122	2835-39-4	nonmutagen	NON-Mutagen		Training
1123	1551-44-6	nonmutagen	NON-Mutagen		Training
1124	95741-57-4	mutagen	Mutagen	SVM	Test
1125	23452-05-3	nonmutagen	Mutagen	SVM	Test
1132	109-78-4	nonmutagen	NON-Mutagen		Test
1133	66789-78-4	nonmutagen	NON-Mutagen		Training
1134	771-97-1	mutagen	Mutagen	SVM	Training
1135	133-32-4	nonmutagen	NON-Mutagen		Training
1136	635-27-8	mutagen	Mutagen	SVM	Training
1137	152-20-5	nonmutagen	NON-Mutagen		Test
1138	3648-20-2	nonmutagen	NON-Mutagen		Test
1139	31431-39-7	mutagen	NON-Mutagen		Training
1140	17241-59-7	nonmutagen	Mutagen	SVM	Training
1141	96-23-1	mutagen	Mutagen	SVM	Test
1142	74014-51-0	nonmutagen	NON-Mutagen		Test
1143	7226-23-5	nonmutagen	NON-Mutagen		Training
1144	52-86-8	nonmutagen	NON-Mutagen		Training
1145	92-67-1	mutagen	Mutagen	SVM	Test
1146	874-42-0	nonmutagen	NON-Mutagen		Test
1147	117823-31-1	mutagen	Mutagen	SVM	Training
1148	7496-02-8	mutagen	Mutagen	SVM	Training
1149	732-11-6	mutagen	Mutagen	SVM	Training
1150	106807-80-1	mutagen	NON-Mutagen		Training
1151	65734-38-5	mutagen	Mutagen	SA1	Training
1153	148-79-8	mutagen	Mutagen	SVM	Training
1154	464-43-7	nonmutagen	NON-Mutagen		Training
1155	1774-66-9	nonmutagen	NON-Mutagen		Training
1156	4016-11-9	mutagen	Mutagen	SVM	Training
1157	999-55-3	nonmutagen	NON-Mutagen		Training
1158	646-14-0	nonmutagen	NON-Mutagen		Training
1159	33804-48-7	mutagen	Mutagen	SVM	Training
1160	121-75-5	nonmutagen	NON-Mutagen		Training
1161	80-15-9	mutagen	NON-Mutagen		Test
1162	150-60-7	mutagen	NON-Mutagen		Test
1163	4437-51-8	mutagen	NON-Mutagen		Training
1164	75-75-2	nonmutagen	NON-Mutagen		Training
1165	4332-51-8	mutagen	Mutagen	SVM	Test
1166	2051-10-7	nonmutagen	Mutagen	SVM	Test
1167	38915-58-1	mutagen	Mutagen	SVM	Training
1168	10453-89-1	nonmutagen	NON-Mutagen		Training
1169	55256-53-6	mutagen	Mutagen	SVM	Test
1170	461-58-5	mutagen	NON-Mutagen		Test
1171	580-15-4	nonmutagen	Mutagen	SVM	Training
1172	78-51-3	nonmutagen	Mutagen	SVM	Test
1173	2657-25-2	nonmutagen	NON-Mutagen		Training
1174	74-95-3	mutagen	Mutagen	SVM	Training
1175	619-25-0	nonmutagen	NON-Mutagen		Training
1176	72-14-0	nonmutagen	NON-Mutagen		Training
1177	7203-89-6	mutagen	Mutagen	SVM	Training
1178	112022-09-0	mutagen	Mutagen	SVM	Training
1179	51410-45-8	mutagen	Mutagen	SVM	Training
1180	1769-41-1	nonmutagen	NON-Mutagen		Training
1181	142713-65-3	mutagen	Mutagen	SVM	Training
1182	13014-24-9	mutagen	Mutagen	SVM	Training
1183	1107-26-2	nonmutagen	NON-Mutagen		Training
1184	1594-56-5	mutagen	Mutagen	SVM	Training
1185	499-75-2	nonmutagen	NON-Mutagen		Training
1186	553-26-4	mutagen	Mutagen	SVM	Training
1187	37364-66-2	nonmutagen	NON-Mutagen		Training
1188	110-13-4	nonmutagen	NON-Mutagen		Test
1189	100-16-3	mutagen	Mutagen	SVM	Training
1190	54-16-0	nonmutagen	NON-Mutagen		Training
1191	125974-06-3	mutagen	Mutagen	SVM	Training
1192	6197-30-4	nonmutagen	NON-Mutagen		Training
1193	2475-45-8	mutagen	Mutagen	SVM	Training
1194	6237-24-7	mutagen	Mutagen	SVM	Training
1195	1162-65-8	mutagen	Mutagen	SVM	Training
1196	148193-33-3	mutagen	Mutagen	SVM	Test
1197	75-09-2	mutagen	Mutagen	SVM	Test
1198	577-71-9	mutagen	Mutagen	SVM	Test
1199	51568-18-4	nonmutagen	NON-Mutagen		Training
1200	420-12-2	mutagen	Mutagen	SVM	Training
1201	496-14-0	mutagen	Mutagen	SVM	Training
1202	65271-80-9	mutagen	Mutagen	SVM	Training
1203	96563-08-5	mutagen	Mutagen	SVM	Test
1204	331-39-5	nonmutagen	NON-Mutagen		Training
1205	130-26-7	nonmutagen	NON-Mutagen		Training
1206	146795-46-2	mutagen	Mutagen	SVM	Training
1207	99-54-7	mutagen	Mutagen	SVM	Training
1208	135086-92-9	mutagen	Mutagen	SVM	Test
1209	38083-17-9	nonmutagen	NON-Mutagen		Training
1210	963-89-3	mutagen	Mutagen	SVM	Training
1211	610-48-0	nonmutagen	Mutagen	SVM	Training
1212	149-29-1	nonmutagen	NON-Mutagen		Training
1213	215-58-7	mutagen	Mutagen	SVM	Training
1214	58086-32-1	mutagen	Mutagen	SVM	Training
1215	641-38-3	nonmutagen	Mutagen	SVM	Training
1216	27532-75-8	mutagen	Mutagen	SVM	Training
1217	2358-84-1	nonmutagen	NON-Mutagen		Training
1218	123-05-7	nonmutagen	NON-Mutagen		Training
1219	15176-29-1	nonmutagen	NON-Mutagen		Test
1220	58-93-5	nonmutagen	NON-Mutagen		Training
1221	89-83-8	nonmutagen	NON-Mutagen		Test
1222	2457-47-8	nonmutagen	NON-Mutagen		Training
1223	129018-59-3	mutagen	Mutagen	SVM	Test
1224	73-49-4	nonmutagen	NON-Mutagen		Training
1225	655-86-7	mutagen	Mutagen	SVM	Training
1226	109143-18-2	mutagen	Mutagen	SVM	Training
1227	6203-18-5	nonmutagen	Mutagen	SA1	Training
1228	525-66-6	nonmutagen	NON-Mutagen		Training
1229	286-20-4	mutagen	Mutagen	SVM	Training
1230	100-52-7	nonmutagen	NON-Mutagen		Training
1231	56355-17-0	nonmutagen	NON-Mutagen		Training
1232	20020-02-4	nonmutagen	NON-Mutagen		Training
1233	151378-34-6	mutagen	Mutagen	SVM	Training
1234	129927-37-3	nonmutagen	NON-Mutagen		Training
1235	2403-28-3	nonmutagen	NON-Mutagen		Training
1236	130-95-0	nonmutagen	NON-Mutagen		Training
1237	626-16-4	nonmutagen	Suspect Mutagen	SA2	Training
1238	542-85-8	nonmutagen	NON-Mutagen		Training
1239	3114-70-3	nonmutagen	NON-Mutagen		Training
1240	120404-26-4	mutagen	Mutagen	SVM	Training
1241	1806-29-7	nonmutagen	NON-Mutagen		Test
1242	3671-78-1	mutagen	Mutagen	SVM	Training
1243	58-27-5	mutagen	Mutagen	SVM	Training
1244	811-97-2	nonmutagen	NON-Mutagen		Test
1245	26002-80-2	mutagen	Mutagen	SVM	Training
1246	113393-59-2	mutagen	Mutagen	SVM	Test
1247	6051-98-5	mutagen	Mutagen	SVM	Training
1248	66194-68-1	mutagen	Mutagen	SVM	Training
1249	98-08-8	nonmutagen	NON-Mutagen		Training
1250	75464-11-8	mutagen	Mutagen	SVM	Training
1251	66267-19-4	mutagen	Mutagen	SVM	Training
1252	35287-69-5	nonmutagen	NON-Mutagen		Training
1253	5859-11-0	nonmutagen	NON-Mutagen		Training
1254	16048-40-1	mutagen	Mutagen	SVM	Training
1255	2461-43-0	mutagen	Mutagen	SVM	Training
1256	2693-46-1	mutagen	Mutagen	SVM	Training
1257	5422-34-4	mutagen	NON-Mutagen		Training
1258	106-23-0	nonmutagen	NON-Mutagen		Training
1260	555-77-1	nonmutagen	NON-Mutagen		Training
1261	13345-62-5	mutagen	Mutagen	SVM	Training
1262	589-17-3	nonmutagen	Suspect Mutagen	SA2	Training
1263	522-06-5	mutagen	Mutagen	SVM	Training
1264	1768-31-6	mutagen	Mutagen	SVM	Training
1265	153954-29-1	mutagen	Mutagen	SVM	Training
1266	2404-44-6	nonmutagen	Suspect Mutagen	SA2	Training
1267	91-93-0	mutagen	Mutagen	SVM	Test
1268	40568-90-9	mutagen	Mutagen	SVM	Training
1269	96-48-0	nonmutagen	NON-Mutagen		Test
1270	3268-87-9	nonmutagen	NON-Mutagen		Training
1271	82486-82-6	mutagen	Mutagen	SVM	Training
1272	617-35-6	nonmutagen	NON-Mutagen		Training
1273	683-51-2	mutagen	Mutagen	SVM	Training
1274	111-84-2	nonmutagen	NON-Mutagen		Training
1275	517-66-8	mutagen	NON-Mutagen		Training
1276	13676-54-5	nonmutagen	NON-Mutagen		Training
1277	71708-92-4	mutagen	Mutagen	SVM	Training
1278	552-16-9	mutagen	Mutagen	SVM	Training
1279	134998-79-1	mutagen	Mutagen	SVM	Training
1280	90147-21-0	mutagen	Mutagen	SVM	Training
1281	1732-29-2	mutagen	Mutagen	SVM	Training
1282	95-68-1	mutagen	Mutagen	SVM	Test
1283	27729-98-2	nonmutagen	Mutagen	SVM	Training
1284	119-15-3	mutagen	Mutagen	SVM	Training
1285	622-96-8	nonmutagen	NON-Mutagen		Test
1286	286-75-9	nonmutagen	Suspect Mutagen	SA2	Training
1287	881-03-8	mutagen	Mutagen	SVM	Training
1288	100310-95-0	mutagen	Mutagen	SVM	Training
1289	591-17-3	nonmutagen	NON-Mutagen		Training
1290	1466-88-2	mutagen	Mutagen	SVM	Test
1291	2212-67-1	nonmutagen	Mutagen	SA1	Training
1292	103-83-3	nonmutagen	NON-Mutagen		Training
1293	108618-29-7	mutagen	Mutagen	SVM	Training
1294	62-23-7	mutagen	Mutagen	SVM	Training
1295	98736-49-3	mutagen	Mutagen	SVM	Training
1302	2687-41-4	mutagen	Mutagen	SVM	Test
1303	518-82-1	mutagen	Mutagen	SVM	Training
1304	624-92-0	nonmutagen	NON-Mutagen		Training
1305	5667-20-9	mutagen	Mutagen	SVM	Training
1306	159092-80-5	mutagen	Mutagen	SVM	Test
1307	764-42-1	nonmutagen	NON-Mutagen		Training
1308	28657-80-9	mutagen	Mutagen	SVM	Test
1309	100-22-1	mutagen	Mutagen	SVM	Training
1310	67-99-2	nonmutagen	NON-Mutagen		Training
1311	102873-32-5	mutagen	Mutagen	SVM	Training
1312	505-70-4	nonmutagen	NON-Mutagen		Training
1313	126-72-7	mutagen	Mutagen	SVM	Training
1314	621-31-8	mutagen	NON-Mutagen		Training
1315	26946-33-8	mutagen	Mutagen	SVM	Training
1316	611-34-7	mutagen	Mutagen	SVM	Training
1317	16650-32-1	mutagen	Mutagen	SVM	Training
1318	1214-32-0	mutagen	Mutagen	SVM	Training
1319	78111-17-8	nonmutagen	NON-Mutagen		Training
1320	107673-63-2	mutagen	Mutagen	SVM	Training
1321	50935-04-1	mutagen	Mutagen	SVM	Test
1322	129401-88-3	nonmutagen	NON-Mutagen		Training
1323	123-11-5	nonmutagen	NON-Mutagen		Training
1324	103-17-3	nonmutagen	NON-Mutagen		Training
1325	319-84-6	nonmutagen	NON-Mutagen		Training
1326	5234-68-4	nonmutagen	NON-Mutagen		Training
1327	2597-03-7	nonmutagen	NON-Mutagen		Training
1328	333-41-5	nonmutagen	NON-Mutagen		Training
1329	59804-37-4	nonmutagen	NON-Mutagen		Training
1330	56438-59-6	mutagen	Mutagen	SVM	Training
1331	298-02-2	nonmutagen	NON-Mutagen		Training
1332	96014-36-7	mutagen	Mutagen	SVM	Training
1333	112-34-5	nonmutagen	NON-Mutagen		Training
1335	129117-54-0	mutagen	Mutagen	SVM	Training
1336	21711-71-7	mutagen	Mutagen	SVM	Training
1337	91-63-4	mutagen	Mutagen	SVM	Test
1338	113163-22-7	mutagen	Mutagen	SVM	Training
1339	96-18-4	mutagen	Mutagen	SVM	Training
1340	105-13-5	nonmutagen	NON-Mutagen		Test
1341	97055-38-4	mutagen	Mutagen	SVM	Training
1342	1711-06-4	mutagen	Mutagen	SA1	Test
1343	106636-46-8	mutagen	Mutagen	SVM	Training
1344	120-71-8	mutagen	Mutagen	SVM	Test
1345	7570-37-8	mutagen	Mutagen	SVM	Training
1346	22788-18-7	mutagen	Mutagen	SVM	Training
1347	551-06-4	mutagen	Mutagen	SVM	Test
1348	480-22-8	nonmutagen	Mutagen	SVM	Training
1349	5711-40-0	mutagen	NON-Mutagen		Training
1350	5862-77-1	mutagen	Mutagen	SVM	Test
1351	1591-56-6	mutagen	Mutagen	SVM	Training
1352	98911-08-1	mutagen	Mutagen	SVM	Training
1353	108354-48-9	mutagen	Mutagen	SVM	Test
1354	145-39-1	nonmutagen	NON-Mutagen		Training
1355	464-10-8	mutagen	Mutagen	SVM	Training
1356	33372-39-3	mutagen	Mutagen	SVM	Training
1357	109883-99-0	mutagen	Mutagen	SVM	Training
1358	123-66-0	nonmutagen	NON-Mutagen		Training
1359	16582-03-9	mutagen	Mutagen	SVM	Training
1360	134109-03-8	mutagen	Mutagen	SVM	Training
1361	60768-66-3	mutagen	Mutagen	SVM	Training
1362	57404-88-3	mutagen	Mutagen	SVM	Training
1363	96-54-8	nonmutagen	NON-Mutagen		Training
1364	159092-69-0	mutagen	Mutagen	SVM	Training
1365	70021-99-7	mutagen	Mutagen	SVM	Test
1366	532-28-5	nonmutagen	NON-Mutagen		Training
1367	14191-22-1	mutagen	Mutagen	SVM	Test
1368	122547-49-3	nonmutagen	NON-Mutagen		Training
1369	99-30-9	mutagen	Mutagen	SVM	Training
1370	80-46-6	nonmutagen	NON-Mutagen		Training
1371	50-70-4	nonmutagen	NON-Mutagen		Training
1372	108-44-1	nonmutagen	Mutagen	SVM	Training
1373	2257-09-2	mutagen	Mutagen	SVM	Training
1374	104-88-1	nonmutagen	NON-Mutagen		Training
1375	344-07-0	nonmutagen	NON-Mutagen		Training
1376	27730-03-6	nonmutagen	Mutagen	SVM	Training
1377	127128-50-1	mutagen	Mutagen	SVM	Test
1378	102-07-8	nonmutagen	NON-Mutagen		Training
1379	809-73-4	nonmutagen	NON-Mutagen		Training
1380	101901-08-0	nonmutagen	NON-Mutagen		Training
1381	132742-01-9	mutagen	Mutagen	SVM	Training
1382	120812-50-2	mutagen	Mutagen	SVM	Test
1383	699-18-3	nonmutagen	NON-Mutagen		Training
1384	523-47-7	nonmutagen	NON-Mutagen		Test
1385	3958-60-9	nonmutagen	Mutagen	SVM	Training
1386	18172-67-3	nonmutagen	NON-Mutagen		Training
1387	75-21-8	mutagen	Mutagen	SVM	Training
1389	1088-56-8	mutagen	Mutagen	SVM	Training
1390	104-03-0	mutagen	Mutagen	SVM	Test
1391	63017-87-8	mutagen	Mutagen	SVM	Training
1392	100-47-0	nonmutagen	NON-Mutagen		Training
1393	26541-56-0	mutagen	Mutagen	SVM	Test
1394	130933-92-5	mutagen	Mutagen	SVM	Training
1395	80-82-0	nonmutagen	NON-Mutagen		Training
1396	21919-05-1	mutagen	Mutagen	SVM	Test
1397	3234-02-4	mutagen	Mutagen	SVM	Training
1398	2980-32-7	mutagen	Mutagen	SVM	Training
1399	71400-33-4	mutagen	Mutagen	SVM	Training
1400	121153-49-9	mutagen	Mutagen	SVM	Training
1401	103-23-1	nonmutagen	NON-Mutagen		Training
1402	18699-02-0	nonmutagen	NON-Mutagen		Test
1403	123447-62-1	nonmutagen	NON-Mutagen		Training
1404	57781-14-3	nonmutagen	NON-Mutagen		Training
1405	115314-17-5	mutagen	Mutagen	SVM	Training
1406	67-20-9	mutagen	Mutagen	SVM	Test
1407	2493-84-7	nonmutagen	NON-Mutagen		Training
1408	129-73-7	nonmutagen	Mutagen	SA1	Training
1409	670-54-2	nonmutagen	NON-Mutagen		Training
1410	104953-00-6	mutagen	Mutagen	SVM	Training
1411	113600-17-2	mutagen	Mutagen	SVM	Training
1412	60827-45-4	mutagen	Mutagen	SVM	Training
1413	118-96-7	mutagen	Mutagen	SVM	Training
1414	108-99-6	nonmutagen	NON-Mutagen		Training
1415	33685-60-8	nonmutagen	Mutagen	SVM	Training
1416	50-06-6	mutagen	Mutagen	SVM	Training
1417	55-63-0	mutagen	Mutagen	SVM	Test
1418	3066-70-4	mutagen	Mutagen	SVM	Training
1419	106626-55-5	mutagen	Mutagen	SVM	Training
1420	79305-82-1	mutagen	Mutagen	SVM	Training
1421	24325-70-0	mutagen	Mutagen	SVM	Training
1422	38915-40-1	mutagen	Mutagen	SVM	Training
1423	4643-05-4	mutagen	Mutagen	SVM	Training
1424	92134-96-8	mutagen	Mutagen	SVM	Training
1426	110-80-5	nonmutagen	NON-Mutagen		Training
1427	90421-79-7	mutagen	Mutagen	SVM	Test
1428	35077-51-1	nonmutagen	Mutagen	SVM	Test
1429	5296-38-8	mutagen	Mutagen	SVM	Training
1430	31464-26-3	mutagen	Mutagen	SVM	Training
1431	131-73-7	mutagen	Mutagen	SVM	Training
1432	29964-84-9	nonmutagen	NON-Mutagen		Training
1433	17573-23-8	mutagen	Mutagen	SVM	Training
1434	7696-62-0	mutagen	Mutagen	SVM	Training
1435	5447-99-4	nonmutagen	NON-Mutagen		Training
1436	7665-72-7	mutagen	Mutagen	SVM	Test
1437	74339-98-3	mutagen	Mutagen	SVM	Test
1438	117467-28-4	nonmutagen	NON-Mutagen		Test
1439	797-63-7	nonmutagen	NON-Mutagen		Training
1440	6281-32-9	nonmutagen	NON-Mutagen		Test
1441	580-16-5	nonmutagen	NON-Mutagen		Test
1442	2498-75-1	mutagen	Mutagen	SVM	Training
1443	3244-54-0	mutagen	Mutagen	SVM	Training
1444	17075-03-5	mutagen	Mutagen	SVM	Training
1445	74-96-4	mutagen	Mutagen	SVM	Test
1446	503-30-0	mutagen	Mutagen	SVM	Training
1447	57835-92-4	mutagen	Mutagen	SVM	Test
1448	61396-61-0	mutagen	Mutagen	SVM	Test
1449	7493-63-2	nonmutagen	NON-Mutagen		Training
1450	504-29-0	nonmutagen	NON-Mutagen		Training
1451	123-72-8	nonmutagen	NON-Mutagen		Test
1452	2873-97-4	nonmutagen	NON-Mutagen		Test
1453	24934-91-6	nonmutagen	Suspect Mutagen	SA2	Training
1454	618-46-2	mutagen	Mutagen	SVM	Training
1455	58775-50-1	mutagen	Mutagen	SVM	Training
1456	6334-18-5	nonmutagen	NON-Mutagen		Training
1457	112-95-8	nonmutagen	NON-Mutagen		Training
1458	127-47-9	nonmutagen	NON-Mutagen		Training
1459	100-17-4	mutagen	Mutagen	SVM	Training
1460	68053-32-7	mutagen	Mutagen	SVM	Training
1461	141-04-8	nonmutagen	NON-Mutagen		Training
1462	105836-99-5	mutagen	Mutagen	SVM	Training
1463	95-80-7	mutagen	Mutagen	SVM	Training
1464	74-11-3	nonmutagen	NON-Mutagen		Training
1465	610-30-0	mutagen	Mutagen	SVM	Test
1466	80-52-4	nonmutagen	NON-Mutagen		Test
1467	2475-46-9	mutagen	Mutagen	SVM	Training
1468	115664-49-8	mutagen	Mutagen	SVM	Training
1469	148193-34-4	mutagen	Mutagen	SVM	Training
1470	105-74-8	nonmutagen	NON-Mutagen		Training
1471	1070-13-9	mutagen	Mutagen	SVM	Training
1472	226-36-8	mutagen	Mutagen	SVM	Training
1473	1817-73-8	mutagen	Mutagen	SVM	Training
1474	556-52-5	mutagen	Mutagen	SVM	Test
1475	4548-53-2	nonmutagen	Mutagen	SVM	Test
1476	135086-93-0	mutagen	Mutagen	SVM	Training
1477	7119-89-3	mutagen	Mutagen	SVM	Training
1478	817-99-2	mutagen	Mutagen	SVM	Training
1479	73-31-4	nonmutagen	NON-Mutagen		Test
1480	139-40-2	nonmutagen	NON-Mutagen		Test
1481	129-43-1	mutagen	Mutagen	SVM	Training
1482	99-55-8	mutagen	Mutagen	SVM	Test
1483	108-50-9	mutagen	NON-Mutagen		Training
1485	610-49-1	mutagen	Mutagen	SVM	Training
1486	102-13-6	nonmutagen	NON-Mutagen		Training
1487	63390-11-4	mutagen	Mutagen	SVM	Training
1488	585-07-9	nonmutagen	NON-Mutagen		Test
1489	19660-16-3	mutagen	Mutagen	SVM	Training
1490	83504-80-7	mutagen	Mutagen	SVM	Training
1511	626-17-5	nonmutagen	NON-Mutagen		Training
1512	28322-02-3	mutagen	Mutagen	SVM	Test
1513	22181-94-8	nonmutagen	NON-Mutagen		Training
1514	104-28-9	nonmutagen	NON-Mutagen		Training
1515	6341-85-1	mutagen	Mutagen	SVM	Training
1516	821-95-4	nonmutagen	NON-Mutagen		Test
1491	107-70-0	nonmutagen	NON-Mutagen		Training
1492	609-65-4	mutagen	Mutagen	SVM	Training
1493	78415-72-2	nonmutagen	NON-Mutagen		Training
1494	139-59-3	mutagen	Mutagen	SVM	Training
1495	111-30-8	mutagen	Mutagen	SVM	Training
1496	33399-00-7	nonmutagen	NON-Mutagen		Test
1497	109143-19-3	mutagen	Mutagen	SVM	Training
1498	84174-20-9	nonmutagen	Mutagen	SVM	Test
1499	106-90-1	mutagen	Mutagen	SVM	Training
1500	13071-79-9	nonmutagen	NON-Mutagen		Test
1501	95-14-7	mutagen	Mutagen	SVM	Training
1502	321-60-8	nonmutagen	NON-Mutagen		Test
1503	91-58-7	nonmutagen	Mutagen	SVM	Test
1504	34592-47-7	nonmutagen	NON-Mutagen		Training
1505	2634-33-5	nonmutagen	NON-Mutagen		Training
1508	97509-27-8	mutagen	Mutagen	SVM	Test
1509	5355-16-8	mutagen	Mutagen	SVM	Test
1510	98451-51-5	nonmutagen	Mutagen	SVM	Training
1517	5694-00-8	mutagen	Mutagen	SVM	Test
1518	539-21-9	mutagen	Mutagen	SVM	Training
1519	123-42-2	nonmutagen	NON-Mutagen		Training
1520	2912-62-1	mutagen	Mutagen	SVM	Training
1521	538-41-0	mutagen	Mutagen	SVM	Training
1522	67-45-8	mutagen	Mutagen	SVM	Training
1523	1007-28-9	nonmutagen	NON-Mutagen		Training
1524	105596-42-7	mutagen	Mutagen	SVM	Training
1525	72848-48-7	mutagen	Mutagen	SVM	Training
1526	106-24-1	nonmutagen	NON-Mutagen		Training
1527	122-62-3	nonmutagen	NON-Mutagen		Training
1528	21314-05-6	mutagen	Mutagen	SVM	Training
1529	589-18-4	nonmutagen	NON-Mutagen		Training
1530	994-05-8	nonmutagen	NON-Mutagen		Training
1531	95-50-1	nonmutagen	NON-Mutagen		Training
1532	1148-79-4	mutagen	NON-Mutagen		Test
1533	91-94-1	mutagen	Mutagen	SVM	Training
1534	114451-08-0	mutagen	Mutagen	SVM	Training
1535	51042-51-4	mutagen	Mutagen	SVM	Training
1536	34331-95-8	mutagen	Mutagen	SVM	Training
1537	65-85-0	nonmutagen	NON-Mutagen		Training
1538	94-70-2	nonmutagen	Mutagen	SVM	Training
1539	1520-21-4	mutagen	NON-Mutagen		Test
1540	95-69-2	mutagen	Mutagen	SVM	Training
1559	4651-67-6	nonmutagen	NON-Mutagen		Test
1560	159092-81-6	mutagen	Mutagen	SVM	Training
1561	98644-23-6	mutagen	Mutagen	SVM	Test
1562	68641-49-6	mutagen	Mutagen	SVM	Training
1563	107534-94-1	mutagen	Mutagen	SVM	Test
1564	142-09-6	nonmutagen	NON-Mutagen		Training
1541	88020-91-1	nonmutagen	Mutagen	SA1	Training
1542	98025-31-1	mutagen	Mutagen	SVM	Training
1543	67411-86-3	mutagen	Mutagen	SVM	Test
1544	71422-67-8	nonmutagen	NON-Mutagen		Training
1545	580-22-3	mutagen	Mutagen	SVM	Training
1546	69304-47-8	nonmutagen	NON-Mutagen		Training
1547	2747-04-8	nonmutagen	Suspect Mutagen	SA2	Training
1548	85-98-3	nonmutagen	NON-Mutagen		Training
1549	103-84-4	nonmutagen	NON-Mutagen		Training
1550	544-16-1	mutagen	Mutagen	SVM	Training
1551	563-04-2	nonmutagen	NON-Mutagen		Training
1552	586-78-7	mutagen	Mutagen	SVM	Training
1553	42373-04-6	mutagen	Mutagen	SVM	Training
1554	155379-83-2	mutagen	Mutagen	SVM	Test
1555	57470-96-9	nonmutagen	NON-Mutagen		Training
1556	518-83-2	mutagen	Mutagen	SVM	Test
1557	3524-68-3	nonmutagen	NON-Mutagen		Training
1558	634-90-2	nonmutagen	NON-Mutagen		Test
1565	5405-53-8	mutagen	Mutagen	SVM	Training
1566	6943-00-6	nonmutagen	NON-Mutagen		Training
1567	928-51-8	mutagen	Mutagen	SVM	Training
1568	548-93-6	nonmutagen	Mutagen	SVM	Test
1569	19406-51-0	mutagen	Mutagen	SVM	Training
1570	126-73-8	nonmutagen	NON-Mutagen		Test
1571	542-56-3	mutagen	Mutagen	SVM	Test
1572	611-35-8	mutagen	Mutagen	SVM	Training
1573	48134-75-4	nonmutagen	NON-Mutagen		Training
1574	120-36-5	nonmutagen	NON-Mutagen		Training
1575	1937-35-5	mutagen	Mutagen	SVM	Training
1576	105837-00-1	mutagen	Mutagen	SVM	Test
1577	191-07-1	mutagen	Mutagen	SVM	Training
1578	19246-18-5	mutagen	NON-Mutagen		Training
1579	99-61-6	mutagen	Mutagen	SVM	Training
1580	3048-12-2	nonmutagen	Mutagen	SVM	Training
1581	124489-20-9	mutagen	Mutagen	SVM	Training
1582	2880-58-2	nonmutagen	Mutagen	SA1	Training
1583	107673-64-3	mutagen	Mutagen	SVM	Training
1584	6548-29-4	nonmutagen	NON-Mutagen		Training
1585	109-55-7	nonmutagen	NON-Mutagen		Test
1586	6483-86-9	mutagen	Mutagen	SVM	Training
1587	334-22-5	mutagen	Mutagen	SVM	Training
1588	696-54-8	nonmutagen	NON-Mutagen		Training
1589	1877-73-2	nonmutagen	Mutagen	SVM	Training
1590	24961-39-5	mutagen	Mutagen	SVM	Training
1591	1675-54-3	mutagen	Mutagen	SVM	Training
1592	140-49-8	mutagen	Mutagen	SVM	Training
1593	54779-53-2	mutagen	Mutagen	SVM	Test
1594	139-65-1	mutagen	Mutagen	SVM	Training
1595	2371-42-8	nonmutagen	NON-Mutagen		Training
1596	603-34-9	nonmutagen	NON-Mutagen		Test
1597	88741-67-7	mutagen	Mutagen	SVM	Training
1598	10474-14-3	nonmutagen	Suspect Mutagen	SA2	Training
1599	14691-88-4	mutagen	Mutagen	SVM	Training
1600	121-00-6	nonmutagen	NON-Mutagen		Training
1601	24463-19-2	mutagen	Mutagen	SVM	Training
1602	105735-71-5	mutagen	Mutagen	SVM	Training
1603	52819-96-2	mutagen	Mutagen	SVM	Training
1604	1874-12-0	mutagen	Mutagen	SVM	Training
1605	111119-29-0	mutagen	Mutagen	SVM	Training
1606	59363-17-6	mutagen	Mutagen	SVM	Training
1607	2050-92-2	nonmutagen	NON-Mutagen		Training
1608	2892-51-5	nonmutagen	NON-Mutagen		Test
1609	349-95-1	nonmutagen	NON-Mutagen		Training
1610	29128-55-0	nonmutagen	NON-Mutagen		Training
1611	627-03-2	nonmutagen	NON-Mutagen		Training
1612	91-64-5	mutagen	Mutagen	SVM	Training
1613	18868-66-1	nonmutagen	Mutagen	SVM	Training
1614	65954-42-9	mutagen	Mutagen	SVM	Test
1615	115-11-7	nonmutagen	NON-Mutagen		Training
1616	573-56-8	nonmutagen	Mutagen	SVM	Training
1617	126-07-8	nonmutagen	NON-Mutagen		Training
1618	193-98-6	mutagen	Mutagen	SVM	Training
1619	25148-26-9	mutagen	Mutagen	SVM	Training
1620	75-52-5	nonmutagen	NON-Mutagen		Training
1621	4444-68-2	nonmutagen	NON-Mutagen		Training
1622	113058-38-1	mutagen	Mutagen	SVM	Training
1623	7300-59-6	nonmutagen	Mutagen	SVM	Test
1624	597-25-1	nonmutagen	NON-Mutagen		Training
1631	98-15-7	nonmutagen	NON-Mutagen		Training
1632	78411-56-0	mutagen	Mutagen	SVM	Training
1633	55256-49-0	nonmutagen	NON-Mutagen		Training
1634	68247-85-8	mutagen	Mutagen	SVM	Training
1635	108-09-8	nonmutagen	NON-Mutagen		Test
1636	13177-25-8	mutagen	Mutagen	SVM	Training
1637	3375-84-6	nonmutagen	Mutagen	SVM	Test
1638	6850-22-2	mutagen	Mutagen	SVM	Training
1639	555-84-0	mutagen	Mutagen	SVM	Training
1640	88-44-8	nonmutagen	NON-Mutagen		Test
1641	5343-65-7	nonmutagen	Suspect Mutagen	SA2	Test
1642	86853-97-6	mutagen	Mutagen	SVM	Training
1643	84-88-8	mutagen	Mutagen	SVM	Training
1644	51-17-2	nonmutagen	NON-Mutagen		Training
1645	106-30-9	nonmutagen	NON-Mutagen		Training
1646	529-49-7	mutagen	Mutagen	SVM	Training
1647	64091-91-4	mutagen	Mutagen	SVM	Test
1648	66-71-7	nonmutagen	Suspect Mutagen	SA2	Training
1649	112892-80-5	mutagen	Mutagen	SVM	Training
1650	3351-30-2	mutagen	Mutagen	SVM	Training
1651	759-73-9	mutagen	Mutagen	SVM	Test
1652	17309-86-3	mutagen	Mutagen	SVM	Training
1653	32588-76-4	nonmutagen	NON-Mutagen		Training
1654	2719-05-3	nonmutagen	Mutagen	SVM	Test
1655	620-22-4	nonmutagen	NON-Mutagen		Test
1656	530-50-7	nonmutagen	NON-Mutagen		Training
1657	1030-27-9	nonmutagen	Mutagen	SA1	Training
1658	13394-86-0	mutagen	Mutagen	SVM	Test
1660	148193-29-7	mutagen	Mutagen	SVM	Training
1661	29761-21-5	nonmutagen	NON-Mutagen		Training
1662	16169-16-7	mutagen	Mutagen	SVM	Training
1663	25917-90-2	mutagen	Mutagen	SVM	Training
1664	98-51-1	nonmutagen	NON-Mutagen		Training
1665	47165-04-8	nonmutagen	NON-Mutagen		Training
1666	3475-63-6	mutagen	Mutagen	SVM	Training
1667	14129-84-1	mutagen	Mutagen	SVM	Training
1668	4376-20-9	nonmutagen	NON-Mutagen		Training
1669	108-45-2	mutagen	Mutagen	SVM	Test
1670	51787-42-9	mutagen	Mutagen	SVM	Training
1671	56980-93-9	nonmutagen	NON-Mutagen		Test
1672	91575-28-9	mutagen	Mutagen	SVM	Test
1673	2437-56-1	nonmutagen	NON-Mutagen		Training
1674	102-08-9	nonmutagen	NON-Mutagen		Training
1675	60516-11-2	mutagen	Mutagen	SVM	Training
1676	19881-18-6	mutagen	Mutagen	SVM	Training
1677	3077-12-1	mutagen	Mutagen	SVM	Training
1678	83053-57-0	nonmutagen	Mutagen	SVM	Test
1679	97136-66-8	mutagen	Mutagen	SVM	Training
1680	120812-51-3	mutagen	Mutagen	SVM	Training
1681	623-17-6	mutagen	Mutagen	SVM	Training
1682	13360-61-7	nonmutagen	NON-Mutagen		Training
1683	96-91-3	mutagen	Mutagen	SVM	Test
1684	88-99-3	nonmutagen	NON-Mutagen		Training
1685	81-63-0	mutagen	Mutagen	SVM	Training
1686	1192-62-7	mutagen	NON-Mutagen		Training
1687	684-93-5	mutagen	Mutagen	SVM	Training
1688	202-98-2	mutagen	Mutagen	SVM	Training
1689	104-04-1	nonmutagen	Mutagen	SVM	Training
1690	71400-34-5	mutagen	Mutagen	SVM	Training
1691	56602-32-5	nonmutagen	NON-Mutagen		Training
1692	126-98-7	nonmutagen	NON-Mutagen		Training
1693	67-21-0	nonmutagen	NON-Mutagen		Test
1694	1596-84-5	nonmutagen	Mutagen	SA1	Training
1695	1646-75-9	nonmutagen	NON-Mutagen		Training
1696	104775-36-2	nonmutagen	NON-Mutagen		Training
1697	88-14-2	nonmutagen	NON-Mutagen		Training
1698	84-58-2	nonmutagen	Mutagen	SA1	Training
1699	52101-40-3	mutagen	Mutagen	SVM	Training
1700	529-19-1	nonmutagen	NON-Mutagen		Test
1701	58430-01-6	mutagen	Mutagen	SVM	Training
1704	2782-91-4	nonmutagen	NON-Mutagen		Training
1705	109875-50-5	mutagen	NON-Mutagen		Training
1706	5221-17-0	mutagen	Mutagen	SVM	Test
1707	602-60-8	mutagen	Mutagen	SVM	Training
1708	92-69-3	mutagen	Mutagen	SVM	Test
1709	695-99-8	nonmutagen	Mutagen	SA1	Training
1710	122-57-6	mutagen	NON-Mutagen		Test
1711	16757-80-5	mutagen	Mutagen	SVM	Training
1718	606-35-9	mutagen	Mutagen	SVM	Test
1719	316-49-4	mutagen	Mutagen	SVM	Training
1720	125-33-7	mutagen	Mutagen	SVM	Training
1721	105-39-5	nonmutagen	Suspect Mutagen	SA2	Training
1722	583-78-8	nonmutagen	NON-Mutagen		Test
1723	25082-33-1	mutagen	Mutagen	SVM	Training
1724	1120-71-4	mutagen	Mutagen	SVM	Training
1725	4543-63-9	mutagen	Mutagen	SVM	Training
1726	74339-99-4	mutagen	Mutagen	SVM	Training
1727	55256-55-8	mutagen	Mutagen	SVM	Training
1728	13177-31-6	mutagen	Mutagen	SVM	Test
1730	580-17-6	mutagen	Mutagen	SVM	Training
1731	112965-21-6	nonmutagen	NON-Mutagen		Test
1732	2498-76-2	mutagen	Mutagen	SVM	Training
1733	5910-89-4	nonmutagen	NON-Mutagen		Test
1734	97-41-6	nonmutagen	NON-Mutagen		Training
1735	604-75-1	nonmutagen	NON-Mutagen		Test
1736	74-97-5	mutagen	Mutagen	SVM	Training
1737	3083-23-6	mutagen	Mutagen	SVM	Training
1738	107-35-7	nonmutagen	NON-Mutagen		Training
1739	23491-44-3	nonmutagen	NON-Mutagen		Test
1740	2902-96-7	nonmutagen	NON-Mutagen		Training
1741	57775-29-8	nonmutagen	Mutagen	SVM	Test
1742	818-61-1	nonmutagen	NON-Mutagen		Training
1743	2160-93-2	nonmutagen	NON-Mutagen		Training
1744	64431-93-2	nonmutagen	Mutagen	SVM	Test
1745	528-75-6	mutagen	Mutagen	SVM	Training
1746	71-36-3	nonmutagen	NON-Mutagen		Training
1747	482-44-0	mutagen	Mutagen	SVM	Test
1748	36536-46-6	mutagen	Mutagen	SVM	Training
1749	478-08-0	mutagen	Mutagen	SVM	Test
1750	159092-76-9	mutagen	Mutagen	SVM	Training
1751	24140-30-5	mutagen	Mutagen	SVM	Training
1752	120-12-7	mutagen	Mutagen	SVM	Test
1753	1421-63-2	mutagen	NON-Mutagen		Test
1754	155798-37-1	mutagen	Mutagen	SVM	Test
1755	77191-36-7	nonmutagen	NON-Mutagen		Training
1756	104485-01-0	nonmutagen	NON-Mutagen		Training
1757	4463-22-3	mutagen	Mutagen	SVM	Training
1758	537-92-8	nonmutagen	NON-Mutagen		Training
1759	96918-15-9	mutagen	Mutagen	SVM	Training
1760	125974-08-5	mutagen	Mutagen	SVM	Training
1761	7364-25-2	nonmutagen	Mutagen	SVM	Training
1762	93535-04-7	mutagen	Mutagen	SVM	Test
1763	41934-47-8	nonmutagen	Mutagen	SA1	Training
1764	535-11-5	mutagen	Mutagen	SVM	Test
1765	148193-35-5	mutagen	Mutagen	SVM	Training
1766	5836-85-1	mutagen	Mutagen	SVM	Training
1767	135086-94-1	mutagen	Mutagen	SVM	Training
1768	22008-60-2	nonmutagen	NON-Mutagen		Training
1769	96346-61-1	nonmutagen	Mutagen	SA1	Training
1770	1456-28-6	mutagen	Mutagen	SVM	Training
1771	3029-19-4	mutagen	Mutagen	SVM	Test
1772	146795-48-4	mutagen	Mutagen	SVM	Training
1773	26328-53-0	nonmutagen	Mutagen	SVM	Training
1774	129-44-2	mutagen	Mutagen	SVM	Training
1775	99-56-9	mutagen	Mutagen	SVM	Training
1776	119-47-1	nonmutagen	NON-Mutagen		Training
1777	90243-66-6	nonmutagen	NON-Mutagen		Test
1778	3070-86-8	nonmutagen	Mutagen	SVM	Training
1779	3060-89-7	nonmutagen	NON-Mutagen		Training
1780	530-75-6	nonmutagen	NON-Mutagen		Training
1781	25155-23-1	nonmutagen	NON-Mutagen		Test
1782	585-08-0	mutagen	Mutagen	SVM	Training
1783	63390-12-5	mutagen	Mutagen	SVM	Training
1784	62613-82-5	nonmutagen	NON-Mutagen		Training
1785	4698-96-8	mutagen	Mutagen	SVM	Training
1786	13889-92-4	mutagen	Mutagen	SVM	Training
1787	2212-99-9	mutagen	Mutagen	SVM	Training
1788	62-55-5	nonmutagen	NON-Mutagen		Training
1789	13925-00-3	nonmutagen	NON-Mutagen		Training
1802	82-68-8	nonmutagen	NON-Mutagen		Training
1803	15625-89-5	mutagen	Mutagen	SVM	Training
1804	587-04-2	nonmutagen	NON-Mutagen		Training
1805	91-59-8	mutagen	Mutagen	SVM	Test
1806	121-47-1	nonmutagen	NON-Mutagen		Test
1807	543-67-9	mutagen	Mutagen	SVM	Training
1790	7132-67-4	mutagen	Mutagen	SVM	Training
1791	6375-16-2	mutagen	Mutagen	SVM	Training
1792	84174-21-0	mutagen	Mutagen	SVM	Training
1793	65002-17-7	nonmutagen	NON-Mutagen		Training
1794	5802-60-8	nonmutagen	NON-Mutagen		Training
1795	114607-46-4	nonmutagen	NON-Mutagen		Training
1796	839-90-7	nonmutagen	Mutagen	SVM	Test
1797	106-91-2	mutagen	Mutagen	SVM	Training
1798	5989-27-5	nonmutagen	NON-Mutagen		Training
1799	84434-42-4	mutagen	Mutagen	SVM	Training
1800	82414-02-6	mutagen	Mutagen	SVM	Training
1801	10387-13-0	mutagen	Mutagen	SVM	Training
1808	4648-33-3	mutagen	Mutagen	SVM	Test
1809	6377-12-4	mutagen	Mutagen	SVM	Training
1810	645-49-8	nonmutagen	NON-Mutagen		Test
1812	85-44-9	nonmutagen	Mutagen	SVM	Test
1813	134-20-3	nonmutagen	NON-Mutagen		Training
1814	114-26-1	mutagen	NON-Mutagen		Test
1815	121808-62-6	nonmutagen	NON-Mutagen		Training
1816	18691-97-9	nonmutagen	NON-Mutagen		Training
1817	84-64-0	nonmutagen	NON-Mutagen		Training
1818	133591-33-0	mutagen	Mutagen	SVM	Training
1819	109-86-4	nonmutagen	NON-Mutagen		Test
1820	102-50-1	mutagen	Mutagen	SVM	Training
1821	3234-28-4	nonmutagen	Suspect Mutagen	SA2	Training
1822	205-99-2	mutagen	Mutagen	SVM	Test
1823	107-05-1	mutagen	Mutagen	SVM	Test
1824	16238-56-5	mutagen	Mutagen	SVM	Training
1825	96-31-1	nonmutagen	NON-Mutagen		Training
1826	1785-51-9	mutagen	Mutagen	SVM	Training
1827	918-00-3	mutagen	Mutagen	SVM	Test
1828	528-45-0	mutagen	Mutagen	SVM	Training
1829	101-70-2	nonmutagen	NON-Mutagen		Training
1830	20268-51-3	nonmutagen	Mutagen	SVM	Training
1831	524-89-0	mutagen	Mutagen	SVM	Test
1832	105596-43-8	mutagen	Mutagen	SVM	Test
1833	57564-91-7	mutagen	Mutagen	SVM	Test
1834	40277-05-2	mutagen	Mutagen	SVM	Training
1835	2516-93-0	nonmutagen	NON-Mutagen		Test
1836	27093-62-5	mutagen	Suspect Mutagen	SA2	Test
1837	23250-39-7	mutagen	Mutagen	SVM	Training
1838	95-51-2	nonmutagen	NON-Mutagen		Training
1839	91-95-2	mutagen	Mutagen	SVM	Training
1840	87-59-2	mutagen	Mutagen	SVM	Training
1841	39081-15-7	mutagen	Mutagen	SVM	Test
1842	109-01-3	nonmutagen	NON-Mutagen		Training
1843	105-45-3	nonmutagen	NON-Mutagen		Training
1844	126572-78-9	mutagen	Mutagen	SVM	Training
1845	136-35-6	mutagen	Mutagen	SVM	Test
1846	151-67-7	nonmutagen	Suspect Mutagen	SA2	Training
1847	145438-97-7	mutagen	Mutagen	SVM	Training
1848	75-83-2	nonmutagen	NON-Mutagen		Training
1849	2453-44-3	nonmutagen	NON-Mutagen		Training
1850	108-21-4	nonmutagen	NON-Mutagen		Training
1851	39515-41-8	nonmutagen	NON-Mutagen		Training
1852	13171-00-1	nonmutagen	NON-Mutagen		Training
1853	116539-70-9	mutagen	Mutagen	SVM	Training
1854	24191-98-8	mutagen	Mutagen	SVM	Test
1855	6441-91-4	nonmutagen	NON-Mutagen		Training
1856	290-37-9	nonmutagen	NON-Mutagen		Training
1857	98-46-4	nonmutagen	NON-Mutagen		Training
1858	2486-04-6	mutagen	Mutagen	SVM	Training
1859	6059-47-8	nonmutagen	NON-Mutagen		Training
1860	554-14-3	nonmutagen	NON-Mutagen		Training
1862	475-38-7	mutagen	Mutagen	SVM	Training
1863	74340-04-8	mutagen	Mutagen	SVM	Training
1864	484-29-7	mutagen	Mutagen	SVM	Training
1865	509-93-3	nonmutagen	NON-Mutagen		Training
1866	88-75-5	nonmutagen	NON-Mutagen		Training
1867	634-91-3	nonmutagen	NON-Mutagen		Training
1868	90-30-2	nonmutagen	NON-Mutagen		Training
1869	885-82-5	nonmutagen	Mutagen	SVM	Training
1870	35089-70-4	mutagen	Mutagen	SVM	Training
1871	110-21-4	nonmutagen	Mutagen	SA1	Training
1872	1528-74-1	mutagen	Mutagen	SVM	Training
1873	131-14-6	mutagen	Mutagen	SVM	Training
1874	121-17-5	nonmutagen	NON-Mutagen		Test
1875	80214-83-1	nonmutagen	NON-Mutagen		Training
1876	92433-40-4	mutagen	Mutagen	SVM	Training
1877	2481-94-9	nonmutagen	Mutagen	SA1	Training
1878	75-17-2	nonmutagen	NON-Mutagen		Training
1879	211-91-6	mutagen	Mutagen	SVM	Training
1880	611-36-9	nonmutagen	NON-Mutagen		Training
1881	13132-28-0	mutagen	Mutagen	SVM	Training
1882	1805-02-3	mutagen	Mutagen	SVM	Test
1883	140-31-8	nonmutagen	NON-Mutagen		Training
1884	486-25-9	nonmutagen	Mutagen	SVM	Test
1886	120-37-6	mutagen	Mutagen	SVM	Training
1887	2223-82-7	nonmutagen	NON-Mutagen		Training
1888	2322-45-4	nonmutagen	NON-Mutagen		Training
1889	70951-83-6	mutagen	Mutagen	SVM	Training
1890	107673-65-4	mutagen	Mutagen	SVM	Training
1891	766-40-5	mutagen	Mutagen	SVM	Training
1892	3771-19-5	nonmutagen	NON-Mutagen		Training
1893	22755-15-3	mutagen	Mutagen	SVM	Training
1894	89459-25-6	mutagen	Mutagen	SVM	Training
2113	371-40-4	mutagen	Mutagen	SVM	Training
2114	2319-96-2	mutagen	Mutagen	SVM	Training
2115	1822-51-1	nonmutagen	Suspect Mutagen	SA2	Training
2116	2449-49-2	nonmutagen	NON-Mutagen		Training
2117	127045-41-4	nonmutagen	Mutagen	SVM	Test
2118	836-30-6	nonmutagen	Mutagen	SVM	Training
2186	86780-90-7	nonmutagen	NON-Mutagen		Training
2187	92071-51-7	nonmutagen	NON-Mutagen		Training
2188	4337-51-3	mutagen	Mutagen	SVM	Training
2189	88321-09-9	nonmutagen	Suspect Mutagen	SA2	Training
2190	2107-76-8	nonmutagen	NON-Mutagen		Training
2191	3731-39-3	nonmutagen	Mutagen	SVM	Training
2359	96918-17-1	mutagen	Mutagen	SVM	Training
2360	94764-55-3	mutagen	Mutagen	SVM	Training
2361	10517-47-2	mutagen	NON-Mutagen		Training
2362	78914-75-7	mutagen	Mutagen	SVM	Training
2363	84-11-7	nonmutagen	Mutagen	SVM	Training
2364	56856-83-8	mutagen	Mutagen	SVM	Training
2621	565-64-0	nonmutagen	Mutagen	SVM	Training
2622	641-90-7	mutagen	Mutagen	SVM	Training
2623	621-96-5	mutagen	Mutagen	SVM	Training
2624	1709-52-0	nonmutagen	NON-Mutagen		Training
2625	55256-58-1	mutagen	Mutagen	SVM	Training
2626	98033-21-7	mutagen	Mutagen	SVM	Training
2852	121-92-6	mutagen	Mutagen	SVM	Training
2853	24777-14-8	mutagen	NON-Mutagen		Training
2854	611-09-6	mutagen	Mutagen	SVM	Training
2855	64099-26-9	mutagen	Mutagen	SVM	Training
2856	112725-15-2	mutagen	Mutagen	SVM	Training
2857	55-98-1	mutagen	Mutagen	SVM	Training
2900	58-08-2	nonmutagen	NON-Mutagen		Training
2901	2243-78-9	mutagen	Mutagen	SVM	Training
2902	6287-38-3	nonmutagen	NON-Mutagen		Training
2903	81486-22-8	nonmutagen	NON-Mutagen		Training
2904	16568-02-8	nonmutagen	Mutagen	SA1	Training
2905	1204-72-4	nonmutagen	Mutagen	SVM	Test
1895	710-25-8	mutagen	Mutagen	SVM	Training
1896	28860-95-9	mutagen	NON-Mutagen		Training
1897	51483-39-7	mutagen	Mutagen	SVM	Training
1898	134-09-8	nonmutagen	NON-Mutagen		Test
1899	79-94-7	nonmutagen	NON-Mutagen		Training
1900	2381-40-0	mutagen	Mutagen	SVM	Training
1901	87-10-5	nonmutagen	NON-Mutagen		Training
1902	603-35-0	nonmutagen	NON-Mutagen		Training
1903	31688-71-8	mutagen	Mutagen	SVM	Training
1904	2461-15-6	mutagen	Mutagen	SVM	Training
1905	88741-68-8	mutagen	Mutagen	SVM	Test
1906	43210-67-9	nonmutagen	NON-Mutagen		Training
1907	19686-73-8	mutagen	Mutagen	SVM	Test
1908	2213-00-5	mutagen	Mutagen	SVM	Test
1909	144280-50-2	mutagen	Mutagen	SVM	Test
1910	86-30-6	nonmutagen	Mutagen	SA1	Training
1911	2164-08-1	nonmutagen	NON-Mutagen		Training
1912	109875-45-8	mutagen	Mutagen	SVM	Training
1913	87-29-6	nonmutagen	NON-Mutagen		Test
1914	113163-24-9	mutagen	Mutagen	SVM	Training
1915	81593-13-7	mutagen	Mutagen	SVM	Training
1916	15980-15-1	nonmutagen	NON-Mutagen		Test
1917	101-59-7	mutagen	Mutagen	SVM	Training
1918	106636-48-0	mutagen	Mutagen	SVM	Training
1919	113058-39-2	mutagen	Mutagen	SVM	Training
1920	614-47-1	nonmutagen	NON-Mutagen		Training
1921	95-53-4	mutagen	Mutagen	SVM	Training
1922	962-32-3	mutagen	Mutagen	SVM	Training
1923	71382-44-0	mutagen	Mutagen	SVM	Training
1924	56258-32-3	mutagen	Mutagen	SVM	Training
1925	645-12-5	mutagen	Mutagen	SVM	Training
1926	7195-43-9	mutagen	Suspect Mutagen	SA2	Test
1927	72273-04-2	mutagen	Mutagen	SVM	Training
1928	13088-34-1	mutagen	NON-Mutagen		Test
1929	10353-98-7	mutagen	Mutagen	SVM	Training
1930	77314-23-9	mutagen	Mutagen	SVM	Test
1931	520-18-3	mutagen	Mutagen	SVM	Training
1932	28164-57-0	nonmutagen	Mutagen	SA1	Training
1933	3296-90-0	mutagen	Mutagen	SVM	Training
1934	116208-67-4	mutagen	Mutagen	SVM	Training
1935	4823-47-6	mutagen	Mutagen	SVM	Training
1936	102791-33-3	mutagen	Mutagen	SVM	Test
1938	89-25-8	nonmutagen	NON-Mutagen		Test
1939	19727-83-4	mutagen	Mutagen	SVM	Training
1940	92279-99-7	mutagen	Mutagen	SVM	Training
1941	98-16-8	nonmutagen	NON-Mutagen		Training
1942	34433-31-3	nonmutagen	NON-Mutagen		Training
1943	107-11-9	nonmutagen	NON-Mutagen		Training
1944	5709-67-1	mutagen	Mutagen	SVM	Training
1945	1169-60-4	mutagen	Mutagen	SVM	Training
1946	17526-17-9	mutagen	Mutagen	SVM	Test
1947	13177-26-9	mutagen	Mutagen	SVM	Training
1948	5598-13-0	nonmutagen	NON-Mutagen		Test
1949	17070-44-9	mutagen	Mutagen	SVM	Training
1950	1222-05-5	nonmutagen	NON-Mutagen		Training
1951	88-45-9	nonmutagen	NON-Mutagen		Training
1952	51-18-3	mutagen	Suspect Mutagen	SA2	Test
1953	66552-77-0	mutagen	Mutagen	SVM	Training
1954	90-00-6	nonmutagen	NON-Mutagen		Training
1955	123-68-2	nonmutagen	NON-Mutagen		Test
1956	24400-01-9	mutagen	Mutagen	SVM	Training
1957	5679-89-0	nonmutagen	NON-Mutagen		Training
1958	2517-98-8	mutagen	Mutagen	SVM	Training
1959	1875-48-5	nonmutagen	NON-Mutagen		Training
1960	3351-31-3	mutagen	Mutagen	SVM	Test
1961	1122-62-9	nonmutagen	NON-Mutagen		Training
1962	117760-92-6	mutagen	Mutagen	SVM	Training
1963	6795-16-0	nonmutagen	NON-Mutagen		Training
1964	85721-33-1	mutagen	Mutagen	SVM	Training
1965	34256-82-1	nonmutagen	Mutagen	SVM	Test
1966	2210-79-9	mutagen	Mutagen	SVM	Test
1967	60-35-5	nonmutagen	NON-Mutagen		Training
1968	122-88-3	nonmutagen	NON-Mutagen		Training
1969	611-06-3	mutagen	Mutagen	SVM	Training
1970	90-19-7	mutagen	Mutagen	SVM	Training
1971	95-76-1	nonmutagen	NON-Mutagen		Test
1972	626-60-8	nonmutagen	NON-Mutagen		Training
1973	129-20-4	mutagen	Mutagen	SVM	Training
1974	461-72-3	nonmutagen	NON-Mutagen		Training
1975	53693-66-6	mutagen	Mutagen	SA1	Test
1976	581-28-2	mutagen	Mutagen	SVM	Training
1977	89-61-2	mutagen	Mutagen	SVM	Training
1978	16169-17-8	mutagen	Mutagen	SVM	Training
1979	94-96-2	nonmutagen	NON-Mutagen		Training
1980	63655-40-3	mutagen	Mutagen	SVM	Training
1981	101021-43-6	mutagen	Mutagen	SVM	Training
1982	56980-94-0	nonmutagen	Mutagen	SVM	Test
1983	931-97-5	nonmutagen	NON-Mutagen		Training
1984	59229-75-3	mutagen	Mutagen	SVM	Training
1985	91575-29-0	mutagen	Mutagen	SVM	Training
1986	134-81-6	nonmutagen	NON-Mutagen		Training
1987	930-22-3	mutagen	Mutagen	SVM	Training
1988	224-53-3	mutagen	Mutagen	SVM	Training
1989	17831-71-9	nonmutagen	NON-Mutagen		Training
1990	304-28-9	mutagen	Mutagen	SVM	Training
1991	78-84-2	nonmutagen	NON-Mutagen		Test
2010	1120-36-1	nonmutagen	NON-Mutagen		Training
2011	476-60-8	mutagen	Mutagen	SVM	Training
2012	491-92-9	mutagen	Mutagen	SVM	Training
2013	124-18-5	nonmutagen	NON-Mutagen		Training
2014	1825-21-4	mutagen	Mutagen	SVM	Training
2015	33100-27-5	nonmutagen	NON-Mutagen		Test
1992	132742-03-1	mutagen	Mutagen	SVM	Training
1993	86-00-0	nonmutagen	Mutagen	SVM	Training
1994	93106-60-6	mutagen	Mutagen	SVM	Training
1995	934-73-6	nonmutagen	NON-Mutagen		Test
1996	52278-77-0	nonmutagen	NON-Mutagen		Training
1997	76-03-9	nonmutagen	NON-Mutagen		Test
1998	612-22-6	nonmutagen	Mutagen	SVM	Training
1999	114-86-3	nonmutagen	NON-Mutagen		Training
2000	28622-66-4	mutagen	Mutagen	SVM	Training
2001	493-52-7	mutagen	Mutagen	SVM	Training
2002	147-47-7	nonmutagen	NON-Mutagen		Training
2003	120812-52-4	mutagen	Mutagen	SVM	Test
2004	2540-82-1	nonmutagen	Mutagen	SVM	Test
2005	81-64-1	mutagen	Mutagen	SVM	Training
2006	94-11-1	nonmutagen	NON-Mutagen		Training
[truncated: 2,205 more rows]
